# Supplementary material for: Inter and Intraspecific Genomic Divergence in Drosophila montana Shows Evidence for Cold Adaptation
Source: Genome Biol Evol. 2018 Jul 13;10(8):2086–101. doi: 10.1093/gbe/evy147 (PMC6107330; doi:10.1093/gbe/evy147)
Supplement: Supplementary Data [file evy147_suppl.zip]

Archive with 6 entries (6 files):
- montana_genome_v8.0_supp_Figures.doc
- montana_genome_v8.0_supp_methods.doc
- Supplemental_Tables_3to18.doc
- Supplemental_Table_1.txt
- Supplemental_Table_19.txt
- Supplemental_Table_2.xls
