# Supplementary material for: Inter and Intraspecific Genomic Divergence in Drosophila montana Shows Evidence for Cold Adaptation
Source: Genome Biol Evol. 2018 Jul 13;10(8):2086–101. doi: 10.1093/gbe/evy147 (PMC6107330; doi:10.1093/gbe/evy147)
Supplement: Supplementary Data [file evy147_suppl.zip › Supplemental_Table_1.txt]

scaf_name	marker	position	chr	len
scaffold3615-size5207	scaffold3615_5106	0	2	5207
scaffold18-size225254	scaffold18_224276	2.290879	2	225254
scaffold5845-size2368	scaffold5845_1675	3.213371	2	2368
scaffold65-size225172	scaffold65_964	10.513289	2	225172
scaffold404-size104415	scaffold404_103947	10.842465	2	104415
scaffold2313-size13335	scaffold2313_13266	10.842475	2	13335
scaffold3913-size4667	scaffold3913_4511	10.842485	2	4667
scaffold4054-size5594	scaffold4054_5046	15.950286	2	5594
scaffold1028-size22189	scaffold1028_464	18.154884	2	22189
scaffold596-size59921	scaffold596_337	20.499452	2	59921
scaffold2742-size7603	scaffold2742_673	20.748603	2	7603
scaffold2124-size20721	scaffold2124_20352	21.456582	2	20721
scaffold3280-size5955	scaffold3280_898	21.809873	2	5955
scaffold1952-size19947	scaffold1952_852	21.809883	2	19947
scaffold6703-size5665	scaffold6703_170	21.809893	2	5665
scaffold4093-size4334	scaffold4093_688	21.809903	2	4334
scaffold1673-size62468	scaffold1673_461	21.809913	2	62468
scaffold1314-size49432	scaffold1314_49179	21.809923	2	49432
scaffold2802-size12214	scaffold2802_11719	21.809933	2	12214
scaffold6403-size6156	scaffold6403_6018	21.809943	2	6156
scaffold1927-size21344	scaffold1927_197	22.163355	2	21344
scaffold5282-size10640	scaffold5282_10252	25.042333	2	10640
scaffold760-size96625	scaffold760_96412	26.620317	2	96625
scaffold5854-size6885	scaffold5854_125	31.790687	2	6885
scaffold718-size61946	scaffold718_300	32.870959	2	61946
scaffold3596-size17277	scaffold3596_97	32.870969	2	17277
scaffold2980-size9673	scaffold2980_8807	33.299406	2	9673
scaffold6298-size3512	scaffold6298_3124	33.53921	2	3512
scaffold4933-size3182	scaffold4933_2318	34.848708	2	3182
scaffold6426-size2023	scaffold6426_790	35.725432	2	2023
scaffold2898-size7033	scaffold2898_6233	36.232128	2	7033
scaffold4985-size10122	scaffold4985_10041	37.451546	2	10122
scaffold4696-size12045	scaffold4696_11194	37.941601	2	12045
scaffold266-size117996	scaffold266_829	39.068333	2	117996
scaffold5307-size2821	scaffold5307_425	39.874412	2	2821
scaffold4026-size4462	scaffold4026_596	40.756219	2	4462
scaffold1324-size17127	scaffold1324_240	40.756229	2	17127
scaffold4894-size3226	scaffold4894_2766	40.756239	2	3226
scaffold1894-size20891	scaffold1894_807	43.290707	2	20891
scaffold4971-size5217	scaffold4971_874	44.601587	2	5217
scaffold3843-size4787	scaffold3843_107	45.936806	2	4787
scaffold340-size106827	scaffold340_106013	45.936816	2	106827
scaffold4392-size13905	scaffold4392_472	47.157255	2	13905
scaffold2656-size21254	scaffold2656_20701	48.02076	2	21254
scaffold1530-size23458	scaffold1530_22886	48.02077	2	23458
scaffold3920-size4653	scaffold3920_747	48.02078	2	4653
scaffold449-size30481	scaffold449_30183	48.374283	2	30481
scaffold4238-size6905	scaffold4238_6542	48.922246	2	6905
scaffold4270-size10903	scaffold4270_9977	49.470154	2	10903
scaffold5675-size2499	scaffold5675_2363	49.470164	2	2499
scaffold429-size111872	scaffold429_111499	49.823691	2	111872
scaffold5604-size4259	scaffold5604_88	49.823701	2	4259
scaffold5903-size5011	scaffold5903_4483	51.485291	2	5011
scaffold4212-size4119	scaffold4212_839	53.077528	2	4119
scaffold4555-size3645	scaffold4555_366	53.71744	2	3645
scaffold3620-size5190	scaffold3620_4833	53.71745	2	5190
scaffold98-size268873	scaffold98_265951	53.71746	2	268873
scaffold221-size59798	scaffold221_582	53.71747	2	59798
scaffold4635-size5207	scaffold4635_4910	53.71748	2	5207
scaffold2160-size28481	scaffold2160_875	53.71749	2	28481
scaffold365-size98652	scaffold365_766	53.7175	2	98652
scaffold3592-size19820	scaffold3592_18943	53.71751	2	19820
scaffold4099-size10188	scaffold4099_1676	53.71752	2	10188
scaffold4572-size8675	scaffold4572_8580	53.71753	2	8675
scaffold5072-size15101	scaffold5072_14749	53.71755	2	15101
scaffold2392-size15405	scaffold2392_15109	53.71756	2	15405
scaffold3460-size5563	scaffold3460_631	54.074974	2	5563
scaffold3372-size25175	scaffold3372_752	54.432415	2	25175
scaffold3845-size7257	scaffold3845_6338	54.789821	2	7257
scaffold5756-size4750	scaffold5756_913	55.506163	2	4750
scaffold4258-size17483	scaffold4258_16586	55.863603	2	17483
scaffold3265-size10594	scaffold3265_9317	56.221049	2	10594
scaffold2263-size9528	scaffold2263_8996	56.221059	2	9528
scaffold5368-size2753	scaffold5368_716	56.221069	2	2753
scaffold577-size65310	scaffold577_64698	56.221079	2	65310
scaffold6486-size8626	scaffold6486_8123	56.221089	2	8626
scaffold4850-size3274	scaffold4850_2926	56.221099	2	3274
scaffold4369-size8548	scaffold4369_8039	56.578382	2	8548
scaffold4840-size7542	scaffold4840_1874	57.869283	2	7542
scaffold1784-size32382	scaffold1784_267	59.522889	2	32382
scaffold8182-size3450	scaffold8182_708	59.880184	2	3450
scaffold3308-size5892	scaffold3308_650	61.529013	2	5892
scaffold1528-size23137	scaffold1528_435	62.085361	2	23137
scaffold4807-size6174	scaffold4807_762	62.437295	2	6174
scaffold561-size75909	scaffold561_707	62.437305	2	75909
scaffold2180-size60954	scaffold2180_491	62.437315	2	60954
scaffold1749-size28368	scaffold1749_100	62.789232	2	28368
scaffold6170-size2158	scaffold6170_1312	63.406343	2	2158
scaffold2605-size8068	scaffold2605_7174	64.605839	2	8068
scaffold3177-size15327	scaffold3177_15165	65.53841	2	15327
scaffold1890-size28325	scaffold1890_72	65.735061	2	28325
scaffold693-size59345	scaffold693_58998	67.319816	2	59345
scaffold1446-size24495	scaffold1446_24037	73.935572	2	24495
scaffold1949-size25453	scaffold1949_24640	102.010781	2	25453
scaffold5086-size4155	scaffold5086_3578	107.259444	2	4155
scaffold4775-size4458	scaffold4775_491	110.295937	2	4458
scaffold4926-size6344	scaffold4926_798	112.306232	2	6344
scaffold3991-size9864	scaffold3991_9322	113.329274	2	9864
scaffold1947-size11651	scaffold1947_11303	113.859021	2	11651
scaffold1460-size70535	scaffold1460_90	114.360382	2	70535
scaffold60-size148781	scaffold60_743	117.089243	2	148781
scaffold1411-size74186	scaffold1411_73657	118.112289	2	74186
scaffold5454-size5007	scaffold5454_4611	118.792973	2	5007
scaffold3790-size4861	scaffold3790_777	119.132532	2	4861
scaffold822-size42715	scaffold822_9611	120.845449	2	42715
scaffold358-size41031	scaffold358_40390	120.918194	2	41031
scaffold630-size43329	scaffold630_49	121.85154	2	43329
scaffold816-size43203	scaffold816_42944	122.711208	2	43203
scaffold105-size69781	scaffold105_902	124.713547	2	69781
scaffold1867-size22147	scaffold1867_21900	127.679206	2	22147
scaffold890-size64443	scaffold890_877	128.277334	2	64443
scaffold675-size149168	scaffold675_148556	128.277344	2	149168
scaffold714-size37768	scaffold714_316	128.277354	2	37768
scaffold1397-size80799	scaffold1397_189	129.219619	2	80799
scaffold298-size98478	scaffold298_97659	132.239966	2	98478
scaffold2248-size12187	scaffold2248_538	132.578459	2	12187
scaffold86-size56215	scaffold86_55656	133.117992	2	56215
scaffold6594-size5737	scaffold6594_5472	133.657351	2	5737
scaffold1207-size77361	scaffold1207_255	137.566968	2	77361
scaffold3927-size9163	scaffold3927_725	142.874479	2	9163
scaffold2443-size13786	scaffold2443_12062	143.843436	2	13786
scaffold3064-size20726	scaffold3064_1868	144.790771	2	20726
scaffold8295-size5577	scaffold8295_579	144.790781	2	5577
scaffold5123-size3005	scaffold5123_2916	144.790801	2	3005
scaffold4117-size5816	scaffold4117_5359	145.129267	2	5816
scaffold2815-size13492	scaffold2815_181	145.129277	2	13492
scaffold5095-size5115	scaffold5095_4422	145.129287	2	5115
scaffold5660-size7105	scaffold5660_6640	145.129297	2	7105
scaffold5608-size6521	scaffold5608_86	145.129307	2	6521
scaffold962-size35755	scaffold962_34844	145.129317	2	35755
scaffold1069-size20986	scaffold1069_20441	145.129327	2	20986
scaffold7202-size5981	scaffold7202_5218	145.129337	2	5981
scaffold4753-size6380	scaffold4753_971	145.129347	2	6380
scaffold3906-size4686	scaffold3906_3853	145.129357	2	4686
scaffold4641-size4530	scaffold4641_4198	145.807583	2	4530
scaffold8282-size3567	scaffold8282_861	145.807593	2	3567
scaffold4156-size4226	scaffold4156_3361	148.101619	2	4226
scaffold2133-size29360	scaffold2133_312	149.703778	2	29360
scaffold565-size33497	scaffold565_320	150.722943	2	33497
scaffold627-size30638	scaffold627_29811	150.722953	2	30638
scaffold2324-size9280	scaffold2324_470	150.722963	2	9280
scaffold831-size58418	scaffold831_671	150.722973	2	58418
scaffold69-size55367	scaffold69_280	151.061436	2	55367
scaffold3112-size7988	scaffold3112_7618	151.061446	2	7988
scaffold4509-size7233	scaffold4509_200	151.061456	2	7233
scaffold2210-size26519	scaffold2210_911	152.206966	2	26519
scaffold3837-size6953	scaffold3837_966	153.010956	2	6953
scaffold681-size147983	scaffold681_810	153.689026	2	147983
scaffold15869-size3128	scaffold15869_2610	156.735537	2	3128
scaffold5191-size2946	scaffold5191_2357	159.729173	2	2946
scaffold6213-size4583	scaffold6213_263	160.696453	2	4583
scaffold5440-size4139	scaffold5440_327	160.696463	2	4139
scaffold5010-size3111	scaffold5010_817	160.696473	2	3111
scaffold4613-size5031	scaffold4613_4884	160.696483	2	5031
scaffold3651-size5115	scaffold3651_336	160.696493	2	5115
scaffold5596-size6922	scaffold5596_6178	160.696503	2	6922
scaffold5987-size4203	scaffold5987_3818	160.696513	2	4203
scaffold4579-size5412	scaffold4579_690	160.696523	2	5412
scaffold2776-size21125	scaffold2776_20540	160.696533	2	21125
scaffold4263-size5199	scaffold4263_4449	160.696543	2	5199
scaffold5419-size6943	scaffold5419_6538	161.035013	2	6943
scaffold4120-size4284	scaffold4120_1387	161.234886	2	4284
scaffold4346-size10341	scaffold4346_9825	163.006739	2	10341
scaffold3474-size10893	scaffold3474_778	164.575329	2	10893
scaffold4020-size11044	scaffold4020_9830	164.913798	2	11044
scaffold1712-size34926	scaffold1712_34489	164.913808	2	34926
scaffold10519-size3738	scaffold10519_2835	164.913818	2	3738
scaffold560-size41610	scaffold560_40983	164.913828	2	41610
scaffold4575-size3628	scaffold4575_2882	164.913838	2	3628
scaffold3809-size10382	scaffold3809_8572	164.913848	2	10382
scaffold4827-size4847	scaffold4827_175	165.252282	2	4847
scaffold695-size43994	scaffold695_836	165.59078	2	43994
scaffold6171-size7684	scaffold6171_622	165.929366	2	7684
scaffold6139-size4716	scaffold6139_801	165.929376	2	4716
scaffold3686-size8760	scaffold3686_1782	170.835105	2	8760
scaffold777-size71208	scaffold777_57466	172.890909	2	71208
scaffold2167-size22926	scaffold2167_22259	174.317587	2	22926
scaffold604-size86851	scaffold604_86584	176.082712	2	86851
scaffold582-size48677	scaffold582_115	177.042728	2	48677
scaffold917-size20615	scaffold917_20444	177.042738	2	20615
scaffold362-size41534	scaffold362_40778	177.042748	2	41534
scaffold1099-size18155	scaffold1099_17885	177.042758	2	18155
scaffold2772-size7521	scaffold2772_6595	177.384249	2	7521
scaffold2003-size36953	scaffold2003_36225	177.725673	2	36953
scaffold1325-size50434	scaffold1325_50282	179.421667	2	50434
scaffold6244-size2118	scaffold6244_1250	181.241814	2	2118
scaffold778-size88302	scaffold778_88246	182.224414	2	88302
scaffold1999-size39892	scaffold1999_39292	183.149917	2	39892
scaffold2348-size17808	scaffold2348_340	184.367881	2	17808
scaffold1169-size40438	scaffold1169_40352	185.932152	2	40438
scaffold4596-size3601	scaffold4596_3047	185.932162	2	3601
scaffold594-size77213	scaffold594_76947	185.932172	2	77213
scaffold6149-size2170	scaffold6149_1189	185.932182	2	2170
scaffold1154-size25778	scaffold1154_25567	186.273443	2	25778
scaffold513-size69722	scaffold513_68839	186.273453	2	69722
scaffold650-size34158	scaffold650_509	186.273463	2	34158
scaffold3431-size5612	scaffold3431_5212	186.273473	2	5612
scaffold3575-size13984	scaffold3575_204	186.273483	2	13984
scaffold925-size34187	scaffold925_572	186.91339	2	34187
scaffold1424-size28671	scaffold1424_28280	187.553297	2	28671
scaffold800-size41977	scaffold800_41133	187.553307	2	41977
scaffold644-size41706	scaffold644_192	187.894568	2	41706
scaffold5061-size6203	scaffold5061_5553	187.894578	2	6203
scaffold6226-size5802	scaffold6226_376	188.235851	2	5802
scaffold4137-size7013	scaffold4137_787	188.235861	2	7013
scaffold841-size118965	scaffold841_147	188.235871	2	118965
scaffold3115-size6384	scaffold3115_5652	188.235881	2	6384
scaffold8924-size3516	scaffold8924_987	188.235891	2	3516
scaffold3895-size4706	scaffold3895_919	188.235901	2	4706
scaffold4995-size10109	scaffold4995_9825	188.235911	2	10109
scaffold5692-size2483	scaffold5692_398	188.235921	2	2483
scaffold4902-size5981	scaffold4902_5632	188.235931	2	5981
scaffold2553-size16804	scaffold2553_44	188.235941	2	16804
scaffold6246-size6503	scaffold6246_813	188.235951	2	6503
scaffold6922-size4862	scaffold6922_4051	188.235961	2	4862
scaffold5975-size6643	scaffold5975_6331	188.235971	2	6643
scaffold3440-size5599	scaffold3440_4899	188.235981	2	5599
scaffold4953-size9789	scaffold4953_9075	188.235991	2	9789
scaffold4025-size6352	scaffold4025_411	188.577268	2	6352
scaffold5145-size2991	scaffold5145_543	188.577278	2	2991
scaffold2514-size8392	scaffold2514_791	188.577288	2	8392
scaffold4725-size8831	scaffold4725_8660	189.170216	2	8831
scaffold5247-size2892	scaffold5247_2123	190.318904	2	2892
scaffold3748-size4931	scaffold3748_4243	191.214222	2	4931
scaffold6974-size3891	scaffold6974_3636	191.214232	2	3891
scaffold5709-size4909	scaffold5709_753	191.214242	2	4909
scaffold4442-size5179	scaffold4442_4777	191.214252	2	5179
scaffold4440-size11596	scaffold4440_11467	191.555513	2	11596
scaffold2914-size9138	scaffold2914_940	191.555523	2	9138
scaffold6654-size3961	scaffold6654_546	191.555533	2	3961
scaffold2384-size8968	scaffold2384_8035	191.555543	2	8968
scaffold2988-size7683	scaffold2988_6831	191.555553	2	7683
scaffold4663-size15458	scaffold4663_14760	191.872285	2	15458
scaffold3918-size7144	scaffold3918_6187	191.89674	2	7144
scaffold2858-size7980	scaffold2858_899	191.89675	2	7980
scaffold1693-size51731	scaffold1693_51177	191.89676	2	51731
scaffold5654-size7705	scaffold5654_875	191.89677	2	7705
scaffold6346-size2070	scaffold6346_493	192.238187	2	2070
scaffold5616-size4137	scaffold5616_262	193.229233	2	4137
scaffold3485-size12510	scaffold3485_690	195.197225	2	12510
scaffold7179-size3937	scaffold7179_3710	197.068557	2	3937
scaffold5186-size6111	scaffold5186_469	197.278702	2	6111
scaffold4599-size6714	scaffold4599_659	197.620005	2	6714
scaffold4091-size6650	scaffold4091_5917	197.620015	2	6650
scaffold973-size43363	scaffold973_316	197.620025	2	43363
scaffold3000-size8527	scaffold3000_8085	197.620035	2	8527
scaffold4614-size3581	scaffold4614_3175	197.620045	2	3581
scaffold4917-size4783	scaffold4917_4052	197.961402	2	4783
scaffold3426-size19812	scaffold3426_19667	197.961412	2	19812
scaffold4829-size3304	scaffold4829_458	198.946722	2	3304
scaffold6483-size2000	scaffold6483_212	199.66947	2	2000
scaffold5390-size4403	scaffold5390_4329	200.702695	2	4403
scaffold6440-size2018	scaffold6440_1944	201.398063	2	2018
scaffold5856-size2359	scaffold5856_1484	202.037981	2	2359
scaffold2290-size17738	scaffold2290_256	202.578996	2	17738
scaffold2129-size29232	scaffold2129_28423	202.920247	2	29232
scaffold3611-size8877	scaffold3611_835	202.920257	2	8877
scaffold2341-size12330	scaffold2341_11724	203.766171	2	12330
scaffold2192-size16118	scaffold2192_15418	205.118724	2	16118
scaffold1762-size28765	scaffold1762_863	205.620421	2	28765
scaffold985-size58369	scaffold985_732	205.620431	2	58369
scaffold5862-size2354	scaffold5862_1441	205.9617	2	2354
scaffold4341-size7821	scaffold4341_197	205.96171	2	7821
scaffold4668-size8182	scaffold4668_7382	205.96172	2	8182
scaffold5153-size4776	scaffold5153_4045	205.96173	2	4776
scaffold5460-size4594	scaffold5460_3821	205.96174	2	4594
scaffold5710-size5759	scaffold5710_5535	205.96175	2	5759
scaffold6452-size5994	scaffold6452_581	205.96176	2	5994
scaffold6993-size4251	scaffold6993_464	206.602506	2	4251
scaffold7097-size8629	scaffold7097_516	207.243242	2	8629
scaffold4980-size5330	scaffold4980_5267	207.243252	2	5330
scaffold435-size61576	scaffold435_676	207.243262	2	61576
scaffold4833-size3299	scaffold4833_539	207.243272	2	3299
scaffold5219-size2917	scaffold5219_2774	207.243292	2	2917
scaffold6284-size2094	scaffold6284_1494	207.243302	2	2094
scaffold5216-size6588	scaffold5216_352	207.584714	2	6588
scaffold5889-size7244	scaffold5889_7034	207.926149	2	7244
scaffold5338-size4773	scaffold5338_443	209.164285	2	4773
scaffold4784-size3370	scaffold4784_3020	209.973743	2	3370
scaffold2274-size29776	scaffold2274_468	210.917829	2	29776
scaffold2579-size12974	scaffold2579_1660	211.259072	2	12974
scaffold6193-size3727	scaffold6193_3132	211.259082	2	3727
scaffold3186-size9469	scaffold3186_8975	211.259092	2	9469
scaffold5841-size4444	scaffold5841_4066	211.600361	2	4444
scaffold5858-size2358	scaffold5858_2064	211.600371	2	2358
scaffold6329-size6661	scaffold6329_4961	212.234981	2	6661
scaffold5724-size3981	scaffold5724_389	212.527194	2	3981
scaffold3690-size5037	scaffold3690_3296	212.527204	2	5037
scaffold4754-size10793	scaffold4754_10275	212.527214	2	10793
scaffold6425-size4694	scaffold6425_967	212.527224	2	4694
scaffold5606-size2554	scaffold5606_1805	212.717261	2	2554
scaffold4558-size3642	scaffold4558_865	214.343533	2	3642
scaffold3945-size4605	scaffold3945_3045	216.461565	2	4605
scaffold8132-size3197	scaffold8132_2793	217.720031	2	3197
scaffold2215-size26679	scaffold2215_175	218.690291	2	26679
scaffold6086-size2208	scaffold6086_1351	218.690301	2	2208
scaffold2910-size7031	scaffold2910_5623	218.690311	2	7031
scaffold6098-size12616	scaffold6098_12448	219.031584	2	12616
scaffold3689-size5039	scaffold3689_4499	219.031594	2	5039
scaffold3429-size15202	scaffold3429_14319	219.031604	2	15202
scaffold1936-size38040	scaffold1936_565	219.031614	2	38040
scaffold2235-size26234	scaffold2235_807	219.031624	2	26234
scaffold3464-size10562	scaffold3464_9438	219.031634	2	10562
scaffold10067-size3059	scaffold10067_75	219.031644	2	3059
scaffold5870-size5630	scaffold5870_5358	219.031654	2	5630
scaffold5193-size4504	scaffold5193_3692	219.031664	2	4504
scaffold5750-size2441	scaffold5750_2309	219.585975	2	2441
scaffold4697-size4893	scaffold4697_3532	220.319372	2	4893
scaffold4839-size3289	scaffold4839_163	221.385439	2	3289
scaffold1431-size73768	scaffold1431_73576	222.271758	2	73768
scaffold2837-size36172	scaffold2837_35658	222.471106	2	36172
scaffold5130-size11792	scaffold5130_11497	223.210502	2	11792
scaffold3272-size13258	scaffold3272_12269	223.210512	2	13258
scaffold4424-size3817	scaffold4424_490	223.210522	2	3817
scaffold258-size38026	scaffold258_947	223.210532	2	38026
scaffold5835-size5355	scaffold5835_3518	223.210542	2	5355
scaffold2009-size50196	scaffold2009_174	223.210552	2	50196
scaffold3084-size6457	scaffold3084_661	223.210562	2	6457
scaffold3514-size5413	scaffold3514_536	223.551838	2	5413
scaffold8377-size3931	scaffold8377_58	223.551848	2	3931
scaffold3086-size6451	scaffold3086_430	223.551858	2	6451
scaffold1019-size110373	scaffold1019_40891	223.551868	2	110373
scaffold4121-size6135	scaffold4121_6006	223.551878	2	6135
scaffold3702-size12066	scaffold3702_10191	223.893155	2	12066
scaffold3053-size6563	scaffold3053_5861	223.893165	2	6563
scaffold5700-size5851	scaffold5700_558	223.893175	2	5851
scaffold1719-size20929	scaffold1719_19958	223.893185	2	20929
scaffold2389-size8956	scaffold2389_532	223.893195	2	8956
scaffold6010-size2257	scaffold6010_2220	223.893205	2	2257
scaffold2537-size10157	scaffold2537_9492	223.893215	2	10157
scaffold5085-size5533	scaffold5085_5065	223.893225	2	5533
scaffold2807-size21455	scaffold2807_282	223.893235	2	21455
scaffold4486-size4580	scaffold4486_4117	223.893245	2	4580
scaffold4438-size6525	scaffold4438_6049	224.432831	2	6525
scaffold5820-size3641	scaffold5820_750	224.972436	2	3641
scaffold3535-size14453	scaffold3535_660	225.32225	2	14453
scaffold6781-size6523	scaffold6781_6475	226.023465	2	6523
scaffold6475-size3304	scaffold6475_410	226.023475	2	3304
scaffold6396-size3374	scaffold6396_2933	226.373298	2	3374
scaffold4727-size7527	scaffold4727_6149	226.373308	2	7527
scaffold1521-size17347	scaffold1521_16935	226.373318	2	17347
scaffold2999-size13510	scaffold2999_12878	226.373328	2	13510
scaffold4788-size3365	scaffold4788_2646	226.373338	2	3365
scaffold195-size50053	scaffold195_344	226.723167	2	50053
scaffold4796-size3357	scaffold4796_950	226.723177	2	3357
scaffold2366-size9069	scaffold2366_987	226.723187	2	9069
scaffold3546-size13819	scaffold3546_13563	227.425321	2	13819
scaffold7489-size6394	scaffold7489_5194	228.72139	2	6394
scaffold5468-size2666	scaffold5468_356	234.193742	2	2666
scaffold3930-size4637	scaffold3930_907	235.525111	2	4637
scaffold5268-size6265	scaffold5268_288	235.863532	2	6265
scaffold6290-size2092	scaffold6290_1443	235.863542	2	2092
scaffold1307-size30199	scaffold1307_29490	235.863552	2	30199
scaffold3185-size6172	scaffold3185_1193	235.863562	2	6172
scaffold6574-size3921	scaffold6574_318	235.863572	2	3921
scaffold4411-size8039	scaffold4411_418	236.056953	2	8039
scaffold7404-size8795	scaffold7404_8710	236.788165	2	8795
scaffold3472-size9582	scaffold3472_8862	237.126794	2	9582
scaffold5581-size5240	scaffold5581_615	237.126804	2	5240
scaffold4264-size12975	scaffold4264_12135	237.126814	2	12975
scaffold4909-size5359	scaffold4909_144	237.126824	2	5359
scaffold3224-size6077	scaffold3224_5530	237.126834	2	6077
scaffold5577-size2576	scaffold5577_1835	237.126844	2	2576
scaffold4500-size3722	scaffold4500_2746	237.465307	2	3722
scaffold3518-size5405	scaffold3518_39	237.465317	2	5405
scaffold5954-size4386	scaffold5954_806	237.803739	2	4386
scaffold6186-size2146	scaffold6186_1349	237.803749	2	2146
scaffold2102-size10319	scaffold2102_215	238.142179	2	10319
scaffold1640-size31395	scaffold1640_38	238.142189	2	31395
scaffold1611-size19301	scaffold1611_871	238.480643	2	19301
scaffold5055-size3064	scaffold5055_2148	239.158884	2	3064
scaffold259-size80497	scaffold259_152	239.377632	2	80497
scaffold4006-size8878	scaffold4006_8552	241.423743	2	8878
scaffold2351-size13317	scaffold2351_13041	243.175472	2	13317
scaffold4097-size5493	scaffold4097_4655	245.113213	2	5493
scaffold5393-size2734	scaffold5393_2386	245.734076	2	2734
scaffold2689-size17035	scaffold2689_1422	245.734086	2	17035
scaffold1401-size20018	scaffold1401_19573	245.824515	2	20018
scaffold2686-size24102	scaffold2686_23286	246.823427	2	24102
scaffold1448-size23905	scaffold1448_628	248.073302	2	23905
scaffold4881-size4465	scaffold4881_3618	250.766466	2	4465
scaffold82-size64957	scaffold82_64417	253.460733	2	64957
scaffold140-size106990	scaffold140_320	253.799297	2	106990
scaffold349-size136186	scaffold349_135529	253.799307	2	136186
scaffold1168-size26903	scaffold1168_26417	253.799317	2	26903
scaffold205-size172042	scaffold205_171134	253.799327	2	172042
scaffold223-size114676	scaffold223_114003	253.799337	2	114676
scaffold8327-size3892	scaffold8327_3420	253.799347	2	3892
scaffold2-size192349	scaffold2_192158	255.084614	2	192349
scaffold2388-size29424	scaffold2388_28925	257.404068	2	29424
scaffold230-size39793	scaffold230_299	257.742583	2	39793
scaffold316-size68046	scaffold316_904	258.762204	2	68046
scaffold1153-size50624	scaffold1153_50479	258.762214	2	50624
scaffold104-size49259	scaffold104_776	259.100909	2	49259
scaffold3900-size4702	scaffold3900_830	259.100919	2	4702
scaffold1270-size16308	scaffold1270_15722	259.100929	2	16308
scaffold301-size46999	scaffold301_46150	259.100939	2	46999
scaffold619-size47927	scaffold619_47776	260.464061	2	47927
scaffold390-size32605	scaffold390_728	260.464071	2	32605
scaffold620-size95113	scaffold620_94390	260.803031	2	95113
scaffold958-size56667	scaffold958_770	261.357291	2	56667
scaffold2141-size20319	scaffold2141_105	262.126929	2	20319
scaffold1006-size83466	scaffold1006_719	262.681395	2	83466
scaffold3579-size7786	scaffold3579_6993	263.020318	2	7786
scaffold1816-size40619	scaffold1816_470	264.719896	2	40619
scaffold1098-size38127	scaffold1098_37484	270.683869	2	38127
scaffold603-size57835	scaffold603_72	271.922724	2	57835
scaffold306-size98180	scaffold306_679	273.851457	2	98180
scaffold472-size153788	scaffold472_153176	274.531397	2	153788
scaffold77-size314389	scaffold77_314095	276.143026	2	314389
scaffold3343-size9313	scaffold3343_8552	277.052318	2	9313
scaffold2886-size7133	scaffold2886_6686	283.044059	2	7133
scaffold8-size111038	scaffold8_662	291.194211	2	111038
scaffold4612-size3582	scaffold4612_3388	296.349967	2	3582
scaffold3349-size14763	scaffold3349_14448	297.263447	2	14763
scaffold809-size97006	scaffold809_96551	297.835024	2	97006
scaffold2626-size11409	scaffold2626_10918	297.835034	2	11409
scaffold4005-size5827	scaffold4005_5740	298.485854	2	5827
scaffold2652-size19919	scaffold2652_19135	305.103109	2	19919
scaffold2628-size12865	scaffold2628_533	305.756291	2	12865
scaffold4112-size6220	scaffold4112_825	308.425352	2	6220
scaffold3331-size15923	scaffold3331_989	310.462597	2	15923
scaffold1982-size28023	scaffold1982_27412	317.846992	2	28023
scaffold2381-size19762	scaffold2381_19593	323.526241	2	19762
scaffold3572-size6470	scaffold3572_6104	324.858663	2	6470
scaffold2460-size30542	scaffold2460_30188	326.517034	2	30542
scaffold363-size96300	scaffold363_95650	328.49194	2	96300
scaffold3863-size13695	scaffold3863_12971	329.755335	2	13695
scaffold1423-size33594	scaffold1423_536	332.407519	2	33594
scaffold280-size165039	scaffold280_956	333.325272	2	165039
scaffold1974-size11690	scaffold1974_159	335.202072	2	11690
scaffold3842-size13895	scaffold3842_13224	336.091604	2	13895
scaffold6278-size2098	scaffold6278_1687	336.091614	2	2098
scaffold1260-size49815	scaffold1260_897	336.76982	2	49815
scaffold4401-size3843	scaffold4401_3017	336.76983	2	3843
scaffold460-size38836	scaffold460_750	338.092999	2	38836
scaffold4565-size7001	scaffold4565_6917	342.015617	2	7001
scaffold2748-size18419	scaffold2748_474	345.215135	2	18419
scaffold797-size102870	scaffold797_10909	347.254521	2	102870
scaffold2233-size20012	scaffold2233_19430	348.616536	2	20012
scaffold2373-size27993	scaffold2373_27492	348.788438	2	27993
scaffold10640-size3303	scaffold10640_727	350.267617	2	3303
scaffold2456-size9528	scaffold2456_9453	351.091301	2	9528
scaffold3341-size5820	scaffold3341_5668	352.259446	2	5820
scaffold4306-size3972	scaffold4306_3363	353.353493	2	3972
scaffold2683-size11593	scaffold2683_10773	354.209326	2	11593
scaffold3911-size5918	scaffold3911_5396	354.257822	2	5918
scaffold4689-size3487	scaffold4689_2936	354.257832	2	3487
scaffold1700-size16035	scaffold1700_15866	354.596257	2	16035
scaffold1593-size28859	scaffold1593_28615	355.929519	2	28859
scaffold5395-size4265	scaffold5395_877	357.870773	2	4265
scaffold2283-size15064	scaffold2283_14709	359.821656	2	15064
scaffold5312-size2817	scaffold5312_870	361.837834	2	2817
scaffold1052-size20520	scaffold1052_20326	366.684619	2	20520
scaffold3085-size14134	scaffold3085_316	369.636994	2	14134
scaffold1896-size12476	scaffold1896_1643	370.275601	2	12476
scaffold48-size84217	scaffold48_367	371.557792	2	84217
scaffold1761-size12429	scaffold1761_11493	372.847405	2	12429
scaffold124-size51034	scaffold124_760	373.087453	2	51034
scaffold2882-size7141	scaffold2882_6412	374.403047	2	7141
scaffold2433-size8732	scaffold2433_8059	0	3	8732
scaffold2860-size15344	scaffold2860_14585	1.021552	3	15344
scaffold5125-size3004	scaffold5125_2229	1.021562	3	3004
scaffold1502-size22333	scaffold1502_21513	4.649661	3	22333
scaffold4683-size13634	scaffold4683_62	5.736778	3	13634
scaffold979-size49816	scaffold979_934	7.70311	3	49816
scaffold1630-size37708	scaffold1630_37037	10.09582	3	37708
scaffold5309-size6699	scaffold5309_5759	10.09583	3	6699
scaffold1579-size35730	scaffold1579_35452	12.486562	3	35730
scaffold1222-size23549	scaffold1222_23431	15.93029	3	23549
scaffold4053-size6651	scaffold4053_6530	18.901492	3	6651
scaffold539-size68715	scaffold539_68198	19.500795	3	68715
scaffold624-size103714	scaffold624_103581	20.527801	3	103714
scaffold6328-size3628	scaffold6328_793	23.971136	3	3628
scaffold2336-size13099	scaffold2336_12974	29.470696	3	13099
scaffold2969-size9860	scaffold2969_9305	31.159393	3	9860
scaffold1518-size14388	scaffold1518_14143	31.560737	3	14388
scaffold869-size86550	scaffold869_173	32.052781	3	86550
scaffold13-size125346	scaffold13_986	32.052791	3	125346
scaffold1114-size31358	scaffold1114_73	32.266624	3	31358
scaffold812-size105628	scaffold812_519	34.20138	3	105628
scaffold1557-size29052	scaffold1557_28992	35.887323	3	29052
scaffold4349-size5543	scaffold4349_5077	36.473072	3	5543
scaffold1795-size29919	scaffold1795_29512	37.351265	3	29919
scaffold2203-size19784	scaffold2203_18914	37.920698	3	19784
scaffold4198-size21132	scaffold4198_20935	38.489684	3	21132
scaffold7898-size3475	scaffold7898_3340	40.199216	3	3475
scaffold2083-size12203	scaffold2083_11715	41.603556	3	12203
scaffold1176-size40880	scaffold1176_415	41.941985	3	40880
scaffold2242-size34500	scaffold2242_33614	41.941995	3	34500
scaffold1250-size49688	scaffold1250_49598	41.942005	3	49688
scaffold3569-size10183	scaffold3569_10053	43.255306	3	10183
scaffold1240-size55914	scaffold1240_55485	46.52978	3	55914
scaffold1089-size22845	scaffold1089_22271	47.585569	3	22845
scaffold1070-size36888	scaffold1070_36329	48.513353	3	36888
scaffold805-size22609	scaffold805_22328	51.165335	3	22609
scaffold1077-size98301	scaffold1077_95	51.503671	3	98301
scaffold2245-size9596	scaffold2245_113	51.503681	3	9596
scaffold813-size72410	scaffold813_71683	51.503691	3	72410
scaffold3207-size19834	scaffold3207_843	51.842092	3	19834
scaffold904-size79630	scaffold904_79226	53.013088	3	79630
scaffold3323-size5861	scaffold3323_5093	53.516515	3	5861
scaffold2181-size35477	scaffold2181_920	53.605357	3	35477
scaffold1533-size58606	scaffold1533_877	54.905924	3	58606
scaffold2676-size14663	scaffold2676_13771	55.776066	3	14663
scaffold1801-size13819	scaffold1801_13753	56.586484	3	13819
scaffold1912-size14509	scaffold1912_705	57.144471	3	14509
scaffold1658-size20233	scaffold1658_19598	58.505087	3	20233
scaffold2922-size6984	scaffold2922_6296	61.946687	3	6984
scaffold2574-size9994	scaffold2574_356	63.255176	3	9994
scaffold783-size78001	scaffold783_77218	66.644252	3	78001
scaffold3482-size8300	scaffold3482_705	66.954138	3	8300
scaffold5022-size3097	scaffold5022_2672	75.106989	3	3097
scaffold568-size93449	scaffold568_789	81.433443	3	93449
scaffold3496-size28307	scaffold3496_915	82.451866	3	28307
scaffold5330-size2795	scaffold5330_2370	84.101769	3	2795
scaffold4571-size7289	scaffold4571_7213	84.894163	3	7289
scaffold2060-size13254	scaffold2060_604	85.80734	3	13254
scaffold8706-size3316	scaffold8706_265	85.874246	3	3316
scaffold4095-size12432	scaffold4095_12031	85.874256	3	12432
scaffold821-size66429	scaffold821_66276	87.110772	3	66429
scaffold2717-size7721	scaffold2717_200	88.005951	3	7721
scaffold486-size126614	scaffold486_126104	88.005961	3	126614
scaffold1020-size54052	scaffold1020_266	90.74737	3	54052
scaffold692-size26644	scaffold692_26444	91.591059	3	26644
scaffold3961-size7766	scaffold3961_442	92.434844	3	7766
scaffold1494-size25151	scaffold1494_560	92.434854	3	25151
scaffold790-size101500	scaffold790_101352	93.112847	3	101500
scaffold6202-size2138	scaffold6202_1232	93.112919	3	2138
scaffold2298-size12895	scaffold2298_478	93.112929	3	12895
scaffold1457-size16792	scaffold1457_16634	93.451333	3	16792
scaffold294-size82556	scaffold294_975	93.451343	3	82556
scaffold3047-size18307	scaffold3047_18177	94.812739	3	18307
scaffold367-size59349	scaffold367_172	95.832085	3	59349
scaffold1321-size54054	scaffold1321_53840	96.441055	3	54054
scaffold1320-size16921	scaffold1320_1783	96.710778	3	16921
scaffold3254-size15861	scaffold3254_486	96.710788	3	15861
scaffold571-size67438	scaffold571_671	96.710798	3	67438
scaffold2326-size33523	scaffold2326_490	96.936252	3	33523
scaffold590-size43054	scaffold590_924	97.997086	3	43054
scaffold948-size24383	scaffold948_23730	98.949708	3	24383
scaffold966-size20985	scaffold966_177	102.727124	3	20985
scaffold1838-size11968	scaffold1838_11655	104.756526	3	11968
scaffold3180-size6186	scaffold3180_5760	105.094722	3	6186
scaffold2232-size13314	scaffold2232_13276	108.173438	3	13314
scaffold1884-size23619	scaffold1884_90	115.186097	3	23619
scaffold1124-size21358	scaffold1124_20737	120.713755	3	21358
scaffold2050-size24696	scaffold2050_24578	121.009186	3	24696
scaffold277-size67114	scaffold277_66209	121.009196	3	67114
scaffold445-size81293	scaffold445_80452	121.009206	3	81293
scaffold2566-size35930	scaffold2566_694	122.665624	3	35930
scaffold1323-size41913	scaffold1323_41802	123.563636	3	41913
scaffold2138-size10127	scaffold2138_9473	125.816742	3	10127
scaffold1580-size13788	scaffold1580_815	126.242478	3	13788
scaffold2826-size15380	scaffold2826_116	126.736853	3	15380
scaffold93-size95087	scaffold93_983	126.736863	3	95087
scaffold1608-size52910	scaffold1608_52589	126.736873	3	52910
scaffold864-size87323	scaffold864_535	127.075322	3	87323
scaffold1080-size18356	scaffold1080_330	127.75359	3	18356
scaffold3114-size19752	scaffold3114_19095	127.7536	3	19752
scaffold1721-size16212	scaffold1721_15793	128.092072	3	16212
scaffold2952-size6891	scaffold2952_6030	128.092082	3	6891
scaffold5088-size4972	scaffold5088_4598	128.430411	3	4972
scaffold558-size68566	scaffold558_67984	131.811575	3	68566
scaffold3348-size5805	scaffold3348_5232	135.513639	3	5805
scaffold2523-size19557	scaffold2523_18561	136.161713	3	19557
scaffold495-size56365	scaffold495_55838	144.366709	3	56365
scaffold444-size30723	scaffold444_29857	145.031883	3	30723
scaffold3145-size7737	scaffold3145_633	146.033223	3	7737
scaffold1846-size55184	scaffold1846_54989	154.598699	3	55184
scaffold2640-size28661	scaffold2640_274	154.750999	3	28661
scaffold1312-size64442	scaffold1312_63536	156.079974	3	64442
scaffold1384-size28190	scaffold1384_27934	156.232725	3	28190
scaffold1185-size39856	scaffold1185_39517	156.571149	3	39856
scaffold1517-size14392	scaffold1517_14369	158.230728	3	14392
scaffold5181-size7431	scaffold5181_96	161.233177	3	7431
scaffold2662-size7892	scaffold2662_673	162.891889	3	7892
scaffold1656-size13292	scaffold1656_12590	163.230362	3	13292
scaffold2587-size26996	scaffold2587_26230	163.230372	3	26996
scaffold849-size21818	scaffold849_21098	163.359852	3	21818
scaffold3652-size13085	scaffold3652_12390	164.542785	3	13085
scaffold3897-size10564	scaffold3897_10339	166.611057	3	10564
scaffold249-size38577	scaffold249_37873	168.346308	3	38577
scaffold2664-size9654	scaffold2664_9065	168.346318	3	9654
scaffold222-size40158	scaffold222_958	169.734605	3	40158
scaffold3577-size5285	scaffold3577_162	170.81864	3	5285
scaffold6133-size4372	scaffold6133_683	171.268448	3	4372
scaffold843-size21879	scaffold843_21396	176.100306	3	21879
scaffold567-size50249	scaffold567_468	181.634233	3	50249
scaffold5407-size4482	scaffold5407_4023	182.974769	3	4482
scaffold305-size120479	scaffold305_109701	184.679943	3	120479
scaffold1899-size24993	scaffold1899_656	185.01826	3	24993
scaffold2400-size34327	scaffold2400_33370	186.628797	3	34327
scaffold87-size92257	scaffold87_828	189.594908	3	92257
scaffold3830-size5882	scaffold3830_5254	189.594918	3	5882
scaffold356-size58926	scaffold356_147	191.645339	3	58926
scaffold661-size41221	scaffold661_40653	192.213584	3	41221
scaffold1106-size63100	scaffold1106_62909	193.122499	3	63100
scaffold4755-size5245	scaffold4755_5206	193.122509	3	5245
scaffold2255-size9547	scaffold2255_8937	193.46098	3	9547
scaffold261-size61295	scaffold261_457	193.799166	3	61295
scaffold23-size99325	scaffold23_99083	199.009243	3	99325
scaffold3170-size6252	scaffold3170_969	204.951573	3	6252
scaffold30-size93694	scaffold30_57166	205.289983	3	93694
scaffold3736-size7171	scaffold3736_6945	206.309227	3	7171
scaffold3445-size12330	scaffold3445_11363	207.969695	3	12330
scaffold3385-size12342	scaffold3385_11634	208.944214	3	12342
scaffold4433-size5303	scaffold4433_94	208.944224	3	5303
scaffold24-size118282	scaffold24_925	209.833477	3	118282
scaffold614-size72194	scaffold614_71618	211.003349	3	72194
scaffold1943-size13086	scaffold1943_12457	211.961408	3	13086
scaffold739-size95325	scaffold739_812	211.961418	3	95325
scaffold167-size45856	scaffold167_44952	212.299877	3	45856
scaffold634-size151341	scaffold634_151173	212.638352	3	151341
scaffold162-size90734	scaffold162_90527	212.638848	3	90734
scaffold90-size195182	scaffold90_194746	212.977527	3	195182
scaffold115-size186799	scaffold115_185975	213.655483	3	186799
scaffold79-size113372	scaffold79_28622	214.333639	3	113372
scaffold2062-size13545	scaffold2062_301	214.333701	3	13545
scaffold2191-size14429	scaffold2191_240	215.011915	3	14429
scaffold4757-size3406	scaffold4757_2999	215.525442	3	3406
scaffold1830-size39468	scaffold1830_106	216.038986	3	39468
scaffold5597-size2559	scaffold5597_2269	216.37742	3	2559
scaffold4059-size4395	scaffold4059_534	216.37743	3	4395
scaffold1923-size24393	scaffold1923_921	216.37744	3	24393
scaffold1075-size18368	scaffold1075_18120	216.37745	3	18368
scaffold2602-size33436	scaffold2602_33169	216.37746	3	33436
scaffold677-size69862	scaffold677_399	216.37747	3	69862
scaffold415-size42346	scaffold415_42007	216.715919	3	42346
scaffold3753-size14941	scaffold3753_374	216.715982	3	14941
scaffold2674-size11737	scaffold2674_10956	217.394218	3	11737
scaffold5912-size2320	scaffold5912_217	217.394228	3	2320
scaffold535-size40165	scaffold535_39273	217.394238	3	40165
scaffold1313-size21982	scaffold1313_21549	217.394248	3	21982
scaffold1785-size21704	scaffold1785_291	217.394258	3	21704
scaffold3941-size8906	scaffold3941_8283	217.394268	3	8906
scaffold1599-size28205	scaffold1599_27374	217.394278	3	28205
scaffold3704-size5005	scaffold3704_4065	217.550105	3	5005
scaffold1143-size29169	scaffold1143_15004	218.901165	3	29169
scaffold3410-size5650	scaffold3410_395	219.82249	3	5650
scaffold3062-size25561	scaffold3062_24674	219.8225	3	25561
scaffold515-size28952	scaffold515_28846	219.891768	3	28952
scaffold1645-size58039	scaffold1645_57830	220.161778	3	58039
scaffold5210-size4894	scaffold5210_4702	220.771198	3	4894
scaffold1332-size21654	scaffold1332_403	220.771208	3	21654
scaffold137-size142473	scaffold137_142109	221.109656	3	142473
scaffold380-size92745	scaffold380_92160	221.109666	3	92745
scaffold129-size187042	scaffold129_186183	221.109676	3	187042
scaffold3136-size8206	scaffold3136_7573	221.448174	3	8206
scaffold2045-size10622	scaffold2045_621	221.980412	3	10622
scaffold71-size201782	scaffold71_417	223.66094	3	201782
scaffold154-size54318	scaffold154_53898	224.30874	3	54318
scaffold371-size89062	scaffold371_78008	224.986864	3	89062
scaffold608-size69469	scaffold608_68864	224.986927	3	69469
scaffold149-size45222	scaffold149_484	225.32537	3	45222
scaffold31-size135308	scaffold31_743	225.663789	3	135308
scaffold553-size31788	scaffold553_31748	225.663799	3	31788
scaffold637-size60529	scaffold637_60176	226.002324	3	60529
scaffold59-size152908	scaffold59_218	226.002334	3	152908
scaffold96-size184382	scaffold96_183899	226.623672	3	184382
scaffold214-size107269	scaffold214_771	228.579586	3	107269
scaffold303-size35719	scaffold303_34866	230.583418	3	35719
scaffold2408-size10821	scaffold2408_194	232.216952	3	10821
scaffold89-size185956	scaffold89_185018	233.77076	3	185956
scaffold1462-size16398	scaffold1462_928	235.211737	3	16398
scaffold27-size146222	scaffold27_579	235.381454	3	146222
scaffold835-size105273	scaffold835_105082	235.381464	3	105273
scaffold4297-size5183	scaffold4297_4257	235.722186	3	5183
scaffold379-size74818	scaffold379_74502	236.347459	3	74818
scaffold2360-size9094	scaffold2360_938	238.284062	3	9094
scaffold375-size105876	scaffold375_854	238.802095	3	105876
scaffold970-size20964	scaffold970_20831	239.7666	3	20964
scaffold1065-size75443	scaffold1065_74758	240.847232	3	75443
scaffold353-size88051	scaffold353_87575	242.189202	3	88051
scaffold322-size249412	scaffold322_248513	242.189212	3	249412
scaffold433-size71717	scaffold433_846	242.189222	3	71717
scaffold1341-size51629	scaffold1341_645	242.529981	3	51629
scaffold1101-size82628	scaffold1101_82193	242.529991	3	82628
scaffold2090-size13095	scaffold2090_12881	242.530001	3	13095
scaffold994-size19435	scaffold994_895	242.870749	3	19435
scaffold176-size42978	scaffold176_754	243.100756	3	42978
scaffold272-size94863	scaffold272_135	245.308383	3	94863
scaffold811-size79825	scaffold811_211	247.281044	3	79825
scaffold900-size54276	scaffold900_52428	247.281054	3	54276
scaffold458-size88788	scaffold458_83	247.281064	3	88788
scaffold2464-size11047	scaffold2464_10129	247.281074	3	11047
scaffold2017-size10821	scaffold2017_10248	247.621829	3	10821
scaffold434-size46478	scaffold434_46358	247.621839	3	46478
scaffold654-size41495	scaffold654_40876	248.30446	3	41495
scaffold858-size57213	scaffold858_985	248.30447	3	57213
scaffold3137-size10080	scaffold3137_656	248.30448	3	10080
scaffold2096-size13633	scaffold2096_581	248.30449	3	13633
scaffold545-size40855	scaffold545_31933	248.3045	3	40855
scaffold1123-size29965	scaffold1123_29117	248.645251	3	29965
scaffold5234-size2905	scaffold5234_2138	248.985992	3	2905
scaffold557-size101262	scaffold557_456	249.667943	3	101262
scaffold2079-size15409	scaffold2079_14476	264.075266	3	15409
scaffold9617-size3652	scaffold9617_3210	270.199	3	3652
scaffold775-size33444	scaffold775_32707	278.920456	3	33444
scaffold5808-size4336	scaffold5808_3801	287.572157	3	4336
scaffold5584-size7706	scaffold5584_264	288.730578	3	7706
scaffold2042-size28187	scaffold2042_98	288.862778	3	28187
scaffold2915-size13194	scaffold2915_11516	288.862788	3	13194
scaffold803-size150050	scaffold803_149165	289.203559	3	150050
scaffold1929-size56826	scaffold1929_715	289.203569	3	56826
scaffold1969-size25346	scaffold1969_368	289.203579	3	25346
scaffold2623-size17782	scaffold2623_716	289.203589	3	17782
scaffold2015-size12651	scaffold2015_11986	289.203599	3	12651
scaffold5827-size2388	scaffold5827_2121	289.722393	3	2388
scaffold562-size117067	scaffold562_102	290.241188	3	117067
scaffold5297-size2832	scaffold5297_228	290.241198	3	2832
scaffold2289-size25829	scaffold2289_24886	290.581964	3	25829
scaffold856-size44017	scaffold856_43105	290.922702	3	44017
scaffold1171-size39208	scaffold1171_39037	290.922712	3	39208
scaffold1122-size26204	scaffold1122_221	291.263455	3	26204
scaffold4058-size6325	scaffold4058_547	291.263465	3	6325
scaffold1540-size28586	scaffold1540_28105	291.263475	3	28586
scaffold307-size35683	scaffold307_654	291.263485	3	35683
scaffold4183-size5955	scaffold4183_5591	292.115614	3	5955
scaffold4501-size10914	scaffold4501_10258	292.967748	3	10914
scaffold4736-size8841	scaffold4736_8277	292.967758	3	8841
scaffold1537-size14141	scaffold1537_681	292.967768	3	14141
scaffold615-size45603	scaffold615_768	292.967778	3	45603
scaffold1610-size43066	scaffold1610_352	293.308544	3	43066
scaffold4259-size11555	scaffold4259_9593	293.308554	3	11555
scaffold651-size84376	scaffold651_83540	293.308564	3	84376
scaffold1959-size32893	scaffold1959_32413	293.308574	3	32893
scaffold6545-size4770	scaffold6545_90	293.308747	3	4770
scaffold339-size100693	scaffold339_100429	293.99164	3	100693
scaffold3668-size7956	scaffold3668_809	294.332411	3	7956
scaffold2512-size28304	scaffold2512_27627	294.332421	3	28304
scaffold4316-size5776	scaffold4316_742	295.940839	3	5776
scaffold509-size67515	scaffold509_66636	298.200792	3	67515
scaffold4888-size3237	scaffold4888_2607	299.828481	3	3237
scaffold2267-size21260	scaffold2267_123	299.831308	3	21260
scaffold2842-size22543	scaffold2842_566	300.321941	3	22543
scaffold2057-size15028	scaffold2057_14198	300.811519	3	15028
scaffold5164-size2975	scaffold5164_1983	306.817295	3	2975
scaffold1678-size13146	scaffold1678_223	319.591161	3	13146
scaffold1023-size46717	scaffold1023_46423	332.919098	3	46717
scaffold333-size46299	scaffold333_45705	333.594708	3	46299
scaffold331-size168527	scaffold331_929	334.628752	3	168527
scaffold1636-size24786	scaffold1636_24454	335.316566	3	24786
scaffold257-size144893	scaffold257_144415	345.458806	3	144893
scaffold5048-size3072	scaffold5048_870	350.152736	3	3072
scaffold1825-size52042	scaffold1825_51677	352.817325	3	52042
scaffold1942-size19454	scaffold1942_227	354.097189	3	19454
scaffold708-size41221	scaffold708_128	355.123106	3	41221
scaffold967-size69008	scaffold967_59455	358.528433	3	69008
scaffold1559-size42291	scaffold1559_41475	360.186485	3	42291
scaffold2596-size8097	scaffold2596_7254	360.868569	3	8097
scaffold625-size40917	scaffold625_40594	362.581129	3	40917
scaffold2896-size20956	scaffold2896_20703	389.295654	3	20956
scaffold1073-size36125	scaffold1073_35233	389.97395	3	36125
scaffold5785-size7667	scaffold5785_244	390.223664	3	7667
scaffold4491-size7666	scaffold4491_7505	392.89642	3	7666
scaffold2919-size6990	scaffold2919_6051	394.323319	3	6990
scaffold2025-size17190	scaffold2025_16563	0	4	17190
scaffold1909-size27095	scaffold1909_26928	7.36912	4	27095
scaffold4824-size9362	scaffold4824_1290	10.70658	4	9362
scaffold1905-size16061	scaffold1905_15824	16.83931	4	16061
scaffold2217-size57893	scaffold2217_57318	18.1905	4	57893
scaffold1187-size17110	scaffold1187_16661	18.52889	4	17110
scaffold2834-size27879	scaffold2834_655	18.5289	4	27879
scaffold4269-size7866	scaffold4269_7371	18.86734	4	7866
scaffold11167-size3295	scaffold11167_2735	19.20572	4	3295
scaffold1691-size17332	scaffold1691_16833	20.42128	4	17332
scaffold2548-size34088	scaffold2548_33407	21.63694	4	34088
scaffold1977-size11033	scaffold1977_10265	21.97536	4	11033
scaffold3211-size7273	scaffold3211_523	21.97537	4	7273
scaffold1173-size78255	scaffold1173_60324	22.31376	4	78255
scaffold3841-size21471	scaffold3841_20580	22.31377	4	21471
scaffold8249-size3168	scaffold8249_2828	22.65215	4	3168
scaffold6493-size3645	scaffold6493_3543	22.65216	4	3645
scaffold1466-size14698	scaffold1466_823	22.65217	4	14698
scaffold2904-size12512	scaffold2904_11856	22.65218	4	12512
scaffold2946-size47827	scaffold2946_47046	22.65219	4	47827
scaffold1226-size24705	scaffold1226_24465	22.9906	4	24705
scaffold2620-size22777	scaffold2620_715	23.50411	4	22777
scaffold1127-size100742	scaffold1127_1721	24.01758	4	100742
scaffold1597-size14310	scaffold1597_13805	24.01759	4	14310
scaffold4666-size7137	scaffold4666_6598	24.6331	4	7137
scaffold3298-size13304	scaffold3298_427	25.24862	4	13304
scaffold5800-size4018	scaffold5800_145	25.24863	4	4018
scaffold3242-size15133	scaffold3242_15054	25.58706	4	15133
scaffold6500-size4112	scaffold6500_2578	26.35373	4	4112
scaffold7271-size3214	scaffold7271_487	28.45252	4	3214
scaffold38-size181029	scaffold38_180498	30.93098	4	181029
scaffold4791-size11359	scaffold4791_767	34.13502	4	11359
scaffold2383-size24064	scaffold2383_782	35.78703	4	24064
scaffold6214-size2136	scaffold6214_647	35.78704	4	2136
scaffold8447-size3567	scaffold8447_551	36.12547	4	3567
scaffold2282-size16383	scaffold2282_15480	36.12548	4	16383
scaffold4938-size10158	scaffold4938_9358	37.36008	4	10158
scaffold4549-size3653	scaffold4549_3131	39.28252	4	3653
scaffold1219-size29390	scaffold1219_153	39.62088	4	29390
scaffold5340-size2789	scaffold5340_2695	39.62089	4	2789
scaffold171-size153362	scaffold171_153093	39.9593	4	153362
scaffold1732-size22578	scaffold1732_22482	40.6373	4	22578
scaffold462-size112638	scaffold462_111870	40.63731	4	112638
scaffold1290-size27701	scaffold1290_720	40.63732	4	27701
scaffold3263-size5994	scaffold3263_5523	40.63733	4	5994
scaffold888-size36447	scaffold888_35529	41.87825	4	36447
scaffold5051-size3068	scaffold5051_865	43.35782	4	3068
scaffold2376-size22469	scaffold2376_21821	43.73712	4	22469
scaffold3817-size6617	scaffold3817_6240	44.21967	4	6617
scaffold3766-size8950	scaffold3766_8264	44.21968	4	8950
scaffold3383-size11148	scaffold3383_817	44.89789	4	11148
scaffold611-size26753	scaffold611_868	46.23253	4	26753
scaffold2091-size22887	scaffold2091_22115	50.30154	4	22887
scaffold1440-size58071	scaffold1440_1377	54.37759	4	58071
scaffold5512-size2633	scaffold5512_1823	55.31271	4	2633
scaffold1259-size33082	scaffold1259_32988	56.45671	4	33082
scaffold6579-size6208	scaffold6579_779	57.20165	4	6208
scaffold1618-size24218	scaffold1618_411	57.80035	4	24218
scaffold1358-size15602	scaffold1358_14803	58.09282	4	15602
scaffold978-size70937	scaffold978_600	58.80527	4	70937
scaffold4715-size8491	scaffold4715_7918	60.11207	4	8491
scaffold852-size125918	scaffold852_125418	60.11208	4	125918
scaffold1558-size47948	scaffold1558_47179	60.39737	4	47948
scaffold3917-size6951	scaffold3917_617	62.52197	4	6951
scaffold3123-size11773	scaffold3123_534	64.99177	4	11773
scaffold1903-size15496	scaffold1903_947	66.29358	4	15496
scaffold4462-size6306	scaffold4462_6148	67.87428	4	6306
scaffold519-size102323	scaffold519_808	70.12848	4	102323
scaffold245-size135082	scaffold245_134599	71.43094	4	135082
scaffold1939-size45852	scaffold1939_44289	71.80889	4	45852
scaffold246-size161979	scaffold246_161554	76.05146	4	161979
scaffold2403-size8903	scaffold2403_8531	80.29262	4	8903
scaffold2666-size34786	scaffold2666_34660	80.92925	4	34786
scaffold1535-size37070	scaffold1535_36368	81.26755	4	37070
scaffold2247-size21322	scaffold2247_954	82.28594	4	21322
scaffold5-size95213	scaffold5_94383	83.64642	4	95213
scaffold1193-size44255	scaffold1193_43509	84.30041	4	44255
scaffold1206-size16912	scaffold1206_782	89.13357	4	16912
scaffold3104-size10297	scaffold3104_10192	91.73433	4	10297
scaffold5649-size7418	scaffold5649_6897	100.86958	4	7418
scaffold3870-size4740	scaffold3870_3869	101.88908	4	4740
scaffold1195-size60843	scaffold1195_817	111.32777	4	60843
scaffold186-size142235	scaffold186_141508	112.33915	4	142235
scaffold988-size56819	scaffold988_898	127.92569	4	56819
scaffold5467-size2666	scaffold5467_2341	128.9442	4	2666
scaffold1058-size72368	scaffold1058_72141	131.0815	4	72368
scaffold2165-size9963	scaffold2165_9153	134.68387	4	9963
scaffold1496-size14539	scaffold1496_13908	138.4575	4	14539
scaffold1047-size43949	scaffold1047_43341	139.75984	4	43949
scaffold747-size76658	scaffold747_76300	141.71181	4	76658
scaffold687-size38359	scaffold687_37716	142.69277	4	38359
scaffold1568-size34219	scaffold1568_33742	144.39657	4	34219
scaffold227-size60494	scaffold227_595	151.40473	4	60494
scaffold1373-size42007	scaffold1373_41017	158.76025	4	42007
scaffold2337-size9191	scaffold2337_9077	160.04036	4	9191
scaffold368-size54604	scaffold368_878	161.67123	4	54604
scaffold3789-size11158	scaffold3789_10636	162.68907	4	11158
scaffold903-size24473	scaffold903_907	166.48315	4	24473
scaffold2511-size8401	scaffold2511_8303	168.98084	4	8401
scaffold2327-size32305	scaffold2327_15464	171.84193	4	32305
scaffold290-size88602	scaffold290_87925	171.84309	4	88602
scaffold845-size43869	scaffold845_263	172.52213	4	43869
scaffold237-size52980	scaffold237_252	173.25711	4	52980
scaffold1061-size45191	scaffold1061_44247	174.34503	4	45191
scaffold1468-size15967	scaffold1468_360	175.53231	4	15967
scaffold554-size94956	scaffold554_165	176.52145	4	94956
scaffold50-size193894	scaffold50_708	176.60935	4	193894
scaffold1572-size13868	scaffold1572_13578	177.28708	4	13868
scaffold3162-size7304	scaffold3162_7184	177.28709	4	7304
scaffold3511-size17552	scaffold3511_293	177.62545	4	17552
scaffold1192-size44921	scaffold1192_44393	177.62546	4	44921
scaffold1191-size20670	scaffold1191_10716	177.96382	4	20670
scaffold269-size166296	scaffold269_415	178.53196	4	166296
scaffold346-size146846	scaffold346_146037	179.44173	4	146846
scaffold518-size28933	scaffold518_28529	183.54225	4	28933
scaffold1188-size47956	scaffold1188_961	187.28162	4	47956
scaffold1316-size15916	scaffold1316_15123	190.01402	4	15916
scaffold1107-size71394	scaffold1107_70898	191.66133	4	71394
scaffold427-size80763	scaffold427_79812	193.30929	4	80763
scaffold469-size126012	scaffold469_125037	194.32824	4	126012
scaffold559-size90076	scaffold559_89530	195.92026	4	90076
scaffold1050-size18643	scaffold1050_5143	197.1694	4	18643
scaffold1464-size14704	scaffold1464_13901	199.12244	4	14704
scaffold296-size84842	scaffold296_236	200.57238	4	84842
scaffold177-size153351	scaffold177_153228	200.75423	4	153351
scaffold2407-size8868	scaffold2407_911	201.09265	4	8868
scaffold1040-size43979	scaffold1040_43431	201.43106	4	43979
scaffold9886-size3785	scaffold9886_264	201.43107	4	3785
scaffold3851-size6867	scaffold3851_6363	201.43108	4	6867
scaffold2817-size11369	scaffold2817_10527	202.69352	4	11369
scaffold1414-size15147	scaffold1414_15015	204.50603	4	15147
scaffold1607-size57097	scaffold1607_915	204.70929	4	57097
scaffold4218-size8325	scaffold4218_180	205.22267	4	8325
scaffold3793-size4859	scaffold3793_4513	205.73606	4	4859
scaffold12880-size3029	scaffold12880_2354	205.73607	4	3029
scaffold802-size74521	scaffold802_732	206.07442	4	74521
scaffold851-size47171	scaffold851_46367	207.0139	4	47171
scaffold2253-size39713	scaffold2253_126	207.87845	4	39713
scaffold1509-size74838	scaffold1509_950	210.15105	4	74838
scaffold5517-size5327	scaffold5517_4611	211.64297	4	5327
scaffold1747-size34525	scaffold1747_32504	212.15611	4	34525
scaffold1268-size31467	scaffold1268_31386	212.49449	4	31467
scaffold3268-size6700	scaffold3268_136	212.4945	4	6700
scaffold5599-size3358	scaffold5599_3119	212.83281	4	3358
scaffold2740-size13325	scaffold2740_503	214.79207	4	13325
scaffold1078-size36639	scaffold1078_361	216.57608	4	36639
scaffold2426-size26082	scaffold2426_25664	217.28658	4	26082
scaffold1869-size52170	scaffold1869_51497	218.27447	4	52170
scaffold387-size32679	scaffold387_240	218.54474	4	32679
scaffold1039-size117771	scaffold1039_318	219.1543	4	117771
scaffold2575-size17948	scaffold2575_17762	219.49258	4	17948
scaffold2639-size7960	scaffold2639_7731	221.07517	4	7960
scaffold2774-size24531	scaffold2774_657	222.65752	4	24531
scaffold2021-size31164	scaffold2021_841	222.65753	4	31164
scaffold4675-size13615	scaffold4675_13537	222.65754	4	13615
scaffold517-size51956	scaffold517_36613	222.65755	4	51956
scaffold2040-size18712	scaffold2040_18397	222.65756	4	18712
scaffold2423-size15640	scaffold2423_15530	222.65757	4	15640
scaffold3858-size4758	scaffold3858_4374	222.65758	4	4758
scaffold1442-size69153	scaffold1442_862	222.9959	4	69153
scaffold3087-size16122	scaffold3087_711	222.99591	4	16122
scaffold250-size60311	scaffold250_59818	223.33424	4	60311
scaffold99-size88673	scaffold99_88093	223.33425	4	88673
scaffold983-size25514	scaffold983_24793	223.33426	4	25514
scaffold2951-size7726	scaffold2951_181	223.33427	4	7726
scaffold1141-size97434	scaffold1141_97334	224.21885	4	97434
scaffold2459-size8638	scaffold2459_7693	225.35251	4	8638
scaffold2501-size8447	scaffold2501_7542	225.93851	4	8447
scaffold1585-size17018	scaffold1585_555	227.14022	4	17018
scaffold2139-size21578	scaffold2139_1460	228.68429	4	21578
scaffold5329-size2796	scaffold5329_255	228.6843	4	2796
scaffold609-size49904	scaffold609_843	228.68431	4	49904
scaffold2819-size11020	scaffold2819_10568	228.68432	4	11020
scaffold2230-size47821	scaffold2230_47181	228.68433	4	47821
scaffold2238-size25398	scaffold2238_25120	228.68434	4	25398
scaffold1322-size21590	scaffold1322_20740	228.68435	4	21590
scaffold392-size54795	scaffold392_54469	228.68436	4	54795
scaffold532-size33353	scaffold532_32741	228.68437	4	33353
scaffold203-size96283	scaffold203_913	228.68438	4	96283
scaffold2808-size11066	scaffold2808_10348	228.68439	4	11066
scaffold1490-size39284	scaffold1490_39033	228.6844	4	39284
scaffold2130-size62754	scaffold2130_62650	229.02281	4	62754
scaffold2225-size37063	scaffold2225_200	229.11657	4	37063
scaffold1991-size32801	scaffold1991_32251	230.12849	4	32801
scaffold1595-size30385	scaffold1595_29833	230.70551	4	30385
scaffold938-size38273	scaffold938_697	231.04386	4	38273
scaffold3456-size5567	scaffold3456_4774	231.38225	4	5567
scaffold1532-size32571	scaffold1532_31688	231.38226	4	32571
scaffold1767-size16109	scaffold1767_675	231.38227	4	16109
scaffold2567-size8184	scaffold2567_7923	231.72065	4	8184
scaffold320-size35230	scaffold320_855	231.72066	4	35230
scaffold4229-size4091	scaffold4229_535	231.72067	4	4091
scaffold814-size31661	scaffold814_30669	231.72068	4	31661
scaffold2354-size46498	scaffold2354_45552	231.72069	4	46498
scaffold2094-size11542	scaffold2094_899	231.7207	4	11542
scaffold3394-size15766	scaffold3394_15059	232.05907	4	15766
scaffold355-size39217	scaffold355_899	232.05908	4	39217
scaffold3262-size15485	scaffold3262_396	232.05909	4	15485
scaffold4314-size3960	scaffold4314_3572	232.39742	4	3960
scaffold1781-size28099	scaffold1781_27980	232.39743	4	28099
scaffold1765-size42110	scaffold1765_486	232.73577	4	42110
scaffold1095-size44958	scaffold1095_44445	232.73578	4	44958
scaffold1546-size34465	scaffold1546_33683	232.73579	4	34465
scaffold911-size43259	scaffold911_42565	232.7358	4	43259
scaffold4578-size3625	scaffold4578_279	232.73581	4	3625
scaffold2810-size7363	scaffold2810_7107	232.73583	4	7363
scaffold382-size62944	scaffold382_893	233.30384	4	62944
scaffold1053-size42790	scaffold1053_665	234.21201	4	42790
scaffold2646-size12616	scaffold2646_602	238.67517	4	12616
scaffold2434-size14937	scaffold2434_14174	244.90075	4	14937
scaffold1410-size24577	scaffold1410_661	247.2727	4	24577
scaffold3752-size6072	scaffold3752_5908	247.78582	4	6072
scaffold3282-size9616	scaffold3282_9107	248.29922	4	9616
scaffold1247-size42731	scaffold1247_41957	248.29923	4	42731
scaffold1635-size13413	scaffold1635_12458	248.29924	4	13413
scaffold1252-size42527	scaffold1252_41950	248.29925	4	42527
scaffold3614-size45614	scaffold3614_45266	249.44358	4	45614
scaffold5708-size4189	scaffold5708_3293	250.2469	4	4189
scaffold1158-size31879	scaffold1158_31628	250.58528	4	31879
scaffold3432-size7607	scaffold3432_7433	250.58529	4	7607
scaffold5119-size5906	scaffold5119_571	250.5853	4	5906
scaffold3980-size8480	scaffold3980_8120	250.58531	4	8480
scaffold14-size177586	scaffold14_177216	250.58532	4	177586
scaffold3125-size8097	scaffold3125_7669	250.58533	4	8097
scaffold3585-size24873	scaffold3585_376	250.58534	4	24873
scaffold2335-size47309	scaffold2335_46542	250.58535	4	47309
scaffold1263-size24578	scaffold1263_465	250.85507	4	24578
scaffold4992-size3126	scaffold4992_2932	251.46398	4	3126
scaffold850-size41537	scaffold850_40832	253.04635	4	41537
scaffold2404-size14371	scaffold2404_13416	254.6285	4	14371
scaffold6416-size2029	scaffold6416_1657	254.62851	4	2029
scaffold4086-size14402	scaffold4086_14323	254.62852	4	14402
scaffold2870-size12772	scaffold2870_12013	254.62853	4	12772
scaffold776-size52828	scaffold776_52048	255.30636	4	52828
scaffold2630-size26048	scaffold2630_25955	255.57594	4	26048
scaffold2429-size40622	scaffold2429_40076	256.1848	4	40622
scaffold1235-size20481	scaffold1235_19921	256.18481	4	20481
scaffold873-size55799	scaffold873_54862	256.52318	4	55799
scaffold2108-size17762	scaffold2108_239	256.86154	4	17762
scaffold2266-size20538	scaffold2266_663	256.86155	4	20538
scaffold1003-size39306	scaffold1003_38782	257.39019	4	39306
scaffold1552-size66107	scaffold1552_66052	257.91882	4	66107
scaffold706-size24560	scaffold706_722	257.91883	4	24560
scaffold575-size40633	scaffold575_39945	258.63174	4	40633
scaffold3028-size8031	scaffold3028_7559	260.8332	4	8031
scaffold3381-size19439	scaffold3381_18554	263.48621	4	19439
scaffold1453-size21833	scaffold1453_20956	264.7792	4	21833
scaffold3031-size9420	scaffold3031_9203	266.00058	4	9420
scaffold2461-size10840	scaffold2461_10664	267.26781	4	10840
scaffold3187-size18470	scaffold3187_749	267.892	4	18470
scaffold1641-size26128	scaffold1641_823	269.96668	4	26128
scaffold3156-size6282	scaffold3156_931	271.72267	4	6282
scaffold1864-size18575	scaffold1864_18311	272.79179	4	18575
scaffold1730-size12715	scaffold1730_743	273.86089	4	12715
scaffold4000-size4502	scaffold4000_207	274.70445	4	4502
scaffold1359-size16669	scaffold1359_262	275.54808	4	16669
scaffold3570-size5295	scaffold3570_4883	276.12545	4	5295
scaffold1644-size36144	scaffold1644_35276	277.14117	4	36144
scaffold1045-size112508	scaffold1045_541	277.91681	4	112508
scaffold471-size114389	scaffold471_854	278.71999	4	114389
scaffold1675-size28123	scaffold1675_27224	279.86425	4	28123
scaffold293-size196516	scaffold293_196420	280.13379	4	196516
scaffold541-size33552	scaffold541_717	280.74263	4	33552
scaffold1616-size31793	scaffold1616_943	280.92431	4	31793
scaffold1643-size17310	scaffold1643_636	281.1291	4	17310
scaffold5001-size4697	scaffold5001_503	281.33389	4	4697
scaffold1562-size33085	scaffold1562_800	281.90631	4	33085
scaffold3586-size15748	scaffold3586_14854	282.8053	4	15748
scaffold1433-size14956	scaffold1433_14452	286.93288	4	14956
scaffold1895-size12827	scaffold1895_667	0	5	12827
scaffold818-size60544	scaffold818_59898	0.3380671	5	60544
scaffold1417-size30974	scaffold1417_30087	3.572323	5	30974
scaffold1857-size26151	scaffold1857_25734	8.6429331	5	26151
scaffold1292-size24212	scaffold1292_208	9.2986412	5	24212
scaffold1938-size38722	scaffold1938_714	9.29898	5	38722
scaffold542-size44413	scaffold542_453	9.29899	5	44413
scaffold636-size41711	scaffold636_119	9.299	5	41711
scaffold4487-size5869	scaffold4487_867	9.29901	5	5869
scaffold233-size39597	scaffold233_38783	9.29902	5	39597
scaffold1244-size32564	scaffold1244_31870	9.812257	5	32564
scaffold4887-size5933	scaffold4887_219	10.3254939	5	5933
scaffold6174-size2152	scaffold6174_1508	10.3255039	5	2152
scaffold436-size70063	scaffold436_69895	11.2409011	5	70063
scaffold6007-size4828	scaffold6007_148	12.7368503	5	4828
scaffold5739-size5650	scaffold5739_505	13.6521831	5	5650
scaffold2287-size25048	scaffold2287_278	13.6521931	5	25048
scaffold643-size37031	scaffold643_710	13.6522031	5	37031
scaffold2502-size8441	scaffold2502_7655	13.6522131	5	8441
scaffold4118-size6991	scaffold4118_6932	13.6522231	5	6991
scaffold32-size198344	scaffold32_197584	13.6522331	5	198344
scaffold3649-size11054	scaffold3649_973	13.6522431	5	11054
scaffold4220-size4105	scaffold4220_3161	13.8610014	5	4105
scaffold3287-size11619	scaffold3287_744	15.7527747	5	11619
scaffold7161-size3397	scaffold7161_2534	16.9308069	5	3397
scaffold2564-size11975	scaffold2564_808	19.650396	5	11975
scaffold3106-size20077	scaffold3106_769	24.4765898	5	20077
scaffold1506-size17931	scaffold1506_17378	30.3536975	5	17931
scaffold5212-size2926	scaffold5212_2171	31.0499067	5	2926
scaffold9320-size3394	scaffold9320_720	31.3882718	5	3394
scaffold1519-size18009	scaffold1519_17381	31.3882818	5	18009
scaffold1429-size15012	scaffold1429_35	31.726659	5	15012
scaffold6940-size5929	scaffold6940_981	31.726669	5	5929
scaffold2844-size27277	scaffold2844_26886	31.726679	5	27277
scaffold4356-size3906	scaffold4356_3179	31.726689	5	3906
scaffold3443-size8049	scaffold3443_159	31.726699	5	8049
scaffold2735-size17140	scaffold2735_887	31.726709	5	17140
scaffold2308-size20688	scaffold2308_437	31.726719	5	20688
scaffold5699-size2478	scaffold5699_771	31.726729	5	2478
scaffold1966-size14908	scaffold1966_135	31.726739	5	14908
scaffold6067-size4159	scaffold6067_3762	31.726749	5	4159
scaffold191-size139346	scaffold191_138460	31.726759	5	139346
scaffold1311-size64646	scaffold1311_64445	31.726769	5	64646
scaffold4391-size6719	scaffold4391_6330	31.726779	5	6719
scaffold1792-size44811	scaffold1792_44700	31.726789	5	44811
scaffold4036-size4452	scaffold4036_803	31.726799	5	4452
scaffold1427-size20679	scaffold1427_282	31.726809	5	20679
scaffold212-size112983	scaffold212_112877	32.0652051	5	112983
scaffold304-size74553	scaffold304_73719	32.0652151	5	74553
scaffold587-size34988	scaffold587_815	33.209599	5	34988
scaffold1575-size46945	scaffold1575_46604	34.0130243	5	46945
scaffold1945-size12067	scaffold1945_12034	34.0130343	5	12067
scaffold1372-size58280	scaffold1372_426	34.0130443	5	58280
scaffold5378-size2745	scaffold5378_1858	34.0130543	5	2745
scaffold475-size54898	scaffold475_798	34.0130643	5	54898
scaffold2379-size17239	scaffold2379_16268	37.7468064	5	17239
scaffold1318-size52908	scaffold1318_52003	41.8329789	5	52908
scaffold412-size42180	scaffold412_41271	41.8329889	5	42180
scaffold1609-size25454	scaffold1609_24884	41.8329989	5	25454
scaffold421-size227517	scaffold421_4050	41.8330089	5	227517
scaffold2554-size8244	scaffold2554_258	41.8330189	5	8244
scaffold2198-size9833	scaffold2198_9241	41.8330289	5	9833
scaffold16-size143973	scaffold16_143693	41.8330389	5	143973
scaffold1081-size18355	scaffold1081_879	41.8330489	5	18355
scaffold649-size114345	scaffold649_114131	41.8330589	5	114345
scaffold1965-size11093	scaffold1965_66	41.8330689	5	11093
scaffold1976-size18335	scaffold1976_464	41.8330789	5	18335
scaffold8843-size5571	scaffold8843_5300	41.8330889	5	5571
scaffold384-size212631	scaffold384_212190	41.8330989	5	212631
scaffold274-size124964	scaffold274_124501	41.8331089	5	124964
scaffold1336-size18265	scaffold1336_17580	41.8331189	5	18265
scaffold2250-size11609	scaffold2250_11037	41.8331289	5	11609
scaffold589-size50722	scaffold589_491	41.8331389	5	50722
scaffold2228-size9654	scaffold2228_8827	41.8331489	5	9654
scaffold1210-size16892	scaffold1210_16538	41.8331589	5	16892
scaffold728-size64119	scaffold728_166	41.8331689	5	64119
scaffold2535-size8318	scaffold2535_326	41.8331789	5	8318
scaffold665-size55465	scaffold665_55122	42.2861612	5	55465
scaffold1708-size27867	scaffold1708_27565	42.5657317	5	27867
scaffold1435-size56412	scaffold1435_55815	43.4098051	5	56412
scaffold219-size92860	scaffold219_676	44.6127391	5	92860
scaffold273-size57145	scaffold273_56381	46.1582338	5	57145
scaffold196-size118590	scaffold196_117901	46.1582438	5	118590
scaffold1613-size25288	scaffold1613_25162	48.1045459	5	25288
scaffold871-size56257	scaffold871_55779	50.0509386	5	56257
scaffold166-size66452	scaffold166_964	50.3893221	5	66452
scaffold2491-size15618	scaffold2491_635	50.3893321	5	15618
scaffold1426-size50210	scaffold1426_247	50.3893421	5	50210
scaffold1179-size51457	scaffold1179_666	50.7276975	5	51457
scaffold2202-size14968	scaffold2202_14277	51.2957482	5	14968
scaffold563-size53035	scaffold563_52629	52.2041231	5	53035
scaffold450-size103087	scaffold450_43390	52.5424529	5	103087
scaffold4-size143605	scaffold4_142877	52.5424629	5	143605
scaffold1413-size51272	scaffold1413_960	52.8808769	5	51272
scaffold1471-size27853	scaffold1471_596	53.8993192	5	27853
scaffold3118-size12127	scaffold3118_254	54.2376419	5	12127
scaffold2159-size10008	scaffold2159_9179	54.2376519	5	10008
scaffold642-size61208	scaffold642_12088	54.9165872	5	61208
scaffold791-size43067	scaffold791_42541	54.9177212	5	43067
scaffold1223-size23793	scaffold1223_23042	54.9177312	5	23793
scaffold981-size56679	scaffold981_56130	56.1543455	5	56679
scaffold534-size63463	scaffold534_931	57.0497159	5	63463
scaffold1140-size43414	scaffold1140_594	57.0497259	5	43414
scaffold3230-size17321	scaffold3230_16807	57.7275828	5	17321
scaffold6028-size2247	scaffold6028_164	57.7275928	5	2247
scaffold772-size62188	scaffold772_61554	57.7276028	5	62188
scaffold405-size107091	scaffold405_106750	58.0659837	5	107091
scaffold3285-size11193	scaffold3285_10717	58.6431184	5	11193
scaffold4256-size4059	scaffold4256_3130	59.6549415	5	4059
scaffold1330-size61903	scaffold1330_247	59.7485312	5	61903
scaffold4072-size4358	scaffold4072_151	59.9968278	5	4358
scaffold292-size140720	scaffold292_140636	61.3646432	5	140720
scaffold2950-size6895	scaffold2950_357	62.7324936	5	6895
scaffold4721-size4522	scaffold4721_321	63.8738729	5	4522
scaffold254-size100687	scaffold254_100474	63.9956022	5	100687
scaffold289-size135755	scaffold289_480	63.9956122	5	135755
scaffold769-size41246	scaffold769_774	64.6048448	5	41246
scaffold422-size31444	scaffold422_30503	64.874791	5	31444
scaffold1048-size39987	scaffold1048_773	66.0843354	5	39987
scaffold660-size34706	scaffold660_34065	67.2549827	5	34706
scaffold5094-size5496	scaffold5094_50	68.8716418	5	5496
scaffold2302-size25220	scaffold2302_24319	70.8293775	5	25220
scaffold95-size69896	scaffold95_820	74.5376011	5	69896
scaffold975-size53458	scaffold975_303	77.5544813	5	53458
scaffold7106-size4262	scaffold7106_29	79.8687774	5	4262
scaffold6431-size4753	scaffold6431_4196	82.8385846	5	4753
scaffold1600-size38579	scaffold1600_37736	83.8872614	5	38579
scaffold163-size167610	scaffold163_845	83.989608	5	167610
scaffold359-size110304	scaffold359_832	84.3279496	5	110304
scaffold880-size29716	scaffold880_540	85.6111565	5	29716
scaffold4051-size4408	scaffold4051_3617	87.9273591	5	4408
scaffold3023-size6648	scaffold3023_609	87.9273691	5	6648
scaffold1011-size29701	scaffold1011_558	88.6053184	5	29701
scaffold3075-size18839	scaffold3075_452	89.9660355	5	18839
scaffold2875-size8105	scaffold2875_205	89.9660455	5	8105
scaffold148-size60264	scaffold148_59739	90.8096913	5	60264
scaffold757-size74116	scaffold757_347	91.6534124	5	74116
scaffold2346-size18390	scaffold2346_17486	91.9918602	5	18390
scaffold411-size80546	scaffold411_384	92.6699402	5	80546
scaffold1221-size16734	scaffold1221_698	92.6699502	5	16734
scaffold674-size46858	scaffold674_46164	93.219202	5	46858
scaffold547-size52648	scaffold547_38	95.0648503	5	52648
scaffold2494-size22130	scaffold2494_21500	97.2745855	5	22130
scaffold4102-size4971	scaffold4102_534	97.8422144	5	4971
scaffold931-size46429	scaffold931_268	98.7262692	5	46429
scaffold5000-size3121	scaffold5000_2378	100.5408753	5	3121
scaffold2930-size6970	scaffold2930_6106	101.8041104	5	6970
scaffold2475-size15567	scaffold2475_15272	102.3284315	5	15567
scaffold2781-size9623	scaffold2781_498	103.7221158	5	9623
scaffold2727-size11748	scaffold2727_10485	104.2465098	5	11748
scaffold2997-size11809	scaffold2997_115	104.2465198	5	11809
scaffold2058-size15641	scaffold2058_993	105.1419193	5	15641
scaffold2208-size43172	scaffold2208_42693	106.3788231	5	43172
scaffold2402-size16537	scaffold2402_704	106.3788331	5	16537
scaffold1620-size45242	scaffold1620_645	107.7393696	5	45242
scaffold3042-size19860	scaffold3042_658	108.757991	5	19860
scaffold3420-size13830	scaffold3420_13145	108.758001	5	13830
scaffold2513-size28127	scaffold2513_27187	109.0964177	5	28127
scaffold3295-size15298	scaffold3295_13669	109.4348248	5	15298
scaffold1238-size16567	scaffold1238_16261	109.5566671	5	16567
scaffold1256-size56395	scaffold1256_56073	110.698625	5	56395
scaffold4610-size9612	scaffold4610_765	111.3866228	5	9612
scaffold103-size49482	scaffold103_48753	112.2967791	5	49482
scaffold4460-size3769	scaffold4460_3206	113.5312705	5	3769
scaffold11314-size3470	scaffold11314_82	117.639547	5	3470
scaffold3512-size8775	scaffold3512_197	122.9422889	5	8775
scaffold4211-size5276	scaffold4211_606	123.6176754	5	5276
scaffold5126-size3004	scaffold5126_2391	125.569185	5	3004
scaffold2316-size16466	scaffold2316_15539	125.7869994	5	16466
scaffold4350-size18491	scaffold4350_684	127.1500137	5	18491
scaffold62-size185257	scaffold62_184471	130.2723331	5	185257
scaffold6418-size5380	scaffold6418_5128	131.5335873	5	5380
scaffold288-size47279	scaffold288_47127	132.4471181	5	47279
scaffold2543-size18128	scaffold2543_784	133.3561141	5	18128
scaffold420-size103417	scaffold420_828	135.3103001	5	103417
scaffold2905-size19449	scaffold2905_19326	135.3103101	5	19449
scaffold400-size34824	scaffold400_34321	135.649486	5	34824
scaffold1493-size26809	scaffold1493_26444	137.1221056	5	26809
scaffold2749-size16155	scaffold2749_15444	138.9019094	5	16155
scaffold2829-size22913	scaffold2829_22753	139.4762413	5	22913
scaffold4133-size11963	scaffold4133_11568	140.8400187	5	11963
scaffold1174-size26602	scaffold1174_20701	141.7548456	5	26602
scaffold4008-size14448	scaffold4008_14188	144.047761	5	14448
scaffold1858-size21074	scaffold1858_20370	153.0431876	5	21074
scaffold1682-size33630	scaffold1682_693	167.0929596	5	33630
scaffold2034-size14843	scaffold2034_370	192.4569629	5	14843
scaffold891-size27840	scaffold891_27196	196.4349427	5	27840
scaffold1492-size36886	scaffold1492_36504	197.1175735	5	36886
scaffold6002-size2261	scaffold6002_1952	203.2417087	5	2261
scaffold1162-size60397	scaffold1162_44911	203.9230398	5	60397
scaffold4009-size4491	scaffold4009_751	234.443515	5	4491
scaffold341-size34346	scaffold341_510	242.6236036	5	34346
scaffold1342-size20316	scaffold1342_19997	243.520319	5	20316
scaffold1216-size31869	scaffold1216_641	244.0873303	5	31869
scaffold1438-size64040	scaffold1438_63657	244.7525715	5	64040
scaffold3462-size9448	scaffold3462_8947	253.8037956	5	9448
scaffold1617-size18662	scaffold1617_17762	264.3908997	5	18662
scaffold2185-size22925	scaffold2185_22784	266.4235018	5	22925
scaffold2412-size15857	scaffold2412_711	268.9370428	5	15857
scaffold3045-size6591	scaffold3045_5793	272.2099395	5	6591
scaffold2172-size24837	scaffold2172_24162	273.1466453	5	24837
scaffold4128-size6226	scaffold4128_6130	274.2051724	5	6226
scaffold2490-size15345	scaffold2490_196	274.6499835	5	15345
scaffold1696-size20501	scaffold1696_19658	276.5853565	5	20501
scaffold479-size32881	scaffold479_886	276.7993843	5	32881
scaffold2116-size15062	scaffold2116_14747	277.8255684	5	15062
scaffold3617-size12822	scaffold3617_289	278.1663233	5	12822
scaffold621-size26548	scaffold621_827	278.1663333	5	26548
scaffold3316-size10423	scaffold3316_10119	279.8157809	5	10423
scaffold830-size38190	scaffold830_237	280.4321371	5	38190
scaffold3781-size9086	scaffold3781_8135	280.7727892	5	9086
scaffold1632-size94032	scaffold1632_654	282.3699556	5	94032
scaffold1723-size42885	scaffold1723_708	283.9003892	5	42885
scaffold1103-size32832	scaffold1103_32018	284.3069449	5	32832
scaffold5059-size3062	scaffold5059_2890	284.9896979	5	3062
scaffold1720-size26413	scaffold1720_276	284.9897079	5	26413
scaffold1843-size45681	scaffold1843_45495	285.2777597	5	45681
scaffold586-size28111	scaffold586_27905	285.9075377	5	28111
scaffold2037-size24608	scaffold2037_873	287.2782634	5	24608
scaffold3529-size21131	scaffold3529_20920	289.6195112	5	21131
scaffold3257-size22878	scaffold3257_22403	291.9561174	5	22878
scaffold2375-size15614	scaffold2375_15255	299.7303756	5	15614
scaffold1990-size12252	scaffold1990_95	305.9907631	5	12252
scaffold736-size31209	scaffold736_30821	316.9284717	5	31209
scaffold5143-size2992	scaffold5143_2259	325.28175	5	2992
scaffold2894-size14100	scaffold2894_14023	325.9508222	5	14100
scaffold3647-size9063	scaffold3647_8687	328.1297965	5	9063
scaffold3054-size28151	scaffold3054_27811	331.020566	5	28151
scaffold1586-size39982	scaffold1586_39423	332.3064541	5	39982
scaffold750-size79087	scaffold750_803	334.9860832	5	79087
scaffold817-size37988	scaffold817_37169	337.0086119	5	37988
scaffold2509-size17671	scaffold2509_16916	340.436131	5	17671
scaffold2779-size21017	scaffold2779_20575	343.8510637	5	21017
scaffold491-size41680	scaffold491_41168	346.3420787	5	41680
scaffold2271-size19813	scaffold2271_19040	349.1859376	5	19813
scaffold2161-size11021	scaffold2161_56	351.3258765	5	11021
scaffold3022-size6654	scaffold3022_6262	352.3143677	5	6654
scaffold3825-size9642	scaffold3825_8993	354.3072399	5	9642
scaffold1271-size47887	scaffold1271_47391	355.247914	5	47887
scaffold283-size50657	scaffold283_310	356.5368883	5	50657
scaffold1820-size41959	scaffold1820_348	362.5117321	5	41959
scaffold745-size63886	scaffold745_174	379.6679206	5	63886
scaffold2992-size6700	scaffold2992_5964	0	X	6700
scaffold3517-size5405	scaffold3517_56	2.409384	X	5405
scaffold1299-size28964	scaffold1299_28237	4.406688	X	28964
scaffold1447-size28113	scaffold1447_27587	6.695312	X	28113
scaffold3934-size13411	scaffold3934_124	8.560509	X	13411
scaffold3939-size4622	scaffold3939_290	9.45124	X	4622
scaffold4760-size5281	scaffold4760_4400	9.789597	X	5281
scaffold3467-size5542	scaffold3467_402	9.789607	X	5542
scaffold4182-size4173	scaffold4182_366	10.930889	X	4173
scaffold6528-size4364	scaffold6528_3452	11.05258	X	4364
scaffold4436-size10155	scaffold4436_9845	11.390938	X	10155
scaffold5716-size7867	scaffold5716_892	11.390948	X	7867
scaffold3508-size6955	scaffold3508_6196	11.390958	X	6955
scaffold3113-size11786	scaffold3113_11403	11.390968	X	11786
scaffold4466-size3760	scaffold4466_3109	12.067689	X	3760
scaffold4673-size6594	scaffold4673_827	12.067699	X	6594
scaffold3483-size5507	scaffold3483_329	12.406058	X	5507
scaffold6685-size4008	scaffold6685_666	12.406068	X	4008
scaffold1744-size47296	scaffold1744_903	12.406078	X	47296
scaffold2864-size40978	scaffold2864_40091	12.744435	X	40978
scaffold5096-size3026	scaffold5096_895	12.744445	X	3026
scaffold4729-size4616	scaffold4729_3900	12.744455	X	4616
scaffold2682-size10134	scaffold2682_9798	12.744465	X	10134
scaffold5127-size11642	scaffold5127_610	13.082822	X	11642
scaffold5768-size2430	scaffold5768_704	13.082832	X	2430
scaffold5264-size4702	scaffold5264_568	13.082842	X	4702
scaffold4114-size7697	scaffold4114_7122	13.082852	X	7697
scaffold4276-size5668	scaffold4276_5220	13.421229	X	5668
scaffold2627-size15011	scaffold2627_14651	13.421239	X	15011
scaffold1878-size43250	scaffold1878_92	13.759612	X	43250
scaffold4030-size4455	scaffold4030_941	13.759622	X	4455
scaffold2331-size31525	scaffold2331_706	14.097979	X	31525
scaffold3750-size4926	scaffold3750_3973	14.097989	X	4926
scaffold3865-size5617	scaffold3865_949	14.097999	X	5617
scaffold807-size77409	scaffold807_633	14.098009	X	77409
scaffold5690-size4062	scaffold5690_954	14.098019	X	4062
scaffold4232-size6547	scaffold4232_6128	14.098029	X	6547
scaffold4074-size8448	scaffold4074_835	14.098039	X	8448
scaffold1652-size16271	scaffold1652_15821	14.098049	X	16271
scaffold1978-size31250	scaffold1978_30307	14.098059	X	31250
scaffold2974-size18361	scaffold2974_17600	14.098069	X	18361
scaffold2945-size13405	scaffold2945_13072	14.098079	X	13405
scaffold2931-size28075	scaffold2931_334	14.098089	X	28075
scaffold2552-size12014	scaffold2552_11051	14.436419	X	12014
scaffold2409-size17138	scaffold2409_16296	14.989372	X	17138
scaffold2853-size38350	scaffold2853_37552	15.757408	X	38350
scaffold3222-size16260	scaffold3222_79	16.310388	X	16260
scaffold3056-size12720	scaffold3056_329	16.988138	X	12720
scaffold1204-size20681	scaffold1204_20559	17.665926	X	20681
scaffold7170-size6361	scaffold7170_5387	18.00424	X	6361
scaffold1265-size52839	scaffold1265_381	18.818228	X	52839
scaffold4573-size8144	scaffold4573_8019	20.884849	X	8144
scaffold3590-size23776	scaffold3590_23133	22.144777	X	23776
scaffold2147-size26392	scaffold2147_26165	22.483087	X	26392
scaffold2027-size31906	scaffold2027_31243	22.483097	X	31906
scaffold9576-size3218	scaffold9576_3057	22.821454	X	3218
scaffold3506-size32182	scaffold3506_251	22.821464	X	32182
scaffold5698-size3731	scaffold5698_2769	23.334832	X	3731
scaffold6322-size2078	scaffold6322_1784	23.84825	X	2078
scaffold3603-size7586	scaffold3603_907	24.18659	X	7586
scaffold4325-size3945	scaffold4325_108	24.1866	X	3945
scaffold879-size45976	scaffold879_717	24.524969	X	45976
scaffold3902-size4693	scaffold3902_3722	24.524979	X	4693
scaffold2953-size12538	scaffold2953_12175	24.524989	X	12538
scaffold4351-size3912	scaffold4351_3446	24.524999	X	3912
scaffold6875-size6432	scaffold6875_6275	24.525009	X	6432
scaffold1046-size76348	scaffold1046_76012	24.525019	X	76348
scaffold4007-size4492	scaffold4007_4151	24.525029	X	4492
scaffold4595-size5963	scaffold4595_5660	24.525039	X	5963
scaffold2828-size10860	scaffold2828_625	24.525049	X	10860
scaffold1002-size30599	scaffold1002_98	24.525059	X	30599
scaffold2867-size15860	scaffold2867_15576	24.525069	X	15860
scaffold2356-size16945	scaffold2356_246	24.525079	X	16945
scaffold2977-size6788	scaffold2977_6112	24.525089	X	6788
scaffold3345-size9088	scaffold3345_387	24.525109	X	9088
scaffold2378-size64464	scaffold2378_64106	24.525119	X	64464
scaffold1157-size39137	scaffold1157_852	24.525129	X	39137
scaffold504-size67110	scaffold504_66232	24.525139	X	67110
scaffold1370-size22621	scaffold1370_910	24.863496	X	22621
scaffold6147-size4180	scaffold6147_3962	24.863516	X	4180
scaffold4756-size6900	scaffold4756_181	25.20189	X	6900
scaffold3979-size5522	scaffold3979_4886	25.2019	X	5522
scaffold3439-size23212	scaffold3439_108	25.540257	X	23212
scaffold3465-size7486	scaffold3465_369	25.87859	X	7486
scaffold2989-size19679	scaffold2989_302	25.8786	X	19679
scaffold4799-size3349	scaffold4799_385	26.216896	X	3349
scaffold5743-size2443	scaffold5743_1612	27.82304	X	2443
scaffold3521-size13050	scaffold3521_779	28.745067	X	13050
scaffold3161-size16074	scaffold3161_15276	29.083387	X	16074
scaffold1303-size100410	scaffold1303_585	29.083397	X	100410
scaffold3637-size6062	scaffold3637_4103	29.421746	X	6062
scaffold5713-size2468	scaffold5713_354	29.421756	X	2468
scaffold8096-size3485	scaffold8096_475	29.421766	X	3485
scaffold2256-size15850	scaffold2256_14973	29.421776	X	15850
scaffold4385-size8428	scaffold4385_7496	29.421786	X	8428
scaffold3228-size10731	scaffold3228_111	29.421796	X	10731
scaffold6122-size4130	scaffold6122_711	29.421806	X	4130
scaffold5441-size7214	scaffold5441_6427	29.421816	X	7214
scaffold4416-size3824	scaffold4416_3736	29.421826	X	3824
scaffold2190-size20712	scaffold2190_19815	29.421836	X	20712
scaffold7859-size4131	scaffold7859_634	29.421846	X	4131
scaffold3370-size17910	scaffold3370_306	29.421856	X	17910
scaffold6765-size4071	scaffold6765_537	29.421866	X	4071
scaffold3954-size9548	scaffold3954_907	29.421876	X	9548
scaffold3169-size26641	scaffold3169_25890	29.421886	X	26641
scaffold3808-size4843	scaffold3808_464	29.760235	X	4843
scaffold2573-size15920	scaffold2573_683	29.760245	X	15920
scaffold3669-size6746	scaffold3669_4887	29.760255	X	6746
scaffold6299-size2088	scaffold6299_266	29.760265	X	2088
scaffold7319-size3658	scaffold7319_750	29.760275	X	3658
scaffold9445-size3228	scaffold9445_3107	30.593858	X	3228
scaffold6261-size2104	scaffold6261_524	31.923976	X	2104
scaffold5262-size2872	scaffold5262_2799	32.416581	X	2872
scaffold5121-size3824	scaffold5121_3354	32.754922	X	3824
scaffold3380-size14073	scaffold3380_937	32.754932	X	14073
scaffold4779-size3378	scaffold4779_2791	32.754942	X	3378
scaffold3693-size6843	scaffold3693_6552	32.754952	X	6843
scaffold3229-size14010	scaffold3229_721	32.754962	X	14010
scaffold5120-size6909	scaffold5120_6194	32.754972	X	6909
scaffold5874-size5173	scaffold5874_4958	32.754982	X	5173
scaffold3708-size17285	scaffold3708_198	32.754992	X	17285
scaffold4769-size10138	scaffold4769_9570	32.755002	X	10138
scaffold1955-size11169	scaffold1955_113	32.755012	X	11169
scaffold3516-size6518	scaffold3516_6081	32.755022	X	6518
scaffold4685-size9542	scaffold4685_8899	32.755032	X	9542
scaffold4818-size3319	scaffold4818_632	32.755042	X	3319
scaffold4384-size6481	scaffold4384_907	32.755052	X	6481
scaffold4856-size3272	scaffold4856_2293	32.755062	X	3272
scaffold1979-size11015	scaffold1979_944	32.755072	X	11015
scaffold7609-size3562	scaffold7609_602	32.755082	X	3562
scaffold2442-size8703	scaffold2442_7780	32.755092	X	8703
scaffold4914-size5148	scaffold4914_4878	32.755102	X	5148
scaffold1897-size11538	scaffold1897_392	32.755112	X	11538
scaffold3733-size9218	scaffold3733_8731	32.755122	X	9218
scaffold5463-size2670	scaffold5463_2200	32.755132	X	2670
scaffold3278-size23833	scaffold3278_22877	32.755142	X	23833
scaffold1863-size53872	scaffold1863_903	32.755152	X	53872
scaffold5073-size3045	scaffold5073_843	32.755162	X	3045
scaffold4794-size7906	scaffold4794_7669	32.755172	X	7906
scaffold4266-size6246	scaffold4266_5556	32.755182	X	6246
scaffold6123-size2189	scaffold6123_171	32.755192	X	2189
scaffold3769-size9388	scaffold3769_443	32.755202	X	9388
scaffold4186-size4165	scaffold4186_4101	32.755212	X	4165
scaffold3800-size4853	scaffold3800_223	32.755222	X	4853
scaffold5759-size6432	scaffold5759_769	32.755232	X	6432
scaffold6275-size6722	scaffold6275_5976	32.755242	X	6722
scaffold2179-size18941	scaffold2179_18090	32.755252	X	18941
scaffold2840-size7262	scaffold2840_6962	32.755262	X	7262
scaffold4004-size9739	scaffold4004_9455	32.755272	X	9739
scaffold6076-size2215	scaffold6076_955	32.755282	X	2215
scaffold4808-size8692	scaffold4808_218	33.093632	X	8692
scaffold3604-size13807	scaffold3604_13446	33.093642	X	13807
scaffold1752-size19262	scaffold1752_326	33.093652	X	19262
scaffold5474-size2661	scaffold5474_2211	33.093662	X	2661
scaffold5566-size2586	scaffold5566_1909	33.432011	X	2586
scaffold4426-size5420	scaffold4426_5104	33.432021	X	5420
scaffold3937-size9503	scaffold3937_809	33.432031	X	9503
scaffold6196-size2142	scaffold6196_1463	33.432041	X	2142
scaffold5248-size6722	scaffold5248_5825	33.432051	X	6722
scaffold2231-size9642	scaffold2231_9205	33.432061	X	9642
scaffold2600-size15771	scaffold2600_181	33.432071	X	15771
scaffold6129-size2186	scaffold6129_1286	33.432081	X	2186
scaffold1798-size16281	scaffold1798_465	33.77043	X	16281
scaffold1737-size22803	scaffold1737_22445	33.77044	X	22803
scaffold1627-size36705	scaffold1627_36400	33.77045	X	36705
scaffold1654-size68609	scaffold1654_118	33.77046	X	68609
scaffold5965-size7131	scaffold5965_84	33.77047	X	7131
scaffold438-size69364	scaffold438_68587	33.77048	X	69364
scaffold1980-size43135	scaffold1980_42231	33.77049	X	43135
scaffold2156-size12260	scaffold2156_11437	33.7705	X	12260
scaffold2775-size12422	scaffold2775_12073	34.108849	X	12422
scaffold1093-size72171	scaffold1093_71688	34.108859	X	72171
scaffold5344-size2784	scaffold5344_705	34.447208	X	2784
scaffold1338-size15767	scaffold1338_15459	34.785541	X	15767
scaffold7297-size3689	scaffold7297_709	34.785551	X	3689
scaffold2942-size6912	scaffold2942_6231	35.123879	X	6912
scaffold9048-size3433	scaffold9048_3341	35.123889	X	3433
scaffold6604-size3289	scaffold6604_393	35.123899	X	3289
scaffold2990-size13456	scaffold2990_13212	35.462248	X	13456
scaffold1288-size49607	scaffold1288_48705	35.462258	X	49607
scaffold4854-size4381	scaffold4854_4313	35.462268	X	4381
scaffold5110-size4337	scaffold5110_3682	35.462278	X	4337
scaffold2353-size11311	scaffold2353_10370	35.462288	X	11311
scaffold6077-size2215	scaffold6077_1695	35.462298	X	2215
scaffold5482-size2655	scaffold5482_2585	35.462308	X	2655
scaffold6270-size2102	scaffold6270_1492	35.462318	X	2102
scaffold5920-size4610	scaffold5920_4065	35.800675	X	4610
scaffold2028-size10728	scaffold2028_10181	36.13904	X	10728
scaffold1564-size26448	scaffold1564_25752	36.477407	X	26448
scaffold1882-size30705	scaffold1882_30296	36.477417	X	30705
scaffold1746-size29777	scaffold1746_540	37.155208	X	29777
scaffold5089-size8141	scaffold5089_7279	37.155218	X	8141
scaffold1910-size13421	scaffold1910_13230	37.424216	X	13421
scaffold5767-size4638	scaffold5767_77	38.032409	X	4638
scaffold2982-size13785	scaffold2982_13057	38.032419	X	13785
scaffold4151-size6423	scaffold4151_6193	38.370796	X	6423
scaffold2943-size18340	scaffold2943_196	39.288573	X	18340
scaffold3484-size13911	scaffold3484_297	40.82369	X	13911
scaffold2385-size32246	scaffold2385_951	42.289714	X	32246
scaffold2601-size13122	scaffold2601_12479	42.46003	X	13122
scaffold202-size159099	scaffold202_918	42.46004	X	159099
scaffold2733-size29360	scaffold2733_656	42.46005	X	29360
scaffold2469-size11663	scaffold2469_11268	42.798407	X	11663
scaffold1360-size50085	scaffold1360_49778	42.798417	X	50085
scaffold3452-size5574	scaffold3452_4818	42.798427	X	5574
scaffold7019-size4793	scaffold7019_635	42.798437	X	4793
scaffold2440-size12948	scaffold2440_598	42.798447	X	12948
scaffold2739-size15083	scaffold2739_14757	42.798457	X	15083
scaffold5443-size2693	scaffold5443_2527	43.067563	X	2693
scaffold2258-size22899	scaffold2258_364	43.67586	X	22899
scaffold2428-size19634	scaffold2428_18835	43.67587	X	19634
scaffold4988-size5520	scaffold4988_819	43.67588	X	5520
scaffold1750-size14214	scaffold1750_13746	43.67589	X	14214
scaffold4557-size3642	scaffold4557_228	43.6759	X	3642
scaffold2688-size13889	scaffold2688_13137	44.01425	X	13889
scaffold5091-size6157	scaffold5091_813	44.01426	X	6157
scaffold6003-size2260	scaffold6003_103	44.01427	X	2260
scaffold2888-size12394	scaffold2888_11540	44.01428	X	12394
scaffold4081-size6463	scaffold4081_6427	44.01429	X	6463
scaffold4684-size8992	scaffold4684_8791	44.0143	X	8992
scaffold4957-size5213	scaffold4957_4821	44.01431	X	5213
scaffold5569-size2585	scaffold5569_635	44.01432	X	2585
scaffold5170-size4796	scaffold5170_3907	44.01433	X	4796
scaffold2357-size19619	scaffold2357_931	44.01434	X	19619
scaffold4989-size3131	scaffold4989_2716	44.01435	X	3131
scaffold6231-size2127	scaffold6231_1156	44.01436	X	2127
scaffold5535-size2612	scaffold5535_2435	44.01437	X	2612
scaffold5796-size6477	scaffold5796_702	44.01438	X	6477
scaffold2137-size10144	scaffold2137_9448	44.01439	X	10144
scaffold2761-size27380	scaffold2761_27013	44.0144	X	27380
scaffold6442-size4132	scaffold6442_3707	44.01441	X	4132
scaffold3938-size4623	scaffold3938_3991	44.01442	X	4623
scaffold3522-size12172	scaffold3522_11811	44.01443	X	12172
scaffold3063-size15530	scaffold3063_15189	44.01444	X	15530
scaffold3554-size7486	scaffold3554_6744	44.01445	X	7486
scaffold4429-size6199	scaffold4429_5561	44.01446	X	6199
scaffold4802-size4762	scaffold4802_3180	44.01447	X	4762
scaffold2827-size14669	scaffold2827_904	44.01448	X	14669
scaffold4199-size4139	scaffold4199_672	44.01449	X	4139
scaffold602-size52133	scaffold602_51791	44.0145	X	52133
scaffold3019-size6660	scaffold3019_808	44.01451	X	6660
scaffold1760-size29917	scaffold1760_29686	44.01452	X	29917
scaffold8083-size3954	scaffold8083_543	44.01453	X	3954
scaffold2441-size12295	scaffold2441_11424	44.01454	X	12295
scaffold3607-size7298	scaffold3607_7123	44.01455	X	7298
scaffold4930-size3188	scaffold4930_2931	44.01456	X	3188
scaffold6752-size3954	scaffold6752_3485	44.01457	X	3954
scaffold2504-size8438	scaffold2504_8275	44.01458	X	8438
scaffold3259-size6004	scaffold3259_5414	44.01459	X	6004
scaffold720-size40553	scaffold720_40213	44.352939	X	40553
scaffold2503-size14453	scaffold2503_13964	44.352949	X	14453
scaffold3644-size15019	scaffold3644_14280	44.352959	X	15019
scaffold5717-size7474	scaffold5717_6905	44.352969	X	7474
scaffold855-size58795	scaffold855_58645	44.352979	X	58795
scaffold6817-size6685	scaffold6817_5724	44.352989	X	6685
scaffold2916-size25430	scaffold2916_24615	44.352999	X	25430
scaffold3846-size4781	scaffold3846_838	44.353009	X	4781
scaffold2234-size27227	scaffold2234_658	44.353019	X	27227
scaffold5520-size2623	scaffold5520_507	44.353029	X	2623
scaffold1317-size67552	scaffold1317_34316	44.691395	X	67552
scaffold1916-size13158	scaffold1916_785	44.691405	X	13158
scaffold3212-size10965	scaffold3212_10195	45.029663	X	10965
scaffold5915-size2320	scaffold5915_1693	46.175694	X	2320
scaffold3178-size7963	scaffold3178_841	47.321783	X	7963
scaffold5343-size2784	scaffold5343_845	47.660091	X	2784
scaffold1790-size14554	scaffold1790_13748	47.660101	X	14554
scaffold4624-size15441	scaffold4624_488	47.660111	X	15441
scaffold4170-size4196	scaffold4170_590	47.660121	X	4196
scaffold6392-size2045	scaffold6392_1284	47.660131	X	2045
scaffold1220-size31953	scaffold1220_657	47.660141	X	31953
scaffold3678-size5067	scaffold3678_955	47.660151	X	5067
scaffold5735-size4585	scaffold5735_3855	47.660161	X	4585
scaffold2272-size11260	scaffold2272_910	47.660181	X	11260
scaffold4841-size3286	scaffold4841_2352	47.660191	X	3286
scaffold2592-size10383	scaffold2592_851	47.660211	X	10383
scaffold3149-size15815	scaffold3149_370	47.660221	X	15815
scaffold2053-size50134	scaffold2053_49948	47.99857	X	50134
scaffold3989-size4528	scaffold3989_4156	48.336927	X	4528
scaffold4628-size3566	scaffold4628_547	48.336937	X	3566
scaffold4253-size8267	scaffold4253_547	48.336947	X	8267
scaffold4621-size6895	scaffold4621_752	48.336957	X	6895
scaffold5492-size2645	scaffold5492_273	48.336967	X	2645
scaffold1504-size34059	scaffold1504_265	48.336977	X	34059
scaffold6367-size2059	scaffold6367_754	48.336987	X	2059
scaffold3891-size4710	scaffold3891_831	48.336997	X	4710
scaffold4651-size9106	scaffold4651_668	48.337007	X	9106
scaffold6882-size4390	scaffold6882_4261	48.564183	X	4390
scaffold5014-size4651	scaffold5014_4514	48.791358	X	4651
scaffold2112-size33075	scaffold2112_391	48.791368	X	33075
scaffold5734-size4465	scaffold5734_114	48.791378	X	4465
scaffold328-size92609	scaffold328_64223	48.791388	X	92609
scaffold4739-size5628	scaffold4739_5108	49.129745	X	5628
scaffold5907-size2322	scaffold5907_2163	49.468103	X	2322
scaffold3018-size10041	scaffold3018_559	49.468113	X	10041
scaffold2320-size16280	scaffold2320_990	49.806462	X	16280
scaffold4333-size5975	scaffold4333_5874	49.806472	X	5975
scaffold2254-size11138	scaffold2254_612	49.806482	X	11138
scaffold4664-size7026	scaffold4664_6427	49.806492	X	7026
scaffold6445-size4374	scaffold6445_69	49.806502	X	4374
scaffold6670-size4196	scaffold6670_220	50.414756	X	4196
scaffold1648-size13318	scaffold1648_986	50.683836	X	13318
scaffold2771-size22421	scaffold2771_994	51.527599	X	22421
scaffold4085-size5719	scaffold4085_971	51.806781	X	5719
scaffold6127-size2187	scaffold6127_361	52.259533	X	2187
scaffold3507-size9664	scaffold3507_9413	52.259543	X	9664
scaffold6763-size3667	scaffold6763_3279	52.259553	X	3667
scaffold2405-size66479	scaffold2405_66239	52.597907	X	66479
scaffold1159-size20492	scaffold1159_19991	52.597917	X	20492
scaffold6463-size2012	scaffold6463_1292	52.597927	X	2012
scaffold6040-size2237	scaffold6040_1818	52.597937	X	2237
scaffold6364-size2060	scaffold6364_1823	52.597947	X	2060
scaffold3819-size19207	scaffold3819_130	53.136994	X	19207
scaffold2424-size16082	scaffold2424_15679	53.801327	X	16082
scaffold4188-size5511	scaffold4188_639	54.604557	X	5511
scaffold4805-size7759	scaffold4805_7420	54.76902	X	7759
scaffold4334-size10274	scaffold4334_9344	56.186717	X	10274
scaffold2563-size12175	scaffold2563_11885	57.096576	X	12175
scaffold5900-size2326	scaffold5900_735	57.434904	X	2326
scaffold6487-size4197	scaffold6487_3760	57.604424	X	4197
scaffold1084-size41186	scaffold1084_885	57.772993	X	41186
scaffold3283-size6794	scaffold3283_6685	57.773003	X	6794
scaffold5551-size2600	scaffold5551_881	58.111294	X	2600
scaffold1470-size25930	scaffold1470_25286	59.741591	X	25930
scaffold7014-size4268	scaffold7014_2661	62.337319	X	4268
scaffold4899-size3952	scaffold4899_982	63.628436	X	3952
scaffold4215-size7256	scaffold4215_6706	64.771117	X	7256
scaffold5580-size4373	scaffold5580_307	65.233041	X	4373
scaffold3595-size12027	scaffold3595_587	65.571413	X	12027
scaffold3509-size10248	scaffold3509_10207	65.571423	X	10248
scaffold2732-size7643	scaffold2732_424	65.571433	X	7643
scaffold1997-size37267	scaffold1997_82	65.571443	X	37267
scaffold3276-size9207	scaffold3276_8782	65.90977	X	9207
scaffold4961-size4645	scaffold4961_411	66.843365	X	4645
scaffold2986-size9438	scaffold2986_923	68.66836	X	9438
scaffold989-size58693	scaffold989_57823	68.872244	X	58693
scaffold2453-size39782	scaffold2453_39186	68.872254	X	39782
scaffold3201-size9621	scaffold3201_644	69.210616	X	9621
scaffold4347-size3915	scaffold4347_3630	69.210626	X	3915
scaffold2947-size18863	scaffold2947_17998	69.210636	X	18863
scaffold1817-size12112	scaffold1817_11630	69.548997	X	12112
scaffold3396-size15007	scaffold3396_186	69.549007	X	15007
scaffold6880-size4034	scaffold6880_359	69.549017	X	4034
scaffold3134-size12476	scaffold3134_12186	69.549027	X	12476
scaffold2609-size19665	scaffold2609_19261	69.549037	X	19665
scaffold4342-size9551	scaffold4342_9193	69.887433	X	9551
scaffold3391-size15089	scaffold3391_14514	70.400793	X	15089
scaffold2252-size11854	scaffold2252_10906	70.914127	X	11854
scaffold815-size52769	scaffold815_52680	70.914137	X	52769
scaffold6767-size4095	scaffold6767_901	71.252531	X	4095
scaffold2531-size12154	scaffold2531_11635	71.252541	X	12154
scaffold7533-size3619	scaffold7533_2824	71.59091	X	3619
scaffold3076-size7225	scaffold3076_6535	71.59092	X	7225
scaffold3479-size9493	scaffold3479_9010	71.59093	X	9493
scaffold3093-size7910	scaffold3093_7011	71.59094	X	7910
scaffold2197-size32082	scaffold2197_31119	71.59095	X	32082
scaffold4654-size5618	scaffold4654_5398	71.59096	X	5618
scaffold3971-size9056	scaffold3971_8903	71.59097	X	9056
scaffold4688-size3488	scaffold4688_2724	71.59098	X	3488
scaffold5169-size2972	scaffold5169_2614	71.59099	X	2972
scaffold3245-size17611	scaffold3245_16709	71.929347	X	17611
scaffold2610-size26624	scaffold2610_26445	71.929357	X	26624
scaffold2680-size24429	scaffold2680_23808	71.929367	X	24429
scaffold1850-size17865	scaffold1850_17540	71.929377	X	17865
scaffold5341-size2789	scaffold5341_561	71.929387	X	2789
scaffold1420-size48917	scaffold1420_96	73.195247	X	48917
scaffold638-size26151	scaffold638_318	74.401493	X	26151
scaffold2738-size23179	scaffold2738_208	75.360317	X	23179
scaffold4283-size6646	scaffold4283_542	75.69864	X	6646
scaffold3327-size7506	scaffold3327_7013	76.036997	X	7506
scaffold3435-size10733	scaffold3435_760	76.037007	X	10733
scaffold2365-size17141	scaffold2365_524	76.037017	X	17141
scaffold2292-size15287	scaffold2292_14831	76.037027	X	15287
scaffold4289-size7570	scaffold4289_6996	76.037037	X	7570
scaffold9694-size3562	scaffold9694_3232	76.037047	X	3562
scaffold5583-size2572	scaffold5583_192	76.375347	X	2572
scaffold1874-size45565	scaffold1874_45284	77.672398	X	45565
scaffold5259-size5849	scaffold5259_417	78.510891	X	5849
scaffold3005-size21072	scaffold3005_21012	79.071798	X	21072
scaffold7086-size3662	scaffold7086_2993	79.071808	X	3662
scaffold3480-size8009	scaffold3480_851	79.410094	X	8009
scaffold3696-size15932	scaffold3696_15195	81.329901	X	15932
scaffold8941-size3641	scaffold8941_363	82.563751	X	3641
scaffold5901-size2326	scaffold5901_691	82.902056	X	2326
scaffold544-size48411	scaffold544_137	83.240414	X	48411
scaffold2164-size14319	scaffold2164_13894	83.578776	X	14319
scaffold2934-size18442	scaffold2934_18251	83.578786	X	18442
scaffold1855-size36778	scaffold1855_36048	84.09198	X	36778
scaffold2318-size15563	scaffold2318_15366	84.60518	X	15563
scaffold4035-size10117	scaffold4035_10000	84.60519	X	10117
scaffold4869-size4339	scaffold4869_3401	84.6052	X	4339
scaffold4241-size6553	scaffold4241_166	84.60521	X	6553
scaffold4282-size4007	scaffold4282_3168	84.60522	X	4007
scaffold6254-size2110	scaffold6254_767	85.219581	X	2110
scaffold1365-size77360	scaffold1365_578	85.833971	X	77360
scaffold4389-size7243	scaffold4389_6861	86.172321	X	7243
scaffold3894-size4708	scaffold3894_4183	86.172331	X	4708
scaffold5093-size5972	scaffold5093_90	86.172341	X	5972
scaffold7215-size6158	scaffold7215_497	86.172351	X	6158
scaffold3498-size8126	scaffold3498_7616	86.5107	X	8126
scaffold2909-size34257	scaffold2909_33968	86.51071	X	34257
scaffold2476-size21564	scaffold2476_247	86.780155	X	21564
scaffold2098-size46521	scaffold2098_647	87.388764	X	46521
scaffold4967-size3155	scaffold4967_100	87.388774	X	3155
scaffold3468-size5541	scaffold3468_138	87.727124	X	5541
scaffold2584-size11644	scaffold2584_10951	87.727134	X	11644
scaffold3334-size13238	scaffold3334_228	88.240367	X	13238
scaffold3855-size11332	scaffold3855_995	88.753622	X	11332
scaffold1941-size15811	scaffold1941_14957	89.09198	X	15811
scaffold5937-size3829	scaffold5937_210	89.43029	X	3829
scaffold3721-size10248	scaffold3721_9972	90.644742	X	10248
scaffold5101-size5155	scaffold5101_334	91.859194	X	5155
scaffold6362-size4248	scaffold6362_901	92.197499	X	4248
scaffold7929-size4071	scaffold7929_3692	92.197509	X	4071
scaffold1694-size31559	scaffold1694_31133	92.197519	X	31559
scaffold5491-size2645	scaffold5491_1809	92.535865	X	2645
scaffold4652-size3534	scaffold4652_2721	92.874206	X	3534
scaffold5479-size2657	scaffold5479_2198	92.874216	X	2657
scaffold2777-size16540	scaffold2777_697	92.874226	X	16540
scaffold282-size36695	scaffold282_36164	92.874236	X	36695
scaffold6115-size3269	scaffold6115_3021	93.212584	X	3269
scaffold5627-size2536	scaffold5627_2141	93.414214	X	2536
scaffold1541-size17835	scaffold1541_16863	95.209809	X	17835
scaffold1525-size29908	scaffold1525_28249	97.144291	X	29908
scaffold4559-size7690	scaffold4559_7146	97.482551	X	7690
scaffold3948-size4602	scaffold3948_3889	97.482561	X	4602
scaffold2171-size10832	scaffold2171_9927	97.482571	X	10832
scaffold3267-size11284	scaffold3267_11191	97.482581	X	11284
scaffold2498-size21059	scaffold2498_20301	97.482591	X	21059
scaffold4698-size5519	scaffold4698_5399	97.482601	X	5519
scaffold6033-size3851	scaffold6033_307	97.820947	X	3851
scaffold4359-size11299	scaffold4359_10496	97.820957	X	11299
scaffold2967-size10018	scaffold2967_789	97.820967	X	10018
scaffold6850-size3604	scaffold6850_2912	98.08982	X	3604
scaffold1815-size23280	scaffold1815_23126	98.697822	X	23280
scaffold2700-size18367	scaffold2700_582	98.697832	X	18367
scaffold1734-size30477	scaffold1734_30356	98.697842	X	30477
scaffold4875-size8309	scaffold4875_7749	99.036104	X	8309
scaffold4458-size7444	scaffold4458_604	100.782898	X	7444
scaffold4278-size6475	scaffold4278_135	103.205784	X	6475
scaffold3274-size10882	scaffold3274_10385	104.137991	X	10882
scaffold4439-size9808	scaffold4439_9078	105.060192	X	9808
scaffold6430-size6269	scaffold6430_5959	106.666074	X	6269
scaffold2295-size15683	scaffold2295_943	107.501271	X	15683
scaffold3384-size9102	scaffold3384_449	108.838848	X	9102
scaffold3903-size15125	scaffold3903_746	109.288839	X	15125
scaffold3488-size12238	scaffold3488_11979	109.394967	X	12238
scaffold2720-size18578	scaffold2720_18291	109.953308	X	18578
scaffold5536-size5383	scaffold5536_4791	110.768741	X	5383
scaffold2759-size24025	scaffold2759_23109	111.703832	X	24025
scaffold4134-size4921	scaffold4134_484	112.381456	X	4921
scaffold5585-size2571	scaffold5585_452	112.883194	X	2571
scaffold6353-size4921	scaffold6353_788	114.28082	X	4921
scaffold3580-size12332	scaffold3580_98	115.513842	X	12332
scaffold2275-size24674	scaffold2275_23804	115.513852	X	24674
scaffold4861-size3269	scaffold4861_3161	115.852278	X	3269
scaffold6918-size5362	scaffold6918_4644	115.852288	X	5362
scaffold1847-size12663	scaffold1847_954	115.852298	X	12663
scaffold2846-size23003	scaffold2846_22074	117.985017	X	23003
scaffold6345-size2070	scaffold6345_2015	119.73984	X	2070
scaffold3550-size7237	scaffold3550_334	120.417633	X	7237
scaffold2796-size14673	scaffold2796_667	121.095301	X	14673
scaffold4950-size4536	scaffold4950_4450	121.095311	X	4536
scaffold5182-size5531	scaffold5182_4651	121.433537	X	5531
scaffold2358-size10918	scaffold2358_10534	123.720353	X	10918
scaffold3387-size7041	scaffold3387_6741	126.007066	X	7041
scaffold4966-size4572	scaffold4966_3630	126.007076	X	4572
scaffold4299-size10360	scaffold4299_9397	128.655168	X	10360
scaffold5027-size5158	scaffold5027_4436	131.303261	X	5158
scaffold1516-size29233	scaffold1516_568	131.303271	X	29233
scaffold3510-size9420	scaffold3510_89	131.303281	X	9420
scaffold4843-size4729	scaffold4843_4025	131.303291	X	4729
scaffold3705-size14862	scaffold3705_14346	132.321338	X	14862
scaffold5931-size2308	scaffold5931_496	132.659637	X	2308
scaffold2751-size9836	scaffold2751_957	132.997971	X	9836
scaffold2396-size8941	scaffold2396_8125	132.997981	X	8941
scaffold5350-size2777	scaffold5350_2503	133.336307	X	2777
scaffold5509-size4628	scaffold5509_3807	133.336317	X	4628
scaffold4669-size3517	scaffold4669_2892	133.336327	X	3517
scaffold2923-size6983	scaffold2923_100	137.056919	X	6983
scaffold2993-size8303	scaffold2993_7475	140.4278	X	8303
scaffold4453-size6481	scaffold4453_740	142.009713	X	6481
scaffold5824-size4097	scaffold5824_81	143.591079	X	4097
scaffold2075-size23547	scaffold2075_22707	145.191954	X	23547
scaffold944-size43801	scaffold944_511	147.076972	X	43801
scaffold2032-size17912	scaffold2032_74	147.695887	X	17912
scaffold4034-size5619	scaffold4034_531	147.695897	X	5619
scaffold4233-size14817	scaffold4233_14691	147.695907	X	14817
scaffold5455-size4730	scaffold5455_3781	147.695917	X	4730
scaffold2311-size10797	scaffold2311_987	149.98046	X	10797
scaffold3833-size8696	scaffold3833_160	151.577186	X	8696
scaffold1578-size26725	scaffold1578_26168	151.577196	X	26725
scaffold2764-size12561	scaffold2764_11684	151.577206	X	12561
scaffold4541-size11018	scaffold4541_10146	151.577216	X	11018
scaffold1642-size42983	scaffold1642_42486	152.090453	X	42983
scaffold1386-size39429	scaffold1386_5745	152.603702	X	39429
scaffold2843-size26402	scaffold2843_26016	152.603712	X	26402
scaffold1326-size36164	scaffold1326_35790	152.942077	X	36164
scaffold2998-size19085	scaffold2998_64	152.942087	X	19085
scaffold4962-size3160	scaffold4962_2984	152.942097	X	3160
scaffold3027-size6638	scaffold3027_6086	152.942107	X	6638
scaffold2010-size16570	scaffold2010_961	153.280418	X	16570
scaffold6267-size8395	scaffold6267_413	153.958278	X	8395
scaffold580-size43624	scaffold580_43302	154.296589	X	43624
scaffold1836-size29369	scaffold1836_229	154.296599	X	29369
scaffold4870-size3263	scaffold4870_2892	154.296609	X	3263
scaffold1681-size51073	scaffold1681_50639	154.296619	X	51073
scaffold4345-size3916	scaffold4345_802	154.911205	X	3916
scaffold6518-size3570	scaffold6518_3297	155.525799	X	3570
scaffold1840-size19793	scaffold1840_699	155.525809	X	19793
scaffold3412-size11465	scaffold3412_453	155.525819	X	11465
scaffold3302-size16162	scaffold3302_16023	155.525829	X	16162
scaffold2876-size14381	scaffold2876_14201	155.525839	X	14381
scaffold6032-size4381	scaffold6032_168	155.525849	X	4381
scaffold3034-size6616	scaffold3034_209	156.203674	X	6616
scaffold2036-size33165	scaffold2036_32957	156.203684	X	33165
scaffold3154-size11315	scaffold3154_10362	156.742789	X	11315
scaffold6863-size4183	scaffold6863_106	157.406712	X	4183
scaffold5848-size4853	scaffold5848_616	157.623282	X	4853
scaffold3048-size20866	scaffold3048_20709	158.054209	X	20866
scaffold106-size95086	scaffold106_94930	160.727159	X	95086
scaffold4974-size3145	scaffold4974_2568	163.7	X	3145
scaffold5527-size4136	scaffold5527_149	164.213522	X	4136
scaffold1928-size16641	scaffold1928_744	165.113843	X	16641
scaffold4527-size3688	scaffold4527_215	165.113853	X	3688
scaffold3731-size16060	scaffold3731_15144	165.113863	X	16060
scaffold2963-size25241	scaffold2963_267	165.452197	X	25241
scaffold5992-size2271	scaffold5992_1634	166.70089	X	2271
scaffold3786-size11979	scaffold3786_11485	168.293146	X	11979
scaffold1182-size70528	scaffold1182_70087	168.293156	X	70528
scaffold5401-size5408	scaffold5401_224	168.293166	X	5408
scaffold4042-size10242	scaffold4042_357	168.635996	X	10242
scaffold4274-size6405	scaffold4274_6153	168.636006	X	6405
scaffold3130-size8880	scaffold3130_8160	168.636016	X	8880
scaffold4158-size5757	scaffold4158_679	168.978814	X	5757
scaffold5006-size3115	scaffold5006_2522	169.722481	X	3115
scaffold3829-size10349	scaffold3829_9868	169.925213	X	10349
scaffold6616-size4426	scaffold6616_746	169.925223	X	4426
scaffold7343-size3496	scaffold7343_3219	170.268036	X	3496
scaffold6088-size2206	scaffold6088_960	170.268046	X	2206
scaffold3778-size9575	scaffold3778_962	170.61087	X	9575
scaffold6258-size6298	scaffold6258_848	170.61088	X	6298
scaffold3427-size7423	scaffold3427_6998	170.715007	X	7423
scaffold4580-size3620	scaffold4580_3450	171.752303	X	3620
scaffold4816-size3325	scaffold4816_461	171.752313	X	3325
scaffold173-size77211	scaffold173_76934	172.341885	X	77211
scaffold2608-size9663	scaffold2608_9063	172.341895	X	9663
scaffold6050-size2233	scaffold6050_1299	172.68564	X	2233
scaffold737-size65969	scaffold737_65516	174.067292	X	65969
scaffold5823-size9894	scaffold5823_9362	174.067302	X	9894
scaffold3461-size13421	scaffold3461_535	174.067312	X	13421
scaffold5773-size4612	scaffold5773_215	174.41107	X	4612
scaffold5261-size10443	scaffold5261_9558	174.754796	X	10443
scaffold5624-size5958	scaffold5624_5527	175.098558	X	5958
scaffold3990-size14160	scaffold3990_13524	175.442275	X	14160
scaffold3073-size11209	scaffold3073_338	175.786006	X	11209
scaffold5547-size2603	scaffold5547_887	175.786016	X	2603
scaffold5822-size7061	scaffold5822_6407	176.129741	X	7061
scaffold2685-size7836	scaffold2685_7648	176.782516	X	7836
scaffold496-size78946	scaffold496_824	177.090586	X	78946
scaffold6960-size3663	scaffold6960_3396	177.090596	X	3663
scaffold5015-size9756	scaffold5015_9261	177.779212	X	9756
scaffold646-size32629	scaffold646_83	178.042488	X	32629
scaffold3783-size10784	scaffold3783_229	181.055275	X	10784
scaffold2756-size35858	scaffold2756_35735	182.333202	X	35858
scaffold7388-size3606	scaffold7388_844	183.188582	X	3606
scaffold4544-size10873	scaffold4544_427	183.761756	X	10873
scaffold1383-size45068	scaffold1383_417	183.761766	X	45068
scaffold2417-size17024	scaffold2417_16666	184.450274	X	17024
scaffold2637-size21716	scaffold2637_876	186.084132	X	21716
scaffold2067-size29240	scaffold2067_764	188.067156	X	29240
scaffold3174-size13350	scaffold3174_12992	188.410819	X	13350
scaffold6039-size5830	scaffold6039_5339	188.754564	X	5830
scaffold7883-size3964	scaffold7883_641	188.754574	X	3964
scaffold2848-size17028	scaffold2848_411	188.754584	X	17028
scaffold5138-size6468	scaffold5138_5844	188.756295	X	6468
scaffold1258-size27152	scaffold1258_784	188.756305	X	27152
scaffold5129-size7829	scaffold5129_7645	188.756315	X	7829
scaffold4838-size19622	scaffold4838_159	188.756325	X	19622
scaffold5617-size9192	scaffold5617_8899	189.100566	X	9192
scaffold2978-size21135	scaffold2978_20845	189.443151	X	21135
scaffold4877-size3255	scaffold4877_696	189.7857	X	3255
scaffold3602-size32155	scaffold3602_31208	189.78571	X	32155
scaffold974-size61880	scaffold974_650	189.78572	X	61880
scaffold3152-size9729	scaffold3152_9196	189.78573	X	9729
scaffold2244-size18066	scaffold2244_266	190.606319	X	18066
scaffold4315-size3959	scaffold4315_3843	191.290527	X	3959
scaffold4526-size5785	scaffold4526_5110	191.840481	X	5785
scaffold4548-size11407	scaffold4548_11111	191.840491	X	11407
scaffold1789-size26269	scaffold1789_810	191.840501	X	26269
scaffold1605-size26949	scaffold1605_545	192.183028	X	26949
scaffold2111-size24406	scaffold2111_24235	192.70588	X	24406
scaffold2557-size13452	scaffold2557_12988	193.22868	X	13452
scaffold4190-size4156	scaffold4190_3929	193.22869	X	4156
scaffold5694-size2483	scaffold5694_1927	193.2287	X	2483
scaffold2270-size52188	scaffold2270_470	193.22871	X	52188
scaffold2268-size26917	scaffold2268_26568	193.22872	X	26917
scaffold4031-size8254	scaffold4031_7859	193.22873	X	8254
scaffold2174-size19341	scaffold2174_72	193.571287	X	19341
scaffold3536-size7557	scaffold3536_7217	193.571297	X	7557
scaffold3751-size4923	scaffold3751_577	194.134185	X	4923
scaffold2760-size14568	scaffold2760_13900	194.917698	X	14568
scaffold7125-size3646	scaffold7125_748	195.480438	X	3646
scaffold1064-size30493	scaffold1064_30253	195.480448	X	30493
scaffold2799-size18057	scaffold2799_17267	195.480458	X	18057
scaffold3036-size6604	scaffold3036_5721	195.480468	X	6604
scaffold6059-size2228	scaffold6059_2029	195.984741	X	2228
scaffold5707-size4679	scaffold5707_4117	197.969425	X	4679
scaffold6271-size2101	scaffold6271_1827	198.553714	X	2101
scaffold5384-size6437	scaffold5384_388	198.896314	X	6437
scaffold9562-size4214	scaffold9562_595	198.896324	X	4214
scaffold6152-size4655	scaffold6152_3844	199.234728	X	4655
scaffold5311-size8932	scaffold5311_8617	199.234738	X	8932
scaffold5256-size2879	scaffold5256_2038	199.573144	X	2879
scaffold5552-size5367	scaffold5552_4519	200.121924	X	5367
scaffold2927-size6973	scaffold2927_658	200.85454	X	6973
scaffold4050-size4411	scaffold4050_168	201.252128	X	4411
scaffold4178-size8585	scaffold4178_8349	202.322634	X	8585
scaffold2183-size19846	scaffold2183_18933	203.518383	X	19846
scaffold3332-size14623	scaffold3332_13688	203.605007	X	14623
scaffold4939-size14174	scaffold4939_565	204.589177	X	14174
scaffold4335-size9852	scaffold4335_423	205.735935	X	9852
scaffold3656-size7554	scaffold3656_6908	206.322833	X	7554
scaffold3266-size8479	scaffold3266_8062	206.661142	X	8479
scaffold6453-size2015	scaffold6453_945	206.661152	X	2015
scaffold3418-size13333	scaffold3418_173	206.999518	X	13333
scaffold5445-size5006	scaffold5445_4434	206.999528	X	5006
scaffold6421-size3711	scaffold6421_899	206.999538	X	3711
scaffold3994-size17471	scaffold3994_17406	206.999548	X	17471
scaffold3448-size12333	scaffold3448_11564	206.999558	X	12333
scaffold6360-size2063	scaffold6360_1156	206.999568	X	2063
scaffold7076-size3874	scaffold7076_648	206.999578	X	3874
scaffold2410-size12967	scaffold2410_12182	207.337973	X	12967
scaffold2873-size26158	scaffold2873_25893	207.337983	X	26158
scaffold3378-size14281	scaffold3378_13788	208.757	X	14281
scaffold2928-size10723	scaffold2928_931	210.176313	X	10723
scaffold5198-size2940	scaffold5198_359	211.920334	X	2940
scaffold2832-size13777	scaffold2832_13517	215.013259	X	13777
scaffold4221-size6069	scaffold4221_656	216.16578	X	6069
scaffold3995-size8925	scaffold3995_8333	216.16579	X	8925
scaffold3551-size26107	scaffold3551_718	216.1658	X	26107
scaffold4604-size4201	scaffold4604_3882	216.373257	X	4201
scaffold4162-size10197	scaffold4162_924	218.247031	X	10197
scaffold3681-size24705	scaffold3681_422	219.225393	X	24705
scaffold5669-size7844	scaffold5669_554	219.903143	X	7844
scaffold3563-size13649	scaffold3563_945	221.167401	X	13649
scaffold6130-size2185	scaffold6130_1491	222.351902	X	2185
scaffold4468-size3758	scaffold4468_3257	223.904295	X	3758
scaffold4126-size8544	scaffold4126_7779	224.512081	X	8544
scaffold4168-size8378	scaffold4168_328	224.512091	X	8378
scaffold5544-size2606	scaffold5544_1927	224.512101	X	2606
scaffold3143-size14987	scaffold3143_14688	225.104577	X	14987
scaffold7863-size6051	scaffold7863_5787	226.340786	X	6051
scaffold4554-size8662	scaffold4554_8374	227.90744	X	8662
scaffold3992-size5937	scaffold3992_187	228.294105	X	5937
scaffold4765-size5850	scaffold4765_5633	228.778576	X	5850
scaffold6462-size8059	scaffold6462_882	229.116885	X	8059
scaffold6651-size6113	scaffold6651_5548	231.321656	X	6113
scaffold3767-size4903	scaffold3767_4678	232.980998	X	4903
scaffold4069-size4360	scaffold4069_3802	233.171235	X	4360
scaffold5288-size7300	scaffold5288_7109	233.509625	X	7300
scaffold2008-size13326	scaffold2008_12578	233.848053	X	13326
scaffold2648-size10194	scaffold2648_926	234.186443	X	10194
scaffold2499-size8455	scaffold2499_717	234.186453	X	8455
scaffold3105-size25770	scaffold3105_25100	234.186463	X	25770
scaffold3910-size6943	scaffold3910_6407	234.186473	X	6943
scaffold1480-size42382	scaffold1480_17556	234.524864	X	42382
scaffold3949-size13792	scaffold3949_927	234.524874	X	13792
scaffold3219-size11100	scaffold3219_10960	234.863269	X	11100
scaffold2466-size17477	scaffold2466_17146	234.863279	X	17477
scaffold3382-size11738	scaffold3382_11149	234.863289	X	11738
scaffold3400-size5666	scaffold3400_726	234.863299	X	5666
scaffold3584-size5650	scaffold3584_853	235.201702	X	5650
scaffold6706-size6575	scaffold6706_313	235.879817	X	6575
scaffold3722-size12766	scaffold3722_11958	235.879836	X	12766
scaffold1695-size47036	scaffold1695_571	236.557971	X	47036
scaffold2868-size7172	scaffold2868_6557	236.557981	X	7172
scaffold3950-size4598	scaffold3950_3610	238.177123	X	4598
scaffold7029-size3564	scaffold7029_636	239.77151	X	3564
scaffold2249-size12762	scaffold2249_11877	241.341376	X	12762
scaffold4049-size6597	scaffold4049_342	242.59286	X	6597
scaffold3780-size7826	scaffold3780_7193	242.59287	X	7826
scaffold3182-size7883	scaffold3182_7518	244.298853	X	7883
scaffold4247-size7401	scaffold4247_6792	244.637284	X	7401
scaffold4955-size3169	scaffold4955_2344	246.963161	X	3169
scaffold3092-size6440	scaffold3092_483	249.893132	X	6440
scaffold5410-size7172	scaffold5410_6825	250.558654	X	7172
scaffold2805-size8057	scaffold2805_163	252.828051	X	8057
scaffold5523-size2620	scaffold5523_2142	255.139799	X	2620
scaffold5124-size3004	scaffold5124_253	256.080804	X	3004
scaffold5430-size5359	scaffold5430_562	256.955593	X	5359
scaffold3670-size20692	scaffold3670_20074	258.119875	X	20692
scaffold2901-size15159	scaffold2901_769	259.008571	X	15159
scaffold5952-size2294	scaffold5952_2075	259.008581	X	2294
scaffold4815-size5637	scaffold4815_434	259.34713	X	5637
scaffold4144-size16477	scaffold4144_15920	259.34714	X	16477
scaffold2803-size15549	scaffold2803_14948	261.043277	X	15549
scaffold2893-size9859	scaffold2893_9331	269.196874	X	9859
scaffold7716-size3514	scaffold7716_2622	276.604169	X	3514
scaffold11066-size3267	scaffold11066_2761	277.576841	X	3267
scaffold3271-size7173	scaffold3271_6952	279.186331	X	7173
scaffold6689-size3869	scaffold6689_3468	281.133472	X	3869
scaffold6132-size2183	scaffold6132_1337	283.410304	X	2183
scaffold3195-size14298	scaffold3195_13305	284.421588	X	14298
scaffold2707-size14929	scaffold2707_213	285.360776	X	14929
scaffold1340-size44000	scaffold1340_947	286.365088	X	44000
scaffold5317-size15081	scaffold5317_14109	288.888658	X	15081
scaffold4940-size4785	scaffold4940_253	291.037553	X	4785
scaffold5506-size8185	scaffold5506_7829	292.286655	X	8185
scaffold4785-size4502	scaffold4785_750	293.287033	X	4502
scaffold4354-size9589	scaffold4354_9180	293.718023	X	9589
scaffold2422-size13068	scaffold2422_12583	293.718033	X	13068
scaffold4313-size5934	scaffold4313_370	293.718043	X	5934
scaffold3763-size4910	scaffold3763_4182	294.189016	X	4910
scaffold6756-size3828	scaffold6756_3615	294.526534	X	3828
scaffold3774-size4891	scaffold3774_487	295.652921	X	4891
scaffold2929-size15239	scaffold2929_14298	296.91402	X	15239
scaffold3866-size4747	scaffold3866_4230	296.91403	X	4747
scaffold1455-size16365	scaffold1455_191	297.076156	X	16365
scaffold4738-size3430	scaffold4738_465	298.474524	X	3430
scaffold3021-size16557	scaffold3021_16136	299.708507	X	16557
scaffold786-size57107	scaffold786_56935	299.708526	X	57107
scaffold5880-size2336	scaffold5880_544	300.386683	X	2336
scaffold3446-size5588	scaffold3446_705	300.725102	X	5588
scaffold6484-size2000	scaffold6484_373	300.725112	X	2000
scaffold3313-size9226	scaffold3313_8404	300.725122	X	9226
scaffold1302-size31150	scaffold1302_30338	301.063541	X	31150
scaffold2861-size11835	scaffold2861_11344	301.401953	X	11835
scaffold4327-size10929	scaffold4327_10723	301.401963	X	10929
scaffold4107-size6992	scaffold4107_915	302.184624	X	6992
scaffold2625-size12029	scaffold2625_11604	302.779184	X	12029
scaffold3141-size8823	scaffold3141_8500	303.116249	X	8823
[truncated: 102 more rows]
