# Supplementary material for: Inter and Intraspecific Genomic Divergence in Drosophila montana Shows Evidence for Cold Adaptation
Source: Genome Biol Evol. 2018 Jul 13;10(8):2086–101. doi: 10.1093/gbe/evy147 (PMC6107330; doi:10.1093/gbe/evy147)
Supplement: Supplementary Data [file evy147_suppl.zip › Supplemental_Table_19.txt]

#genes which have both an elevated rate of evolution between species and significant divergence in at least one population comparison.
D_mon_gene_name	vir_FBN	vir_genename	mel_FBN	mel_genename
augustus_masked-scaffold855-size58795-abinit-gene-0.4	FBgn0206038	Dvir\GJ18892	FBgn0030963	CG7101
maker-scaffold2200-size20925-snap-gene-0.22	FBgn0206154	Dvir\GJ19008	FBgn0266848	wap
maker-scaffold3320-size21963-augustus-gene-0.2	FBgn0202460	Dvir\GJ15264	FBgn0259923	sep4
maker-scaffold1085-size35434-augustus-gene-0.9	FBgn0205935	Dvir\GJ18784	FBgn0031170	CG1718
augustus_masked-scaffold1267-size25876-abinit-gene-0.1	FBgn0206556	Dvir\GJ19413	FBgn0030318	rho-4
maker-scaffold1008-size69378-augustus-gene-0.23	FBgn0198013	Dvir\GJ10736	FBgn0041711	yellow-e
maker-scaffold2132-size20795-snap-gene-0.7	FBgn0204133	Dvir\GJ16955	FBgn0026876	CG11403
augustus_masked-scaffold468-size69048-abinit-gene-0.0	FBgn0211441	Dvir\GJ24361	FBgn0051151	wge
maker-scaffold4951-size12867-augustus-gene-0.3	FBgn0205868	Dvir\GJ18715	FBgn0052698	CG32698
augustus_masked-scaffold1973-size33907-abinit-gene-0.1	FBgn0197335	Dvir\GJ10045	FBgn0031961	CG7102
snap_masked-scaffold452-size36886-abinit-gene-0.14	FBgn0205928	Dvir\GJ18777	FBgn0001612	Grip91
augustus_masked-scaffold214-size107269-abinit-gene-0.9	FBgn0202529	Dvir\GJ15335	FBgn0029667	Gas8
maker-scaffold1906-size19363-augustus-gene-0.5	FBgn0203394	Dvir\GJ16209	FBgn0031213	galectin
maker-scaffold1174-size26602-snap-gene-0.12	FBgn0205557	Dvir\GJ18398	FBgn0002774	mle
maker-scaffold34-size182646-augustus-gene-1.29	FBgn0211043	Dvir\GJ23956	FBgn0046222	CG1109
maker-scaffold1495-size51518-augustus-gene-0.11	FBgn0015690	Dvir\y	FBgn0004034	y
maker-scaffold471-size114389-snap-gene-0.21	FBgn0203378	Dvir\GJ16193	FBgn0040299	Myo28B1
maker-scaffold2451-size33360-augustus-gene-0.8	FBgn0206394	Dvir\GJ19249	FBgn0031126	Cyp6v1
maker-scaffold1183-size72660-augustus-gene-0.11	FBgn0207695	Dvir\GJ20555	FBgn0033166	Eaf
maker-scaffold240-size95014-snap-gene-0.41	FBgn0208933	Dvir\GJ21815	FBgn0263391	hts
maker-scaffold2485-size22527-augustus-gene-0.7	FBgn0203122	Dvir\GJ15935	FBgn0030858	IntS2
augustus_masked-scaffold239-size140635-abinit-gene-1.5	FBgn0211247	Dvir\GJ24163	FBgn0037551	Gie
snap_masked-scaffold556-size47049-abinit-gene-0.12	FBgn0206311	Dvir\GJ19166	FBgn0031187	Usp2
maker-scaffold868-size82865-augustus-gene-0.13	FBgn0201386	Dvir\GJ14169	FBgn0263289	scrib
maker-scaffold1684-size29450-augustus-gene-0.24	FBgn0204222	Dvir\GJ17045	FBgn0030208	PPP4R2r
maker-scaffold362-size41534-augustus-gene-0.7	FBgn0209904	Dvir\GJ22800	FBgn0011224	heph
maker-scaffold77-size314389-snap-gene-0.25	FBgn0210547	Dvir\GJ23448	FBgn0262582	cic
maker-scaffold452-size36886-snap-gene-0.36	FBgn0205925	Dvir\GJ18774	FBgn0040236	c11.1
maker-scaffold438-size69364-snap-gene-0.53	FBgn0205863	Dvir\GJ18710	FBgn0030037	CG12125
maker-scaffold300-size151442-snap-gene-0.58	FBgn0197716	Dvir\GJ10436	FBgn0037780	CG3925
maker-scaffold407-size79353-snap-gene-0.8	FBgn0207766	Dvir\GJ20628	FBgn0050361	mtt
augustus_masked-scaffold1470-size25930-abinit-gene-0.0	FBgn0205894	Dvir\GJ18742	FBgn0002576	lz
snap_masked-scaffold2365-size17141-abinit-gene-0.3	FBgn0202427	Dvir\GJ15231	FBgn0265139	Gr2a
maker-scaffold231-size39745-snap-gene-0.21	FBgn0205458	Dvir\GJ18297	FBgn0265002	CG44153
maker-scaffold3949-size13792-augustus-gene-0.10	FBgn0203864	Dvir\GJ16680	FBgn0036018	CG3335
maker-scaffold140-size106990-augustus-gene-0.47	FBgn0211486	Dvir\GJ24406	FBgn0039125	Ndc1
snap_masked-scaffold25-size146854-abinit-gene-0.34	FBgn0204851	Dvir\GJ17682	FBgn0032701	CG10341
maker-scaffold80-size88601-augustus-gene-0.22	FBgn0200953	Dvir\GJ13732	FBgn0036451	CG9425
maker-scaffold879-size45976-snap-gene-0.17	FBgn0206565	Dvir\GJ19422	FBgn0030484	GstT4
maker-scaffold492-size63007-snap-gene-0.16	FBgn0202493	Dvir\GJ15299	FBgn0004647	N
maker-scaffold453-size45464-augustus-gene-0.35	FBgn0204177	Dvir\GJ17000	FBgn0004657	mys
maker-scaffold2038-size14031-augustus-gene-0.4	FBgn0203023	Dvir\GJ15836	FBgn0026430	Grip84
maker-scaffold965-size57720-augustus-gene-0.25	FBgn0209088	Dvir\GJ21974	FBgn0082585	sprt
augustus_masked-scaffold781-size96848-abinit-gene-0.3	FBgn0203719	Dvir\GJ16535	FBgn0031078	Nup205
maker-scaffold3238-size23081-snap-gene-0.4	FBgn0203151	Dvir\GJ15965	FBgn0031064	CG12531
augustus_masked-scaffold2779-size21017-abinit-gene-0.1	FBgn0204726	Dvir\GJ17556	FBgn0050158	CG30158
maker-scaffold1741-size58143-augustus-gene-0.34	FBgn0202066	Dvir\GJ14862	FBgn0004648	svr
maker-scaffold2149-size39859-augustus-gene-0.20	FBgn0202809	Dvir\GJ15619	FBgn0043903	dome
maker-scaffold1109-size46166-augustus-gene-0.14	FBgn0203373	Dvir\GJ16188	FBgn0020503	CLIP-190
maker-scaffold478-size44112-augustus-gene-0.10	FBgn0205014	Dvir\GJ17846	FBgn0264556	Gr39a
augustus_masked-scaffold239-size140635-abinit-gene-1.1	FBgn0202812	Dvir\GJ15622	FBgn0031051	Ranbp21
maker-scaffold4624-size15441-augustus-gene-0.2	FBgn0206352	Dvir\GJ19207	FBgn0029948	CheA7a
maker-scaffold1616-size31793-augustus-gene-0.7	FBgn0203364	Dvir\GJ16179	FBgn0083960	CG34124
maker-scaffold280-size165039-snap-gene-1.19	FBgn0205663	Dvir\GJ18505	FBgn0000536	eas
augustus_masked-scaffold2938-size27229-abinit-gene-0.0	FBgn0208427	Dvir\GJ21295	FBgn0032650	CG7094
snap_masked-scaffold253-size48670-abinit-gene-0.1	FBgn0210497	Dvir\GJ23396	FBgn0085380	CG34351
maker-scaffold198-size66291-snap-gene-0.19	FBgn0206826	Dvir\GJ19684	FBgn0263864	Dark
maker-scaffold489-size201519-snap-gene-1.55	FBgn0208614	Dvir\GJ21488	FBgn0020269	mspo
augustus_masked-scaffold3018-size10041-abinit-gene-0.0	FBgn0205620	Dvir\GJ18461	FBgn0045073	Stim
maker-scaffold377-size67115-snap-gene-0.5	FBgn0205336	Dvir\GJ18171	FBgn0028875	nAChRalpha5
maker-scaffold1709-size19080-snap-gene-0.6	FBgn0206210	Dvir\GJ19065	FBgn0002917	na
augustus_masked-scaffold202-size159099-abinit-gene-0.6	FBgn0204563	Dvir\GJ17391	FBgn0053002	mRpL27
augustus_masked-scaffold1754-size35352-abinit-gene-0.1	FBgn0205898	Dvir\GJ18746	FBgn0267350	PI4KIIIalpha
snap_masked-scaffold1083-size31124-abinit-gene-0.7	FBgn0208547	Dvir\GJ21421	FBgn0034083	lbk
maker-scaffold287-size231392-augustus-gene-0.29	FBgn0210460	Dvir\GJ23359	FBgn0264357	SNF4Agamma
maker-scaffold4444-size17564-augustus-gene-0.1	FBgn0205596	Dvir\GJ18437	FBgn0030699	CG8578
maker-scaffold1325-size50434-snap-gene-0.29	FBgn0210212	Dvir\GJ23110	FBgn0038165	Task6
snap_masked-scaffold426-size98865-abinit-gene-0.29	FBgn0204345	Dvir\GJ17168	FBgn0027582	CG6230
