# Supplementary material for: Inter and Intraspecific Genomic Divergence in Drosophila montana Shows Evidence for Cold Adaptation
Source: Genome Biol Evol. 2018 Jul 13;10(8):2086–101. doi: 10.1093/gbe/evy147 (PMC6107330; doi:10.1093/gbe/evy147)
Supplement: Supplementary Data [file evy147_suppl.zip › Supplemental_Table_2.xls]

## Sheet: Supplemental_Table_20.txt
# population FST, pairwise species dNdS, and multispecies dNdS estimates.
#DM_gene_name = D. montana gene name
#FB_vir_gene_id = D. virilis ortholog
#mel_FBN = D. melanogaster ortholog(s)
#Col_Oul_1kb_meanFST = mean FST of gene between Colorado and Oulanka populations
#Col_Van_1kb_meanFST = mean FST of gene between Colorado and Vancouver populations
#Oul_Van_1kb_meanFST = mean FST of gene between Oulanka and Vancouver populations
#Col_Oul_1kb_highest_p = highest p value of a SNP within the gene between Colorado and Oulanka populations
#Col_Van_1kb_highest_p = highest p value of a SNP within the gene between Colorado and Vancouver populations
#Oul_Van_1kb_highest_p = highest p value of a SNP within the gene between Oulanka and Vancouver populations
#DMDV_ml_dn = ML estimate of DN between D. montana and D. virilis
#DMDV_ml_ds = ML estimate of DS between D. montana and D. virilis
#DMDV_ml_omega = ML estimate DN/DS between D. montana and D. virilis
#DMDV_LRTp = p-val of LRT test for DN/DS between D. montana and D. virilis being different to 1
#Dmel_FB_1to1 = D. melanogaster 1-to-1 ortholog
#Dgri_FB_1to1 = D. grimshawi 1-to-1 ortholog
#Dere_FB_1to1 = D. erecta 1-to-1 ortholog
#Dsim_FB_1to1 = D. simulans 1-to-1 ortholog
#Dyak_FB_1to1 = D. yakuba 1-to-1 ortholog
#Dper_FB_1to1 = D. persimilis 1-to-1 ortholog
#Dwil_FB_1to1 = D. willistoni 1-to-1 ortholog
#D_sec_ID_1to1 = D. sechellia 1-to-1 ortholog
#Dpse_ID_1to1 = D. pseudoobscura 1-to-1 ortholog
#Dvir_ID_1to1 = D. virilis 1-to-1 ortholog
#Dana_ID_1to1 = D. ananassae 1-to-1 ortholog
#Dmoj_ID_1to1 = D. mojavensis 1-to-1 ortholog
#Cold_Tolerant_omega_multisp = ML estimate of DN/DS in cold tolerant species
#Non_Cold_Tolerant_omega_multisp = ML estimate of DN/DS in non-cold tolerant species
#LRTp_multisp = p-val of LRT test if DN/DS different in cold and non-cold tolerant species
#q-value_multisp = q-val of LRT test if DN/DS different in cold and non-cold tolerant species
DM_gene_name	FB_vir_gene_id	mel_FBN	Col_Oul_1kb_meanFST	Col_Van_1kb_meanFST	Oul_Van_1kb_meanFST	Col_Oul_1kb_highest_p	Col_Van_1kb_highest_p	Oul_Van_1kb_highest_p	DMDV_ml_dn	DMDV_ml_ds	DMDV_ml_omega	DMDV_LRTp	Dmel_FB_1to1	Dgri_FB_1to1	Dere_FB_1to1	Dsim_FB_1to1	Dyak_FB_1to1	Dper_FB_1to1	Dwil_FB_1to1	D_sec_ID_1to1	Dpse_ID_1to1	Dvir_ID_1to1	Dana_ID_1to1	Dmoj_ID_1to1	Cold_Tolerant_omega	Non_Cold_Tolerant_omega	LRTp_multisp	q-value_multisp
augustus_masked-scaffold1-size140626-abinit-gene-0.10	FBgn0201005	FBgn0267330	0.435054	0.170539	0.440291	0.45654	0.103628	0.0992888	0.0001	0.0844	0.001	1.78e-09	NA	NA	NA	NA	NA	NA	NA	NA	NA	NA	NA	NA	NA	NA	NA	NA
augustus_masked-scaffold1-size140626-abinit-gene-0.6	FBgn0041650	FBgn0004915	0.430682	0.168678	0.435991	0.0980189	0.0602312	0.163828	0.0001	0.1317	0.001	1.76e-18	FBgn0004915	FBgn0121083	FBgn0102444	FBgn0195079	FBgn0236316	FBgn0156745	FBgn0216879	FBgn0173312	FBgn0249110	FBgn0041650	FBgn0092814	FBgn0143158	0.0087	0.0021	2.59e-05	0.000280284
augustus_masked-scaffold1-size140626-abinit-gene-0.8	FBgn0200994	FBgn0032246	0.43428	0.168152	0.439675	0.0876716	0.0666443	0.152187	0.0001	0.0835	0.001	2.46e-11	FBgn0032246	FBgn0121084	FBgn0102441	FBgn0195076	FBgn0236313	FBgn0156589	FBgn0217262	FBgn0173279	FBgn0078706	FBgn0200994	FBgn0092811	FBgn0143169	0.0116	0.0238	0.0651076	0.117093
augustus_masked-scaffold1-size140626-abinit-gene-1.1	FBgn0201113	FBgn0032329	0.431563	0.167397	0.438252	0.17949	0.0612152	0.295772	0.0107	0.1495	0.0717	7.24e-15	NA	NA	NA	NA	NA	NA	NA	NA	NA	NA	NA	NA	NA	NA	NA	NA
augustus_masked-scaffold1-size140626-abinit-gene-1.6	FBgn0201795	FBgn0032256	0.431628	0.170085	0.441216	0.617623	0.147782	0.785209	0.0355	0.1403	0.2533	2.6e-10	NA	NA	NA	NA	NA	NA	NA	NA	NA	NA	NA	NA	NA	NA	NA	NA
augustus_masked-scaffold10-size128359-abinit-gene-0.0	FBgn0198740	FBgn0035811	0.431847	0.167842	0.438314	0.225352	0.0612152	0.215554	0.0022	0.1588	0.0139	3.35e-26	NA	NA	NA	NA	NA	NA	NA	NA	NA	NA	NA	NA	NA	NA	NA	NA
augustus_masked-scaffold10-size128359-abinit-gene-0.2	FBgn0198742	FBgn0036570	0.429889	0.168552	0.43594	0.200956	0.126098	0.401483	0.0035	0.2051	0.017	8.6e-49	NA	NA	NA	NA	NA	NA	NA	NA	NA	NA	NA	NA	NA	NA	NA	NA
augustus_masked-scaffold10-size128359-abinit-gene-0.5	FBgn0207649	FBgn0033320	0.435292	0.170655	0.441163	0.485771	0.321983	0.538877	0.0539	0.227	0.2375	1.44e-13	NA	NA	NA	NA	NA	NA	NA	NA	NA	NA	NA	NA	NA	NA	NA	NA
augustus_masked-scaffold10-size128359-abinit-gene-0.6	FBgn0208952	FBgn0033321	0.435557	0.169697	0.439693	0.547447	0.256529	0.328957	0.0585	0.1648	0.3552	8.34e-07	FBgn0033321	FBgn0128002	FBgn0115528	FBgn0182363	FBgn0236576	FBgn0154719	FBgn0223719	FBgn0175938	FBgn0081280	FBgn0208952	FBgn0089413	FBgn0141546	0.2382	0.2095	0.383779	0.346433
augustus_masked-scaffold10-size128359-abinit-gene-0.7	FBgn0207647	FBgn0033322	0.432543	0.171318	0.438294	0.389862	0.66316	0.287864	0.0544	0.1857	0.2932	3.29e-07	NA	NA	NA	NA	NA	NA	NA	NA	NA	NA	NA	NA	NA	NA	NA	NA
augustus_masked-scaffold10-size128359-abinit-gene-1.1	FBgn0207643	FBgn0041238	0.432872	0.16844	0.437485	0.607022	0.178526	0.312123	0.0449	0.1805	0.2488	6.31e-10	NA	NA	NA	NA	NA	NA	NA	NA	NA	NA	NA	NA	NA	NA	NA	NA
augustus_masked-scaffold1002-size30599-abinit-gene-0.1	FBgn0206519	NA	0.466379	0.168757	0.462351	1.5233	0.0575058	1.30896	0.0156	0.1667	0.0936	0.000295616	NA	NA	NA	NA	NA	NA	NA	NA	NA	NA	NA	NA	NA	NA	NA	NA
augustus_masked-scaffold1002-size30599-abinit-gene-0.2	FBgn0206520	FBgn0031157	0.436305	0.170195	0.445464	0.106	0.0520911	0.883592	0.0422	0.1397	0.3022	8.01e-05	NA	NA	NA	NA	NA	NA	NA	NA	NA	NA	NA	NA	NA	NA	NA	NA
augustus_masked-scaffold10022-size1141-abinit-gene-0.0	NA	NA	NA	NA	NA	NA	NA	NA	NA	NA	NA	NA	NA	NA	NA	NA	NA	NA	NA	NA	NA	NA	NA	NA	NA	NA	NA	NA
augustus_masked-scaffold1003-size39306-abinit-gene-0.2	NA	NA	0.436676	0.168515	0.443602	1.15685	0.186813	1.13642	NA	NA	NA	NA	NA	NA	NA	NA	NA	NA	NA	NA	NA	NA	NA	NA	NA	NA	NA	NA
augustus_masked-scaffold1006-size83466-abinit-gene-0.0	FBgn0211248	FBgn0037553	0.432767	0.164978	0.439404	0.139219	0.0612152	0.13327	0.0363	0.1422	0.2551	7.39e-11	FBgn0037553	FBgn0125796	FBgn0115733	FBgn0190043	FBgn0242903	FBgn0161849	FBgn0216387	FBgn0178571	FBgn0074880	FBgn0211248	FBgn0095862	FBgn0146035	0.2825	0.2405	0.176651	0.219907
augustus_masked-scaffold1007-size26361-abinit-gene-0.0	FBgn0202089	FBgn0000163	0.443783	0.167692	0.449778	1.25769	0.0787142	1.14085	0.0019	0.149	0.0128	1.69e-29	FBgn0000163	FBgn0119535	FBgn0111306	FBgn0188891	FBgn0235097	FBgn0157470	FBgn0227760	FBgn0168423	FBgn0078624	FBgn0202089	FBgn0099320	FBgn0139704	0.0606	0.0832	0.0168522	0.0465987
augustus_masked-scaffold1008-size69378-abinit-gene-0.5	FBgn0197703	FBgn0038145	0.432739	0.170421	0.439207	0.0876716	0.0602312	0.120766	0.0011	0.0887	0.0125	4.95e-15	FBgn0038145	FBgn0126510	FBgn0111856	FBgn0190417	FBgn0243301	FBgn0162061	FBgn0215947	FBgn0178970	FBgn0081364	FBgn0197703	FBgn0094617	FBgn0147060	0.0608	0.038	0.0744568	0.127387
augustus_masked-scaffold1008-size69378-abinit-gene-0.6	FBgn0198022	FBgn0038143	0.433225	0.170906	0.44605	0.174619	0.153917	1.29362	0.0183	0.1287	0.1418	3.42e-15	FBgn0038143	FBgn0126016	FBgn0109288	FBgn0191976	FBgn0241564	FBgn0160658	FBgn0215360	FBgn0180801	FBgn0082037	FBgn0198022	FBgn0094406	FBgn0145975	0.1051	0.1134	0.63417	0.456525
augustus_masked-scaffold1008-size69378-abinit-gene-0.9	FBgn0198024	FBgn0086371	0.433074	0.169102	0.440915	0.161126	0.0839832	0.118564	0.0018	0.06	0.0303	1.16e-06	FBgn0086371	FBgn0126018	FBgn0109290	FBgn0191978	FBgn0241566	FBgn0160660	FBgn0215362	FBgn0180803	FBgn0082047	FBgn0198024	FBgn0094408	FBgn0145977	0.0669	0.0507	0.355439	0.331279
augustus_masked-scaffold10084-size1135-abinit-gene-0.0	NA	NA	NA	NA	NA	NA	NA	NA	NA	NA	NA	NA	NA	NA	NA	NA	NA	NA	NA	NA	NA	NA	NA	NA	NA	NA	NA	NA
augustus_masked-scaffold101-size120241-abinit-gene-0.0	FBgn0201879	FBgn0004811	0.432294	0.168602	0.439465	0.200956	0.0746415	0.529398	0.026	0.134	0.194	9.11e-08	NA	NA	NA	NA	NA	NA	NA	NA	NA	NA	NA	NA	NA	NA	NA	NA
augustus_masked-scaffold101-size120241-abinit-gene-0.3	FBgn0201884	FBgn0000529	0.432612	0.182278	0.440187	0.772345	4.16611	0.172411	0.0163	0.1132	0.1444	5.57e-10	FBgn0000529	FBgn0120521	FBgn0113786	FBgn0193156	FBgn0230357	FBgn0163204	FBgn0217223	FBgn0171900	FBgn0070490	FBgn0201884	FBgn0092500	FBgn0140929	0.1716	0.1795	0.799532	0.51659
augustus_masked-scaffold101-size120241-abinit-gene-0.4	FBgn0201887	FBgn0032820	0.430995	0.170436	0.438583	0.231917	0.165236	0.287864	0.0056	0.098	0.0571	3.72e-11	FBgn0032820	FBgn0120522	FBgn0113787	FBgn0193157	FBgn0230358	FBgn0163205	FBgn0217224	FBgn0171901	FBgn0076415	FBgn0201887	FBgn0092501	FBgn0140930	0.0371	0.0381	0.924027	0.554249
augustus_masked-scaffold1010-size29458-abinit-gene-0.0	FBgn0204078	FBgn0030675	0.433786	0.174871	0.441652	0.120176	0.197069	0.0813564	0.0324	0.1252	0.2586	1.33e-06	FBgn0030675	FBgn0132000	FBgn0110123	FBgn0188794	FBgn0234689	FBgn0154092	FBgn0221377	FBgn0177439	FBgn0080873	FBgn0204078	FBgn0098924	FBgn0139100	0.1968	0.191	0.85769	0.536136
augustus_masked-scaffold1010-size29458-abinit-gene-0.3	FBgn0203717	FBgn0011741	0.432145	0.172074	0.441043	0.14936	0.152427	0.0703972	0.0046	0.1529	0.0304	7.68e-21	FBgn0011741	FBgn0131890	FBgn0111582	FBgn0187442	FBgn0233578	FBgn0154125	FBgn0212123	FBgn0177402	FBgn0071193	FBgn0203717	FBgn0099237	FBgn0139042	0.04	0.0443	0.679733	0.47477
augustus_masked-scaffold1011-size29701-abinit-gene-0.0	FBgn0207202	FBgn0050069	0.442298	0.177117	0.453669	1.18934	0.637235	1.21713	0.0225	0.1905	0.1183	1.12e-28	NA	NA	NA	NA	NA	NA	NA	NA	NA	NA	NA	NA	NA	NA	NA	NA
augustus_masked-scaffold1011-size29701-abinit-gene-0.1	FBgn0209418	FBgn0033911	0.432087	0.168071	0.437936	0.0995018	0.0904814	0.192303	0.0126	0.1847	0.0683	2.05e-27	NA	NA	NA	NA	NA	NA	NA	NA	NA	NA	NA	NA	NA	NA	NA	NA
augustus_masked-scaffold1011-size29701-abinit-gene-0.3	NA	NA	0.449004	0.167477	0.448965	1.32137	0.209757	1.11047	NA	NA	NA	NA	NA	NA	NA	NA	NA	NA	NA	NA	NA	NA	NA	NA	NA	NA	NA	NA
augustus_masked-scaffold10146-size1127-abinit-gene-0.0	NA	NA	NA	NA	NA	NA	NA	NA	NA	NA	NA	NA	NA	NA	NA	NA	NA	NA	NA	NA	NA	NA	NA	NA	NA	NA	NA	NA
augustus_masked-scaffold1015-size19200-abinit-gene-0.1	FBgn0210342	FBgn0266801	0.433909	0.167728	0.440244	0.414088	0.0847479	0.235189	0.0034	0.107	0.0321	9.5e-16	NA	NA	NA	NA	NA	NA	NA	NA	NA	NA	NA	NA	NA	NA	NA	NA
augustus_masked-scaffold1018-size132708-abinit-gene-0.3	FBgn0197466	FBgn0038750	0.432124	0.169829	0.437023	0.294162	0.194948	0.360643	0.0492	0.1401	0.3513	2.47e-07	FBgn0038750	FBgn0127078	FBgn0064634	FBgn0191571	FBgn0242188	FBgn0150133	FBgn0064286	FBgn0181733	FBgn0078211	FBgn0197466	FBgn0094365	FBgn0133088	0.2609	0.19	0.0139831	0.0407743
augustus_masked-scaffold1018-size132708-abinit-gene-0.5	FBgn0197464	FBgn0038752	0.431181	0.169347	0.437602	0.326979	0.100333	0.312123	0.0141	0.1441	0.0979	1.65e-21	NA	NA	NA	NA	NA	NA	NA	NA	NA	NA	NA	NA	NA	NA	NA	NA
augustus_masked-scaffold1018-size132708-abinit-gene-0.8	FBgn0198267	FBgn0038756	0.431145	0.168244	0.436032	0.125089	0.0566885	0.114492	0.0264	0.1874	0.1408	0.000277841	NA	NA	NA	NA	NA	NA	NA	NA	NA	NA	NA	NA	NA	NA	NA	NA
augustus_masked-scaffold10184-size1123-abinit-gene-0.0	NA	NA	NA	NA	NA	NA	NA	NA	NA	NA	NA	NA	NA	NA	NA	NA	NA	NA	NA	NA	NA	NA	NA	NA	NA	NA	NA	NA
augustus_masked-scaffold1019-size110373-abinit-gene-0.1	FBgn0210661	FBgn0020018	0.43258	0.167888	0.4414	0.109613	0.0583743	0.501097	0.0288	0.1381	0.2088	7.33e-11	FBgn0020018	FBgn0126598	FBgn0104618	FBgn0189810	FBgn0228624	FBgn0151474	FBgn0214129	FBgn0178336	FBgn0079133	FBgn0210661	FBgn0094775	FBgn0146314	0.1447	0.0817	0.000295776	0.00217391
augustus_masked-scaffold1019-size110373-abinit-gene-0.2	FBgn0210743	FBgn0039215	0.430725	0.167591	0.439415	0.113583	0.0823422	0.0964705	0.0754	0.2886	0.2614	7.85e-22	NA	NA	NA	NA	NA	NA	NA	NA	NA	NA	NA	NA	NA	NA	NA	NA
augustus_masked-scaffold1019-size110373-abinit-gene-0.3	FBgn0210662	FBgn0051125	0.432944	0.170365	0.440536	0.0761397	0.047755	0.0824105	0.0293	0.1188	0.247	2.32e-07	FBgn0051125	FBgn0126599	FBgn0104620	FBgn0189811	FBgn0228625	FBgn0151475	FBgn0214130	FBgn0178338	FBgn0076043	FBgn0210662	FBgn0094776	FBgn0146315	0.1849	0.1117	0.00628571	0.0225335
augustus_masked-scaffold1019-size110373-abinit-gene-0.4	FBgn0210742	FBgn0000139	0.433671	0.171602	0.442201	0.0713584	0.0483663	0.0733386	0.0073	0.1387	0.0525	7.6e-25	FBgn0000139	FBgn0125906	FBgn0103607	FBgn0192569	FBgn0240682	FBgn0151219	FBgn0212976	FBgn0181468	FBgn0248221	FBgn0210742	FBgn0094236	FBgn0146737	0.0544	0.0463	0.42978	0.369936
augustus_masked-scaffold1019-size110373-abinit-gene-0.5	FBgn0210663	FBgn0039214	0.431543	0.170004	0.439431	0.157048	0.101593	0.102263	0.0094	0.1124	0.0835	2.61e-104	FBgn0039214	FBgn0126601	FBgn0104621	FBgn0189813	FBgn0228627	FBgn0151476	FBgn0214131	FBgn0178339	FBgn0248322	FBgn0210663	FBgn0094777	FBgn0146318	0.0639	0.0586	0.257438	0.274603
augustus_masked-scaffold1019-size110373-abinit-gene-1.0	FBgn0210664	FBgn0046685	0.433287	0.170357	0.440394	0.161126	0.0911613	0.110676	0.0244	0.139	0.1754	2.86e-20	FBgn0046685	FBgn0126603	FBgn0104623	FBgn0189815	FBgn0228629	FBgn0151478	FBgn0214134	FBgn0178341	FBgn0076045	FBgn0210664	FBgn0094778	FBgn0146320	0.1399	0.1089	0.0481083	0.0950884
augustus_masked-scaffold102-size108901-abinit-gene-0.0	FBgn0210044	FBgn0028952	0.430881	0.171297	0.439081	0.307903	0.136522	0.447794	0.12	0.1485	0.8083	0.592704	NA	NA	NA	NA	NA	NA	NA	NA	NA	NA	NA	NA	NA	NA	NA	NA
augustus_masked-scaffold102-size108901-abinit-gene-0.2	FBgn0204607	FBgn0259192	0.438263	0.168945	0.442527	1.31156	0.167593	0.889141	0.0328	0.2772	0.1182	1.52e-53	NA	NA	NA	NA	NA	NA	NA	NA	NA	NA	NA	NA	NA	NA	NA	NA
augustus_masked-scaffold102-size108901-abinit-gene-0.5	FBgn0210000	FBgn0031381	0.430845	0.167412	0.435224	0.219021	0.0891089	0.389265	0.009	0.2097	0.0429	8.96e-11	NA	NA	NA	NA	NA	NA	NA	NA	NA	NA	NA	NA	NA	NA	NA	NA
augustus_masked-scaffold1021-size46816-abinit-gene-0.1	NA	NA	0.432526	0.166719	0.439578	0.184522	0.0583743	0.0743219	NA	NA	NA	NA	NA	NA	NA	NA	NA	NA	NA	NA	NA	NA	NA	NA	NA	NA	NA	NA
augustus_masked-scaffold1021-size46816-abinit-gene-0.2	FBgn0202926	FBgn0031769	0.429029	0.169348	0.433722	0.32059	0.133382	0.287864	0.007	0.1338	0.0521	2.4e-17	FBgn0031769	FBgn0118277	FBgn0116060	FBgn0194766	FBgn0242905	FBgn0156656	FBgn0216723	FBgn0173501	FBgn0081554	FBgn0202926	FBgn0091524	FBgn0140050	0.0314	0.0293	0.813923	0.520404
augustus_masked-scaffold1021-size46816-abinit-gene-0.3	FBgn0199403	NA	0.4305	0.16759	0.436777	0.359757	0.116026	0.136053	0.0316	0.188	0.1682	2.36e-07	NA	NA	NA	NA	NA	NA	NA	NA	NA	NA	NA	NA	NA	NA	NA	NA
augustus_masked-scaffold1021-size46816-abinit-gene-0.5	FBgn0199414	FBgn0085208	0.433304	0.171036	0.439007	0.117863	0.0735649	0.34514	0.0624	0.1721	0.3626	0.000924958	NA	NA	NA	NA	NA	NA	NA	NA	NA	NA	NA	NA	NA	NA	NA	NA
augustus_masked-scaffold1021-size46816-abinit-gene-0.6	FBgn0199425	FBgn0029161	0.43057	0.172708	0.439279	0.212823	0.189203	0.136053	0.0087	0.1018	0.0851	2.47e-07	FBgn0029161	FBgn0118420	FBgn0102453	FBgn0194005	FBgn0067960	FBgn0156683	FBgn0217401	FBgn0172873	FBgn0081552	FBgn0199425	FBgn0092434	FBgn0136287	0.0219	0.0279	0.573546	0.434947
augustus_masked-scaffold1022-size75351-abinit-gene-0.2	FBgn0201573	FBgn0016120	0.434752	0.169953	0.447517	0.0761397	0.0544822	0.468023	0.01	0.1083	0.0926	7.67e-06	FBgn0016120	FBgn0125649	FBgn0084213	FBgn0084335	FBgn0068541	FBgn0161407	FBgn0215584	FBgn0178194	FBgn0086848	FBgn0201573	FBgn0093070	FBgn0133521	0.0933	0.0686	0.394526	0.35221
augustus_masked-scaffold1024-size49215-abinit-gene-0.4	FBgn0203270	FBgn0035346	0.431129	0.17472	0.436747	0.252433	0.503015	0.148687	0.0546	0.2316	0.2359	1.08e-09	NA	NA	NA	NA	NA	NA	NA	NA	NA	NA	NA	NA	NA	NA	NA	NA
augustus_masked-scaffold1025-size44988-abinit-gene-0.0	FBgn0199058	NA	0.437421	0.16671	0.442336	1.36333	0.0724346	0.658942	0.081	0.1519	0.5332	0.0660862	NA	NA	NA	NA	NA	NA	NA	NA	NA	NA	NA	NA	NA	NA	NA	NA
augustus_masked-scaffold10264-size1114-abinit-gene-0.0	NA	NA	NA	NA	NA	NA	NA	NA	NA	NA	NA	NA	NA	NA	NA	NA	NA	NA	NA	NA	NA	NA	NA	NA	NA	NA	NA	NA
augustus_masked-scaffold1027-size66346-abinit-gene-0.1	FBgn0200188	NA	0.430141	0.167084	0.437587	0.259172	0.0633003	0.120766	0.0181	0.1712	0.1056	0.000304457	NA	NA	NA	NA	NA	NA	NA	NA	NA	NA	NA	NA	NA	NA	NA	NA
augustus_masked-scaffold1027-size66346-abinit-gene-0.3	FBgn0202994	FBgn0039413	0.435258	0.171201	0.446458	0.436471	0.287342	1.197	0.0555	0.1699	0.3265	6.48e-06	NA	NA	NA	NA	NA	NA	NA	NA	NA	NA	NA	NA	NA	NA	NA	NA
augustus_masked-scaffold103-size49482-abinit-gene-0.1	FBgn0208385	FBgn0034753	0.433014	0.178881	0.437861	0.238644	0.943667	0.320563	0.0049	0.1296	0.0376	1.42e-09	FBgn0034753	FBgn0127796	FBgn0113954	FBgn0196428	FBgn0068348	FBgn0155085	FBgn0223420	FBgn0170545	FBgn0075503	FBgn0208385	FBgn0090036	FBgn0084651	0.0413	0.1075	0.0125401	0.0376231
augustus_masked-scaffold103-size49482-abinit-gene-0.2	FBgn0208386	FBgn0040091	0.431959	0.171302	0.437226	0.280155	0.835171	0.279981	0.0651	0.2626	0.2478	1.49e-15	NA	NA	NA	NA	NA	NA	NA	NA	NA	NA	NA	NA	NA	NA	NA	NA
augustus_masked-scaffold103-size49482-abinit-gene-0.3	FBgn0208388	FBgn0034750	0.433193	0.172968	0.439768	0.0995018	0.114577	0.102263	0.012	0.0544	0.2196	0.000885248	FBgn0034750	FBgn0127799	FBgn0113957	FBgn0196431	FBgn0229641	FBgn0148076	FBgn0219902	FBgn0170548	FBgn0077659	FBgn0208388	FBgn0090040	FBgn0142742	0.0875	0.1208	0.17561	0.21895
augustus_masked-scaffold103-size49482-abinit-gene-0.5	FBgn0208390	FBgn0034748	0.431387	0.169971	0.436991	0.526922	0.395266	0.328957	0.0299	0.1175	0.2543	6.24e-10	FBgn0034748	FBgn0127801	FBgn0113959	FBgn0196433	FBgn0229643	FBgn0148079	FBgn0219904	FBgn0170550	FBgn0074703	FBgn0208390	FBgn0090042	FBgn0142744	0.1519	0.1038	0.00443624	0.0173106
augustus_masked-scaffold1030-size37077-abinit-gene-0.1	FBgn0210631	FBgn0037981	0.432644	0.170236	0.440542	0.067582	0.0551769	0.0581756	0.0085	0.1554	0.0547	9.47e-19	NA	NA	NA	NA	NA	NA	NA	NA	NA	NA	NA	NA	NA	NA	NA	NA
augustus_masked-scaffold1030-size37077-abinit-gene-0.2	FBgn0210781	FBgn0037980	0.429829	0.169981	0.439331	0.072291	0.0689797	0.0655066	0.001	0.0791	0.0127	8.14e-16	FBgn0037980	FBgn0119774	FBgn0109394	FBgn0192077	FBgn0241670	FBgn0159176	FBgn0216192	FBgn0180902	FBgn0077318	FBgn0210781	FBgn0094769	FBgn0146782	0.0026	0.0123	0.0317	0.0724783
augustus_masked-scaffold1031-size31058-abinit-gene-0.0	NA	NA	0.433017	0.172939	0.437309	0.280155	1.21848	0.272239	NA	NA	NA	NA	NA	NA	NA	NA	NA	NA	NA	NA	NA	NA	NA	NA	NA	NA	NA	NA
augustus_masked-scaffold1032-size44425-abinit-gene-0.0	NA	NA	0.450822	0.170136	0.448733	1.40667	0.410274	0.952336	NA	NA	NA	NA	NA	NA	NA	NA	NA	NA	NA	NA	NA	NA	NA	NA	NA	NA	NA	NA
augustus_masked-scaffold1032-size44425-abinit-gene-0.2	FBgn0202438	FBgn0027359	0.429541	0.167878	0.440593	0.206783	0.04625	0.0694126	0.0001	0.0895	0.001	0.000100395	NA	NA	NA	NA	NA	NA	NA	NA	NA	NA	NA	NA	NA	NA	NA	NA
augustus_masked-scaffold1033-size20637-abinit-gene-0.2	FBgn0198075	FBgn0038110	0.432786	0.175575	0.442199	0.113583	0.0506344	0.0703972	0.0077	0.0778	0.0992	3e-06	FBgn0038110	FBgn0126665	FBgn0109311	FBgn0191996	FBgn0068230	FBgn0160740	FBgn0212866	FBgn0180822	FBgn0080768	FBgn0198075	FBgn0095107	FBgn0146954	0.0713	0.0464	0.156525	0.202284
augustus_masked-scaffold10334-size1107-abinit-gene-0.0	NA	NA	0.42695	0.163739	0.433586	0.16549	0.0796523	0.155877	NA	NA	NA	NA	NA	NA	NA	NA	NA	NA	NA	NA	NA	NA	NA	NA	NA	NA	NA	NA
augustus_masked-scaffold1035-size48451-abinit-gene-0.1	FBgn0200234	FBgn0035780	0.430842	0.170353	0.439143	0.157048	0.202393	0.395634	0.0272	0.1538	0.1768	1.08e-11	NA	NA	NA	NA	NA	NA	NA	NA	NA	NA	NA	NA	NA	NA	NA	NA
augustus_masked-scaffold1035-size48451-abinit-gene-0.2	FBgn0200458	FBgn0035160	0.431376	0.168492	0.437037	0.651267	0.257636	0.389265	0.0459	0.1578	0.291	7.35e-05	FBgn0035160	FBgn0123503	FBgn0106895	FBgn0185220	FBgn0238279	FBgn0158426	FBgn0218680	FBgn0169178	FBgn0072656	FBgn0200458	FBgn0101061	FBgn0135052	0.1611	0.1675	0.849416	0.533242
augustus_masked-scaffold1035-size48451-abinit-gene-0.3	FBgn0199366	FBgn0000575	0.431814	0.167787	0.443119	0.111562	0.0757104	1.27245	0.0001	0.1434	0.001	4.66e-07	FBgn0000575	FBgn0122891	FBgn0106990	FBgn0185281	FBgn0028750	FBgn0158306	FBgn0219518	FBgn0169279	FBgn0070107	FBgn0199366	FBgn0087436	FBgn0135779	0.081	0.1635	0.0196569	0.0521682
augustus_masked-scaffold1037-size71000-abinit-gene-0.1	FBgn0210600	FBgn0031446	0.43364	0.170254	0.438978	0.280155	0.162279	0.432339	0.033	0.1713	0.1928	4.25e-09	NA	NA	NA	NA	NA	NA	NA	NA	NA	NA	NA	NA	NA	NA	NA	NA
augustus_masked-scaffold1037-size71000-abinit-gene-0.2	NA	NA	0.432217	0.166645	0.438434	0.161126	0.240604	0.34514	NA	NA	NA	NA	NA	NA	NA	NA	NA	NA	NA	NA	NA	NA	NA	NA	NA	NA	NA	NA
augustus_masked-scaffold1037-size71000-abinit-gene-0.3	FBgn0204547	FBgn0051690	0.432879	0.172048	0.439749	1.25268	0.748046	1.01694	0.021	0.1328	0.1582	7.96e-21	NA	NA	NA	NA	NA	NA	NA	NA	NA	NA	NA	NA	NA	NA	NA	NA
augustus_masked-scaffold10375-size1101-abinit-gene-0.1	NA	NA	NA	NA	NA	NA	NA	NA	NA	NA	NA	NA	NA	NA	NA	NA	NA	NA	NA	NA	NA	NA	NA	NA	NA	NA	NA	NA
augustus_masked-scaffold1038-size58245-abinit-gene-0.0	FBgn0208351	FBgn0034360	0.431015	0.168705	0.437975	0.195322	0.104257	0.142065	0.0436	0.2208	0.1974	7.25e-11	FBgn0034360	FBgn0127763	FBgn0114086	FBgn0183144	FBgn0229760	FBgn0154630	FBgn0217808	FBgn0176775	FBgn0070704	FBgn0208351	FBgn0089012	FBgn0142706	0.1464	0.1418	0.84729	0.532322
augustus_masked-scaffold1038-size58245-abinit-gene-0.1	FBgn0208287	FBgn0034361	0.430133	0.169386	0.432209	0.245407	0.163746	0.155877	0.0708	0.2083	0.3397	0.00239534	FBgn0034361	FBgn0129069	FBgn0113148	FBgn0196678	FBgn0067952	FBgn0155048	FBgn0217789	FBgn0174782	FBgn0078927	FBgn0208287	FBgn0089976	FBgn0142316	0.187	0.1601	0.473046	0.390272
augustus_masked-scaffold1038-size58245-abinit-gene-0.8	FBgn0208360	FBgn0033781	0.440756	0.169497	0.44401	1.32137	0.388638	1.21279	0.0525	0.1595	0.3288	0.00388138	FBgn0033781	FBgn0127768	FBgn0112537	FBgn0182694	FBgn0230243	FBgn0154765	FBgn0222764	FBgn0176314	FBgn0072247	FBgn0208360	FBgn0089962	FBgn0142711	0.2698	0.2226	0.445784	0.377354
augustus_masked-scaffold1039-size117771-abinit-gene-0.1	FBgn0203547	NA	0.434784	0.169608	0.44627	0.16549	0.154685	1.25155	0.033	0.1676	0.1972	7.08e-07	NA	NA	NA	NA	NA	NA	NA	NA	NA	NA	NA	NA	NA	NA	NA	NA
augustus_masked-scaffold1039-size117771-abinit-gene-1.0	FBgn0198593	FBgn0040503	0.433747	0.169074	0.439909	0.549366	0.368861	0.51949	0.1501	0.3454	0.4345	0.000429731	NA	NA	NA	NA	NA	NA	NA	NA	NA	NA	NA	NA	NA	NA	NA	NA
augustus_masked-scaffold10391-size1099-abinit-gene-0.0	NA	NA	NA	NA	NA	NA	NA	NA	NA	NA	NA	NA	NA	NA	NA	NA	NA	NA	NA	NA	NA	NA	NA	NA	NA	NA	NA	NA
augustus_masked-scaffold1041-size53617-abinit-gene-0.0	FBgn0200308	FBgn0019985	0.435886	0.172895	0.441258	0.0980189	0.386814	0.167945	0.0204	0.2804	0.0727	1.68e-60	NA	NA	NA	NA	NA	NA	NA	NA	NA	NA	NA	NA	NA	NA	NA	NA
augustus_masked-scaffold10410-size1096-abinit-gene-0.0	NA	NA	NA	NA	NA	NA	NA	NA	NA	NA	NA	NA	NA	NA	NA	NA	NA	NA	NA	NA	NA	NA	NA	NA	NA	NA	NA	NA
augustus_masked-scaffold10414-size1096-abinit-gene-0.0	NA	NA	NA	NA	NA	NA	NA	NA	NA	NA	NA	NA	NA	NA	NA	NA	NA	NA	NA	NA	NA	NA	NA	NA	NA	NA	NA	NA
augustus_masked-scaffold1042-size18763-abinit-gene-0.3	FBgn0208775	FBgn0263697	0.435064	0.170558	0.442184	0.0629939	0.0862868	0.139004	0.0124	0.2035	0.0608	1.46e-26	FBgn0263697	FBgn0128501	FBgn0112599	FBgn0182751	FBgn0230301	FBgn0155083	FBgn0223963	FBgn0176378	FBgn0072266	FBgn0208775	FBgn0090744	FBgn0141381	0.0339	0.0524	0.0580876	0.108216
augustus_masked-scaffold1044-size25730-abinit-gene-0.0	FBgn0203149	FBgn0024183	0.433362	0.169105	0.438263	0.423279	0.0957498	0.312123	0.0153	0.1102	0.1388	1.67e-11	NA	NA	NA	NA	NA	NA	NA	NA	NA	NA	NA	NA	NA	NA	NA	NA
augustus_masked-scaffold1044-size25730-abinit-gene-0.2	NA	NA	0.434262	0.168183	0.441057	1.32885	0.643974	1.0836	NA	NA	NA	NA	NA	NA	NA	NA	NA	NA	NA	NA	NA	NA	NA	NA	NA	NA	NA	NA
augustus_masked-scaffold1045-size112508-abinit-gene-0.1	FBgn0204936	FBgn0032690	0.436903	0.168628	0.441751	0.572271	0.0950844	0.491618	0.0193	0.2044	0.0944	1.36e-35	NA	NA	NA	NA	NA	NA	NA	NA	NA	NA	NA	NA	NA	NA	NA	NA
augustus_masked-scaffold1045-size112508-abinit-gene-0.4	FBgn0206947	FBgn0003270	0.442816	0.166953	0.441337	1.13972	0.0814821	0.468023	0.0352	0.1841	0.1911	1.41e-06	FBgn0003270	FBgn0118011	FBgn0113881	FBgn0193248	FBgn0230450	FBgn0156344	FBgn0226615	FBgn0171995	FBgn0070354	FBgn0206947	FBgn0091866	FBgn0139942	0.1613	0.1455	0.677519	0.473943
augustus_masked-scaffold1046-size76348-abinit-gene-0.0	FBgn0206522	NA	0.508966	0.172811	0.472478	1.4359	0.0937943	1.28129	0.033	0.1018	0.3246	0.0555352	NA	NA	NA	NA	NA	NA	NA	NA	NA	NA	NA	NA	NA	NA	NA	NA
augustus_masked-scaffold10470-size1091-abinit-gene-0.0	NA	NA	NA	NA	NA	NA	NA	NA	NA	NA	NA	NA	NA	NA	NA	NA	NA	NA	NA	NA	NA	NA	NA	NA	NA	NA	NA	NA
augustus_masked-scaffold1048-size39987-abinit-gene-0.2	FBgn0209178	FBgn0034390	0.43201	0.170571	0.439485	0.106	0.215618	0.152187	0.0068	0.1081	0.0625	2.78e-11	FBgn0034390	FBgn0127264	FBgn0113129	FBgn0196656	FBgn0231530	FBgn0148914	FBgn0214965	FBgn0174762	FBgn0073520	FBgn0209178	FBgn0090781	FBgn0143077	0.0684	0.1283	0.0191143	0.0510226
augustus_masked-scaffold1048-size39987-abinit-gene-0.3	FBgn0207437	FBgn0034391	0.430353	0.168469	0.437651	0.300961	0.175659	0.320563	0.0128	0.1672	0.0765	5.02e-64	FBgn0034391	FBgn0129549	FBgn0114104	FBgn0183161	FBgn0229779	FBgn0148383	FBgn0222917	FBgn0176795	FBgn0073510	FBgn0207437	FBgn0088157	FBgn0141962	0.0913	0.0928	0.867024	0.538871
augustus_masked-scaffold1049-size37215-abinit-gene-0.2	FBgn0204191	FBgn0011294	0.432911	0.174855	0.443215	1.19919	0.763387	1.26052	0.015	0.258	0.0583	5.78e-15	NA	NA	NA	NA	NA	NA	NA	NA	NA	NA	NA	NA	NA	NA	NA	NA
augustus_masked-scaffold105-size69781-abinit-gene-0.0	FBgn0210374	FBgn0003499	0.432594	0.169341	0.438576	0.252433	1.08279	0.375141	0.0499	0.2339	0.2135	1.09e-09	NA	NA	NA	NA	NA	NA	NA	NA	NA	NA	NA	NA	NA	NA	NA	NA
augustus_masked-scaffold105-size69781-abinit-gene-0.10	NA	NA	0.430752	0.167276	0.436491	0.212823	0.0831725	0.382276	NA	NA	NA	NA	NA	NA	NA	NA	NA	NA	NA	NA	NA	NA	NA	NA	NA	NA	NA	NA
augustus_masked-scaffold105-size69781-abinit-gene-0.11	FBgn0210381	FBgn0038576	0.433806	0.167046	0.439847	0.13619	0.0897973	0.102263	0.0099	0.1539	0.064	1.93e-28	FBgn0038576	FBgn0122609	FBgn0114858	FBgn0190712	FBgn0242583	FBgn0150200	FBgn0219158	FBgn0170202	FBgn0080696	FBgn0210381	FBgn0095527	FBgn0146446	0.0637	0.0817	0.10979	0.163705
augustus_masked-scaffold105-size69781-abinit-gene-0.13	FBgn0210382	FBgn0038578	0.433605	0.167287	0.437823	0.16549	0.0746415	0.181893	0.0043	0.1586	0.0269	1.01e-35	FBgn0038578	FBgn0123213	FBgn0114869	FBgn0190715	FBgn0242584	FBgn0150202	FBgn0213259	FBgn0170203	FBgn0080711	FBgn0210382	FBgn0095528	FBgn0146447	0.034	0.0206	0.0208637	0.0541215
augustus_masked-scaffold105-size69781-abinit-gene-0.3	FBgn0210376	FBgn0038568	0.43421	0.168343	0.442524	0.386708	0.0950844	0.0674451	0.0428	0.1851	0.2313	4.1e-06	NA	NA	NA	NA	NA	NA	NA	NA	NA	NA	NA	NA	NA	NA	NA	NA
augustus_masked-scaffold105-size69781-abinit-gene-0.4	FBgn0210377	NA	0.434535	0.17132	0.443146	0.0865411	0.127558	0.541498	0.1172	0.318	0.3685	0.00242479	NA	NA	NA	NA	NA	NA	NA	NA	NA	NA	NA	NA	NA	NA	NA	NA
augustus_masked-scaffold105-size69781-abinit-gene-0.6	FBgn0210378	FBgn0022943	0.433287	0.16762	0.437769	0.0485313	0.0520911	0.0723525	0.0061	0.0898	0.0678	2.31e-05	NA	NA	NA	NA	NA	NA	NA	NA	NA	NA	NA	NA	NA	NA	NA	NA
augustus_masked-scaffold1052-size20520-abinit-gene-0.2	FBgn0201616	FBgn0038080	0.431783	0.169203	0.439206	0.0638986	0.0701215	0.107115	0.0082	0.2573	0.0318	2.42e-10	NA	NA	NA	NA	NA	NA	NA	NA	NA	NA	NA	NA	NA	NA	NA	NA
augustus_masked-scaffold1053-size42790-abinit-gene-0.0	FBgn0203341	NA	0.439784	0.169382	0.44806	0.809276	0.197069	1.20861	0.0001	0.0959	0.001	0.00261249	NA	NA	NA	NA	NA	NA	NA	NA	NA	NA	NA	NA	NA	NA	NA	NA
augustus_masked-scaffold1053-size42790-abinit-gene-0.1	FBgn0203340	FBgn0051858	0.434183	0.167118	0.440238	0.688649	0.201702	0.521001	0.0818	0.177	0.4619	0.00575458	NA	NA	NA	NA	NA	NA	NA	NA	NA	NA	NA	NA	NA	NA	NA	NA
augustus_masked-scaffold10533-size1085-abinit-gene-0.0	NA	NA	NA	NA	NA	NA	NA	NA	NA	NA	NA	NA	NA	NA	NA	NA	NA	NA	NA	NA	NA	NA	NA	NA	NA	NA	NA	NA
augustus_masked-scaffold1054-size76726-abinit-gene-0.0	FBgn0205227	FBgn0016930	0.433048	0.169197	0.438395	1.35699	0.369399	0.432339	0.0018	0.0813	0.0224	2.19e-09	FBgn0016930	FBgn0118077	FBgn0102467	FBgn0193427	FBgn0242170	FBgn0158651	FBgn0217105	FBgn0169806	FBgn0078256	FBgn0205227	FBgn0092624	FBgn0140129	0.0498	0.0515	0.888322	0.544966
augustus_masked-scaffold1058-size72368-abinit-gene-0.0	FBgn0201220	NA	0.441073	0.169576	0.445277	1.33395	0.217735	1.18062	0.0772	0.17	0.454	0.000609109	NA	NA	NA	NA	NA	NA	NA	NA	NA	NA	NA	NA	NA	NA	NA	NA
augustus_masked-scaffold1059-size72624-abinit-gene-0.10	FBgn0211096	FBgn0037594	0.432434	0.168359	0.438904	0.266137	0.128299	0.215554	0.0538	0.2035	0.2646	2.23e-09	FBgn0037594	FBgn0124843	FBgn0103333	FBgn0190070	FBgn0242933	FBgn0159881	FBgn0213601	FBgn0178604	FBgn0071226	FBgn0211096	FBgn0094264	FBgn0146641	0.2256	0.1235	4.36e-05	0.000434091
augustus_masked-scaffold1059-size72624-abinit-gene-0.4	FBgn0210335	FBgn0037345	0.4308	0.174909	0.439156	0.0842942	0.0678003	0.110676	0.06	0.3637	0.1649	4e-10	NA	NA	NA	NA	NA	NA	NA	NA	NA	NA	NA	NA	NA	NA	NA	NA
augustus_masked-scaffold1059-size72624-abinit-gene-0.5	FBgn0211100	FBgn0014366	0.432231	0.172495	0.438947	0.111562	0.108345	0.100771	0.0054	0.1443	0.0375	1.17e-23	NA	NA	NA	NA	NA	NA	NA	NA	NA	NA	NA	NA	NA	NA	NA	NA
augustus_masked-scaffold1059-size72624-abinit-gene-0.9	FBgn0211097	NA	0.434358	0.168886	0.439168	0.17949	0.0877248	0.256788	0.0678	0.209	0.3245	1.27e-06	NA	NA	NA	NA	NA	NA	NA	NA	NA	NA	NA	NA	NA	NA	NA	NA
augustus_masked-scaffold106-size95086-abinit-gene-0.2	FBgn0210464	FBgn0031619	0.439681	0.170702	0.445662	1.27168	0.483214	1.15955	0.018	0.136	0.1323	5.72e-10	FBgn0031619	FBgn0120608	FBgn0117141	FBgn0194679	FBgn0235726	FBgn0152028	FBgn0225714	FBgn0173390	FBgn0077414	FBgn0210464	FBgn0098356	FBgn0145542	0.1117	0.1097	0.931949	0.556355
augustus_masked-scaffold106-size95086-abinit-gene-0.3	FBgn0210453	NA	0.436614	0.171703	0.446947	0.115664	0.152427	1.12405	0.0286	0.033	0.8667	0.873182	NA	NA	NA	NA	NA	NA	NA	NA	NA	NA	NA	NA	NA	NA	NA	NA
augustus_masked-scaffold10608-size1078-abinit-gene-0.0	NA	NA	NA	NA	NA	NA	NA	NA	NA	NA	NA	NA	NA	NA	NA	NA	NA	NA	NA	NA	NA	NA	NA	NA	NA	NA	NA	NA
augustus_masked-scaffold1062-size56139-abinit-gene-0.0	NA	NA	0.433291	0.167663	0.43765	0.469275	0.0839832	0.272239	NA	NA	NA	NA	NA	NA	NA	NA	NA	NA	NA	NA	NA	NA	NA	NA	NA	NA	NA	NA
augustus_masked-scaffold1062-size56139-abinit-gene-0.1	FBgn0209743	FBgn0004395	0.43954	0.169745	0.440937	1.27497	0.0777574	0.0913595	0.0016	0.0992	0.0158	2.29e-23	FBgn0004395	FBgn0131296	FBgn0104744	FBgn0189927	FBgn0241121	FBgn0161184	FBgn0214841	FBgn0178453	FBgn0078313	FBgn0209743	FBgn0095046	FBgn0147294	0.0284	0.054	0.0136512	0.0402072
augustus_masked-scaffold1062-size56139-abinit-gene-0.3	FBgn0209741	FBgn0039509	0.432267	0.166469	0.43726	0.174619	0.0678003	0.142065	0.0077	0.1068	0.072	7.81e-09	FBgn0039509	FBgn0131291	FBgn0104411	FBgn0186798	FBgn0228424	FBgn0161183	FBgn0213125	FBgn0165062	FBgn0077410	FBgn0209741	FBgn0095731	FBgn0147293	0.0527	0.0665	0.466054	0.387583
augustus_masked-scaffold1062-size56139-abinit-gene-0.5	FBgn0209740	FBgn0040609	0.431985	0.166814	0.437866	0.287064	0.0957498	0.352744	0.0656	0.3198	0.2051	0.000387152	FBgn0040609	FBgn0131285	FBgn0104410	FBgn0189625	FBgn0228423	FBgn0161182	FBgn0213352	FBgn0165061	FBgn0077408	FBgn0209740	FBgn0095730	FBgn0147292	0.1112	0.0977	0.700543	0.482397
augustus_masked-scaffold1062-size56139-abinit-gene-0.6	NA	NA	0.430839	0.170833	0.437059	0.120176	0.0839832	0.172411	NA	NA	NA	NA	NA	NA	NA	NA	NA	NA	NA	NA	NA	NA	NA	NA	NA	NA	NA	NA
augustus_masked-scaffold1063-size18515-abinit-gene-0.0	FBgn0210363	NA	0.450379	0.169913	0.447356	1.41385	0.0666443	1.30896	0.0059	0.2108	0.028	5.39e-22	NA	NA	NA	NA	NA	NA	NA	NA	NA	NA	NA	NA	NA	NA	NA	NA
augustus_masked-scaffold1066-size24045-abinit-gene-0.0	FBgn0198517	FBgn0036202	0.430525	0.170644	0.437373	0.280155	0.606337	0.647721	0.0019	0.0543	0.0355	5.21e-06	FBgn0036202	FBgn0123855	FBgn0106155	FBgn0184506	FBgn0237505	FBgn0158422	FBgn0214394	FBgn0179579	FBgn0079302	FBgn0198517	FBgn0101511	FBgn0134337	0.082	0.0939	0.620035	0.451987
augustus_masked-scaffold1066-size24045-abinit-gene-0.2	FBgn0201287	NA	0.429787	0.168214	0.435917	0.294162	0.190696	0.477517	0.0742	0.396	0.1874	6e-08	NA	NA	NA	NA	NA	NA	NA	NA	NA	NA	NA	NA	NA	NA	NA	NA
augustus_masked-scaffold10689-size1070-abinit-gene-0.0	NA	NA	0.42626	NA	NA	0.0510152	0	0	NA	NA	NA	NA	NA	NA	NA	NA	NA	NA	NA	NA	NA	NA	NA	NA	NA	NA	NA	NA
augustus_masked-scaffold1069-size20986-abinit-gene-0.0	FBgn0208995	FBgn0034921	0.435811	0.168043	0.440154	0.667703	0.134115	0.427605	0.0155	0.1876	0.0825	5.85e-18	NA	NA	NA	NA	NA	NA	NA	NA	NA	NA	NA	NA	NA	NA	NA	NA
augustus_masked-scaffold107-size198745-abinit-gene-0.11	FBgn0013134	FBgn0003015	0.433465	0.170281	0.442926	0.125089	0.0904814	0.145311	0.0202	0.0994	0.2035	1.29e-07	FBgn0003015	FBgn0131412	FBgn0105816	FBgn0190102	FBgn0242963	FBgn0159147	FBgn0213128	FBgn0178635	FBgn0070683	FBgn0013134	FBgn0094710	FBgn0132821	0.1836	0.226	0.18611	0.227115
augustus_masked-scaffold107-size198745-abinit-gene-0.2	FBgn0210526	FBgn0037894	0.453867	0.172857	0.498307	1.34234	0.0805819	1.35208	0.0027	0.1394	0.0195	6.55e-53	FBgn0037894	FBgn0129120	FBgn0110338	FBgn0190272	FBgn0243133	FBgn0149608	FBgn0213303	FBgn0178807	FBgn0078764	FBgn0210526	FBgn0093880	FBgn0145425	0.027	0.0545	1.62e-05	0.00018946
augustus_masked-scaffold107-size198745-abinit-gene-0.9	FBgn0210888	FBgn0037643	0.432062	0.167141	0.438901	0.157048	0.0847479	0.192303	0.0071	0.1358	0.0521	8.6e-20	FBgn0037643	FBgn0131419	FBgn0105917	FBgn0190103	FBgn0242964	FBgn0159148	FBgn0213982	FBgn0178636	FBgn0247705	FBgn0210888	FBgn0094711	FBgn0132822	0.061	0.068	0.595386	0.442754
augustus_masked-scaffold107-size198745-abinit-gene-1.5	FBgn0210537	NA	0.430334	0.171692	0.440301	0.157048	0.0532187	0.0635969	0.0207	0.1162	0.1783	9.12e-07	NA	NA	NA	NA	NA	NA	NA	NA	NA	NA	NA	NA	NA	NA	NA	NA
augustus_masked-scaffold107-size198745-abinit-gene-1.6	FBgn0210884	FBgn0038771	0.430518	0.168372	0.441097	0.0842942	0.0506344	0.0617205	0.0209	0.1396	0.1495	1.28e-08	FBgn0038771	FBgn0131383	FBgn0107863	FBgn0191562	FBgn0242176	FBgn0150122	FBgn0067113	FBgn0172612	FBgn0248898	FBgn0210884	FBgn0094354	FBgn0132818	0.0616	0.078	0.339171	0.323096
augustus_masked-scaffold107-size198745-abinit-gene-1.7	FBgn0210538	FBgn0038772	0.434708	0.169947	0.440164	0.0578728	0.0483663	0.0845316	0.0179	0.121	0.1475	1.02e-07	FBgn0038772	FBgn0130343	FBgn0115865	FBgn0190839	FBgn0242710	FBgn0149696	FBgn0067112	FBgn0172592	FBgn0064425	FBgn0210538	FBgn0094654	FBgn0145441	0.1052	0.0712	0.0514572	0.0997208
augustus_masked-scaffold1070-size36888-abinit-gene-0.1	FBgn0200030	FBgn0036627	0.432965	0.166075	0.439886	0.101045	0.0566885	0.103816	0.0206	0.2483	0.0829	4.28e-22	FBgn0036627	FBgn0123362	FBgn0108238	FBgn0186319	FBgn0240213	FBgn0155464	FBgn0218716	FBgn0180492	FBgn0078357	FBgn0200030	FBgn0101270	FBgn0139291	0.0859	0.0921	0.733657	0.493896
augustus_masked-scaffold1070-size36888-abinit-gene-0.5	FBgn0199860	FBgn0036619	0.433237	0.16725	0.439541	0.266137	0.0701215	0.203474	0.0529	0.1701	0.3112	1.33e-05	FBgn0036619	FBgn0123067	FBgn0105731	FBgn0184207	FBgn0240108	FBgn0155604	FBgn0222814	FBgn0179272	FBgn0078431	FBgn0199860	FBgn0101381	FBgn0139620	0.2438	0.1777	0.0481168	0.0950884
augustus_masked-scaffold1074-size52389-abinit-gene-0.11	NA	NA	0.429992	0.167404	0.435708	0.252433	0.105634	0.312123	NA	NA	NA	NA	NA	NA	NA	NA	NA	NA	NA	NA	NA	NA	NA	NA	NA	NA	NA	NA
augustus_masked-scaffold1074-size52389-abinit-gene-0.6	FBgn0201611	FBgn0039733	0.431329	0.166587	0.438049	0.13619	0.0510934	0.328957	0.029	0.2472	0.1175	6.27e-21	NA	NA	NA	NA	NA	NA	NA	NA	NA	NA	NA	NA	NA	NA	NA	NA
augustus_masked-scaffold1074-size52389-abinit-gene-0.7	FBgn0201612	FBgn0039734	0.430971	0.165533	0.434938	1.30076	0.0757104	0.495081	0.0121	0.197	0.0613	2.81e-38	FBgn0039734	FBgn0126030	FBgn0104015	FBgn0192926	FBgn0228684	FBgn0151621	FBgn0215926	FBgn0167786	FBgn0248305	FBgn0201612	FBgn0095832	FBgn0133564	0.0362	0.0274	0.191994	0.231141
augustus_masked-scaffold1075-size18368-abinit-gene-0.2	FBgn0199473	FBgn0052103	0.432114	0.16841	0.439407	0.238644	0.197069	0.891164	0.0093	0.0932	0.1	1.34e-14	NA	NA	NA	NA	NA	NA	NA	NA	NA	NA	NA	NA	NA	NA	NA	NA
augustus_masked-scaffold10758-size1063-abinit-gene-0.0	NA	NA	NA	NA	NA	NA	NA	NA	NA	NA	NA	NA	NA	NA	NA	NA	NA	NA	NA	NA	NA	NA	NA	NA	NA	NA	NA	NA
augustus_masked-scaffold1076-size35745-abinit-gene-0.2	FBgn0208944	FBgn0033313	0.433373	0.168658	0.439306	0.583226	0.220223	0.172411	0.0085	0.1222	0.0692	4.01e-52	FBgn0033313	FBgn0127547	FBgn0115521	FBgn0182352	FBgn0236570	FBgn0148514	FBgn0223713	FBgn0175930	FBgn0081217	FBgn0208944	FBgn0089406	FBgn0141537	0.0608	0.0614	0.932896	0.556355
augustus_masked-scaffold1077-size98301-abinit-gene-0.0	NA	NA	0.43114	0.168321	0.437652	0.32059	0.144754	0.181893	NA	NA	NA	NA	NA	NA	NA	NA	NA	NA	NA	NA	NA	NA	NA	NA	NA	NA	NA	NA
augustus_masked-scaffold108-size104240-abinit-gene-0.2	FBgn0203286	FBgn0035477	0.433042	0.169121	0.439501	0.139219	0.104948	0.0951439	0.0323	0.3312	0.0976	5.88e-48	FBgn0035477	FBgn0123240	FBgn0107425	FBgn0185491	FBgn0238650	FBgn0153662	FBgn0219504	FBgn0169522	FBgn0073440	FBgn0203286	FBgn0102010	FBgn0135305	0.0982	0.0818	0.152364	0.198984
augustus_masked-scaffold108-size104240-abinit-gene-0.4	FBgn0203290	FBgn0035480	0.429456	0.167752	0.436585	0.349702	0.124574	0.279981	0.0544	0.1154	0.4713	0.144323	FBgn0035480	FBgn0123179	FBgn0106494	FBgn0185025	FBgn0237966	FBgn0153803	FBgn0218695	FBgn0168954	FBgn0073441	FBgn0203290	FBgn0101775	FBgn0135521	0.2351	0.2626	0.701471	0.482836
augustus_masked-scaffold108-size104240-abinit-gene-0.6	FBgn0208529	FBgn0034477	0.434086	0.169935	0.442821	1.21573	0.173575	1.24815	0.0519	0.164	0.3164	9.1e-11	NA	NA	NA	NA	NA	NA	NA	NA	NA	NA	NA	NA	NA	NA	NA	NA
augustus_masked-scaffold1080-size18356-abinit-gene-0.1	FBgn0198739	FBgn0035806	0.43313	0.168924	0.439138	0.157048	0.120956	0.235189	0.0466	0.2092	0.2227	4.02e-06	NA	NA	NA	NA	NA	NA	NA	NA	NA	NA	NA	NA	NA	NA	NA	NA
augustus_masked-scaffold1082-size20758-abinit-gene-0.1	FBgn0197989	FBgn0039462	0.443816	0.168988	0.443167	1.19693	0.0566885	0.181893	0.1496	0.401	0.3731	5.19e-07	NA	NA	NA	NA	NA	NA	NA	NA	NA	NA	NA	NA	NA	NA	NA	NA
augustus_masked-scaffold1083-size31124-abinit-gene-0.1	FBgn0208044	FBgn0034085	0.435998	0.16972	0.445835	1.51115	0.280835	1.3063	0.0134	0.1579	0.085	6.71e-54	FBgn0034085	FBgn0130456	FBgn0114469	FBgn0196849	FBgn0231719	FBgn0149001	FBgn0217814	FBgn0174969	FBgn0074878	FBgn0208044	FBgn0090077	FBgn0141704	0.1474	0.1959	0.000457886	0.00304554
augustus_masked-scaffold10831-size1055-abinit-gene-0.0	FBgn0203650	FBgn0023526	0.436741	0.171777	0.441217	0.082148	0.119507	0.083446	0.0002	0.1823	0.001	2e-09	NA	NA	NA	NA	NA	NA	NA	NA	NA	NA	NA	NA	NA	NA	NA	NA
augustus_masked-scaffold1084-size41186-abinit-gene-0.3	FBgn0206368	NA	0.446349	0.167596	0.460907	1.40667	0.0575058	1.40134	0.0191	0.1058	0.1808	0.000150834	NA	NA	NA	NA	NA	NA	NA	NA	NA	NA	NA	NA	NA	NA	NA	NA
augustus_masked-scaffold1084-size41186-abinit-gene-0.4	FBgn0206082	FBgn0004650	0.432708	0.170611	0.469793	0.130369	0.0787142	1.50071	0.0319	0.1504	0.2119	1.2e-45	FBgn0004650	FBgn0120354	FBgn0105118	FBgn0188155	FBgn0234174	FBgn0164347	FBgn0218235	FBgn0174027	FBgn0244449	FBgn0206082	FBgn0099000	FBgn0137727	0.212	0.1938	0.172635	0.21633
augustus_masked-scaffold1085-size35434-abinit-gene-0.0	FBgn0202648	FBgn0035482	0.43429	0.168212	0.439599	0.62419	0.157684	0.41838	0.0218	0.2972	0.0732	4.63e-17	FBgn0035482	FBgn0123243	FBgn0107428	FBgn0185496	FBgn0238653	FBgn0153663	FBgn0219507	FBgn0169526	FBgn0073442	FBgn0202648	FBgn0102013	FBgn0135309	0.1426	0.1161	0.278641	0.287872
augustus_masked-scaffold1085-size35434-abinit-gene-0.2	FBgn0206525	FBgn0031169	0.453289	0.168953	0.472742	1.33956	0.131173	1.40608	0.0294	0.1743	0.1687	4.65e-30	NA	NA	NA	NA	NA	NA	NA	NA	NA	NA	NA	NA	NA	NA	NA	NA
augustus_masked-scaffold1085-size35434-abinit-gene-0.3	FBgn0202753	FBgn0265575	0.435773	0.168519	0.448187	1.31156	0.118096	1.19437	0.0381	0.2611	0.1459	7.8e-33	NA	NA	NA	NA	NA	NA	NA	NA	NA	NA	NA	NA	NA	NA	NA	NA
augustus_masked-scaffold10858-size1052-abinit-gene-0.0	NA	NA	0.436421	0.169257	0.466787	0.0629939	0.0526447	0.938661	NA	NA	NA	NA	NA	NA	NA	NA	NA	NA	NA	NA	NA	NA	NA	NA	NA	NA	NA	NA
augustus_masked-scaffold1087-size50705-abinit-gene-0.3	FBgn0207205	NA	0.433537	0.169426	0.438094	0.200956	0.215618	0.382276	0.0059	0.2946	0.0199	2.01e-16	NA	NA	NA	NA	NA	NA	NA	NA	NA	NA	NA	NA	NA	NA	NA	NA
augustus_masked-scaffold1087-size50705-abinit-gene-0.5	FBgn0207204	FBgn0013756	0.432213	0.167531	0.438901	0.349702	0.121679	0.272239	0.0152	0.2211	0.0688	3.94e-125	NA	NA	NA	NA	NA	NA	NA	NA	NA	NA	NA	NA	NA	NA	NA	NA
augustus_masked-scaffold10877-size1050-abinit-gene-0.0	NA	NA	NA	NA	NA	NA	NA	NA	NA	NA	NA	NA	NA	NA	NA	NA	NA	NA	NA	NA	NA	NA	NA	NA	NA	NA	NA	NA
augustus_masked-scaffold1088-size27838-abinit-gene-0.0	FBgn0206001	FBgn0011758	0.434474	0.167099	0.444068	1.10717	0.0655116	1.2401	0.0132	0.1663	0.0792	7.15e-10	FBgn0011758	FBgn0132358	FBgn0111322	FBgn0187330	FBgn0235114	FBgn0157486	FBgn0221950	FBgn0168440	FBgn0249650	FBgn0206001	FBgn0012114	FBgn0138713	0.0833	0.1141	0.0888533	0.143306
augustus_masked-scaffold1089-size22845-abinit-gene-0.0	FBgn0200024	FBgn0260460	0.43044	0.167068	0.438062	0.266137	0.0787142	0.395634	0.0145	0.1856	0.0778	6.66e-10	NA	NA	NA	NA	NA	NA	NA	NA	NA	NA	NA	NA	NA	NA	NA	NA
augustus_masked-scaffold1089-size22845-abinit-gene-0.4	FBgn0199862	FBgn0266417	0.43234	0.166263	0.440582	0.307903	0.0805819	0.911474	0.0126	0.1632	0.0772	7.25e-09	NA	NA	NA	NA	NA	NA	NA	NA	NA	NA	NA	NA	NA	NA	NA	NA
augustus_masked-scaffold10911-size1046-abinit-gene-0.0	NA	NA	NA	NA	NA	NA	NA	NA	NA	NA	NA	NA	NA	NA	NA	NA	NA	NA	NA	NA	NA	NA	NA	NA	NA	NA	NA	NA
augustus_masked-scaffold1092-size72151-abinit-gene-0.5	FBgn0202320	FBgn0050159	0.430644	0.179825	0.438097	0.145809	0.99512	0.172411	0.0197	0.1069	0.1842	1.19e-05	FBgn0050159	FBgn0128954	FBgn0115389	FBgn0182211	FBgn0236450	FBgn0148742	FBgn0221401	FBgn0175792	FBgn0075703	FBgn0202320	FBgn0090186	FBgn0142201	0.0734	0.1203	0.0381765	0.0822559
augustus_masked-scaffold1095-size44958-abinit-gene-0.5	FBgn0207425	FBgn0032645	0.432761	0.170366	0.440805	0.266137	0.241262	0.485678	0.0327	0.211	0.1552	5.54e-09	FBgn0032645	FBgn0117634	FBgn0113916	FBgn0193281	FBgn0230825	FBgn0153549	FBgn0220225	FBgn0172032	FBgn0073560	FBgn0207425	FBgn0092122	FBgn0145116	0.2195	0.2658	0.334149	0.321101
augustus_masked-scaffold1097-size90707-abinit-gene-0.1	FBgn0200262	FBgn0266669	0.437524	0.168477	0.439515	1.37039	0.100333	0.15975	0.0026	0.1213	0.0215	5.23e-39	FBgn0266669	FBgn0122385	FBgn0108053	FBgn0184141	FBgn0239382	FBgn0153091	FBgn0222105	FBgn0179199	FBgn0077760	FBgn0200262	FBgn0101306	FBgn0135643	0.026	0.0355	0.115299	0.168409
augustus_masked-scaffold1097-size90707-abinit-gene-0.12	FBgn0200255	NA	0.431564	0.16873	0.439386	0.153137	0.0891089	0.116486	0.0578	0.0848	0.682	0.270975	NA	NA	NA	NA	NA	NA	NA	NA	NA	NA	NA	NA	NA	NA	NA	NA
augustus_masked-scaffold1097-size90707-abinit-gene-0.2	FBgn0199579	FBgn0040793	0.434087	0.167534	0.440338	0.0657289	0.0506344	0.197726	0.0375	0.0771	0.4869	0.219313	FBgn0040793	FBgn0124060	FBgn0105878	FBgn0186382	FBgn0237239	FBgn0153183	FBgn0221771	FBgn0180553	FBgn0080487	FBgn0199579	FBgn0087211	FBgn0135193	0.2576	0.1909	0.495505	0.399986
augustus_masked-scaffold1097-size90707-abinit-gene-0.3	FBgn0200261	FBgn0053051	0.426237	0.168991	0.4372	0.17949	0.0551769	0.203474	0.0065	0.1862	0.0349	2.01e-13	NA	NA	NA	NA	NA	NA	NA	NA	NA	NA	NA	NA	NA	NA	NA	NA
augustus_masked-scaffold1097-size90707-abinit-gene-0.4	FBgn0200260	FBgn0053052	0.436435	0.170225	0.440631	0.0832093	0.0757104	0.192303	0.0237	0.1314	0.1802	1.73e-07	FBgn0053052	FBgn0122383	FBgn0108051	FBgn0184138	FBgn0239380	FBgn0153088	FBgn0220052	FBgn0179197	FBgn0077264	FBgn0200260	FBgn0101304	FBgn0135641	0.1225	0.1277	0.831464	0.526593
augustus_masked-scaffold1097-size90707-abinit-gene-0.6	FBgn0200257	FBgn0042641	0.432159	0.168428	0.439548	0.0790944	0.0746415	0.197726	0.0047	0.1495	0.0317	7.24e-21	FBgn0042641	FBgn0122381	FBgn0108049	FBgn0184136	FBgn0239378	FBgn0153086	FBgn0220050	FBgn0179195	FBgn0077752	FBgn0200257	FBgn0101302	FBgn0135639	0.0379	0.0881	7.9e-05	0.000718487
augustus_masked-scaffold1097-size90707-abinit-gene-0.8	FBgn0200256	FBgn0036723	0.429865	0.169087	0.438916	0.125089	0.0931372	0.328957	0.0073	0.133	0.055	7.9e-24	NA	NA	NA	NA	NA	NA	NA	NA	NA	NA	NA	NA	NA	NA	NA	NA
augustus_masked-scaffold11-size186845-abinit-gene-0.2	FBgn0198653	FBgn0015946	0.432561	0.167705	0.439724	0.326979	0.0777574	0.125489	0.0256	0.0693	0.3693	0.0588368	FBgn0015946	FBgn0129707	FBgn0107988	FBgn0184079	FBgn0239308	FBgn0160305	FBgn0213582	FBgn0169866	FBgn0078131	FBgn0198653	FBgn0087862	FBgn0134481	0.1949	0.1661	0.595549	0.442773
augustus_masked-scaffold11-size186845-abinit-gene-1.2	FBgn0198652	NA	0.443122	0.168145	0.447987	1.26483	0.0735649	1.17235	0.0956	0.198	0.4831	0.000676368	NA	NA	NA	NA	NA	NA	NA	NA	NA	NA	NA	NA	NA	NA	NA	NA
augustus_masked-scaffold110-size75150-abinit-gene-0.5	FBgn0210569	FBgn0031454	0.43728	0.167151	0.443241	0.17949	0.109702	0.79129	0.0433	0.1548	0.2799	2.92e-05	FBgn0031454	FBgn0118051	FBgn0116628	FBgn0194202	FBgn0232632	FBgn0164030	FBgn0221355	FBgn0173111	FBgn0250225	FBgn0210569	FBgn0097009	FBgn0145651	0.1354	0.1322	0.913469	0.552964
augustus_masked-scaffold110-size75150-abinit-gene-0.6	NA	NA	0.430826	0.170355	0.44939	0.14936	0.141697	1.38226	NA	NA	NA	NA	NA	NA	NA	NA	NA	NA	NA	NA	NA	NA	NA	NA	NA	NA	NA	NA
augustus_masked-scaffold110-size75150-abinit-gene-0.7	FBgn0210578	FBgn0250906	0.434155	0.169316	0.443483	0.0995018	0.134115	0.771189	0.0011	0.0998	0.0113	2.47e-18	FBgn0250906	FBgn0118052	FBgn0116629	FBgn0194204	FBgn0232638	FBgn0164031	FBgn0226442	FBgn0173112	FBgn0076155	FBgn0210578	FBgn0090902	FBgn0145662	0.0438	0.0292	0.185187	0.22658
augustus_masked-scaffold1100-size48307-abinit-gene-0.0	FBgn0206252	FBgn0029532	0.453117	0.16602	0.45591	1.36689	0.0678003	1.2885	0.0355	0.1924	0.1847	4.22e-16	FBgn0029532	FBgn0125327	FBgn0105032	FBgn0188076	FBgn0234084	FBgn0158989	FBgn0218179	FBgn0173927	FBgn0072276	FBgn0206252	FBgn0098105	FBgn0144456	0.2298	0.1622	0.0113369	0.0350588
augustus_masked-scaffold1100-size48307-abinit-gene-0.1	FBgn0206197	FBgn0040383	0.449753	0.16656	0.452473	1.33956	0.0678003	1.17964	0.0193	0.1829	0.1055	2e-14	FBgn0040383	FBgn0125131	FBgn0105084	FBgn0188130	FBgn0234132	FBgn0158970	FBgn0218436	FBgn0173989	FBgn0078765	FBgn0206197	FBgn0098182	FBgn0144243	0.1155	0.1095	0.794555	0.514634
augustus_masked-scaffold1100-size48307-abinit-gene-0.4	FBgn0204005	FBgn0040389	0.443165	0.170692	0.456484	1.39524	0.222146	1.3146	0.0162	0.1589	0.1017	1.61e-07	NA	NA	NA	NA	NA	NA	NA	NA	NA	NA	NA	NA	NA	NA	NA	NA
augustus_masked-scaffold1100-size48307-abinit-gene-0.5	FBgn0199961	FBgn0035186	0.432157	0.166149	0.435407	0.16549	0.0678003	0.215554	0.0343	0.1321	0.2595	0.00941554	FBgn0035186	FBgn0123292	FBgn0107012	FBgn0185301	FBgn0238398	FBgn0162988	FBgn0219329	FBgn0169300	FBgn0072666	FBgn0199961	FBgn0101426	FBgn0135359	0.1744	0.1227	0.272654	0.284317
augustus_masked-scaffold1101-size82628-abinit-gene-0.1	NA	NA	0.435296	0.16728	0.440002	1.32615	0.111035	0.858017	NA	NA	NA	NA	NA	NA	NA	NA	NA	NA	NA	NA	NA	NA	NA	NA	NA	NA	NA	NA
augustus_masked-scaffold1102-size102867-abinit-gene-0.0	FBgn0197388	FBgn0031954	0.433297	0.168611	0.441313	0.419794	0.153917	1.16824	0.0392	0.2014	0.1948	3.06e-07	NA	NA	NA	NA	NA	NA	NA	NA	NA	NA	NA	NA	NA	NA	NA	NA
augustus_masked-scaffold1102-size102867-abinit-gene-0.1	FBgn0204408	FBgn0004177	0.434192	0.169092	0.443505	0.932408	0.122352	1.30896	0.0001	0.0744	0.001	1.69e-11	FBgn0004177	FBgn0117689	FBgn0102809	FBgn0194871	FBgn0232234	FBgn0156247	FBgn0225683	FBgn0171522	FBgn0247114	FBgn0204408	FBgn0098831	FBgn0137714	0.0001	0.003	0.216848	0.247711
augustus_masked-scaffold1102-size102867-abinit-gene-0.2	FBgn0197399	FBgn0028694	0.456244	0.176721	0.443651	1.43016	0.221444	0.177067	0.0001	0.1391	0.001	6.15e-19	FBgn0028694	FBgn0117748	FBgn0116450	FBgn0194060	FBgn0068045	FBgn0164057	FBgn0225752	FBgn0172943	FBgn0074851	FBgn0197399	FBgn0091183	FBgn0138387	0.0029	0.0052	0.558423	0.429146
augustus_masked-scaffold1102-size102867-abinit-gene-0.3	FBgn0204407	FBgn0004828;FBgn0014857;FBgn0051613;FBgn0053803;FBgn0053806;FBgn0053809;FBgn0053812;FBgn0053815;FBgn0053818;FBgn0053821;FBgn0053824;FBgn0053827;FBgn0053830;FBgn0053833;FBgn0053836;FBgn0053839;FBgn0053842;FBgn0053845;FBgn0053848;FBgn0053851;FBgn0053854;FBgn0053857;FBgn0053860;FBgn0053863;FBgn0053866	0.437962	0.172436	0.445794	0.117863	0.111714	0.803934	0	0.033	0.001	0.00219575	NA	NA	NA	NA	NA	NA	NA	NA	NA	NA	NA	NA	NA	NA	NA	NA
augustus_masked-scaffold1103-size32832-abinit-gene-0.0	FBgn0210289	FBgn0039064	0.439901	0.166436	0.446948	1.34795	0.0666443	1.29619	0.0026	0.1289	0.0204	1.72e-51	FBgn0039064	FBgn0128878	FBgn0104739	FBgn0189923	FBgn0241116	FBgn0160629	FBgn0215238	FBgn0178447	FBgn0262503	FBgn0210289	FBgn0095041	FBgn0133270	0.0359	0.03	0.325163	0.315579
augustus_masked-scaffold11030-size1034-abinit-gene-0.0	NA	NA	0.430195	0.166706	0.440601	0.113583	0.0520911	0.0813564	NA	NA	NA	NA	NA	NA	NA	NA	NA	NA	NA	NA	NA	NA	NA	NA	NA	NA	NA	NA
augustus_masked-scaffold11032-size1034-abinit-gene-0.0	NA	NA	0.425514	0.165158	0.43378	0.153137	0.0701215	0.360643	NA	NA	NA	NA	NA	NA	NA	NA	NA	NA	NA	NA	NA	NA	NA	NA	NA	NA	NA	NA
augustus_masked-scaffold1104-size19587-abinit-gene-0.0	FBgn0207317	FBgn0035423	0.432997	0.171502	0.44162	0.212823	0.142414	0.11254	0.0002	0.1889	0.001	7.38e-10	NA	NA	NA	NA	NA	NA	NA	NA	NA	NA	NA	NA	NA	NA	NA	NA
augustus_masked-scaffold1106-size63100-abinit-gene-0.0	NA	NA	0.435313	0.167238	0.443947	0.560083	0.0701215	1.04914	NA	NA	NA	NA	NA	NA	NA	NA	NA	NA	NA	NA	NA	NA	NA	NA	NA	NA	NA	NA
augustus_masked-scaffold1108-size56757-abinit-gene-0.10	FBgn0204717	FBgn0010520	0.435363	0.169858	0.445904	0.773014	0.202393	1.3146	0.0125	0.2061	0.0604	3.97e-11	FBgn0010520	FBgn0118779	FBgn0102373	FBgn0195011	FBgn0236255	FBgn0156540	FBgn0216663	FBgn0172641	FBgn0078250	FBgn0204717	FBgn0091702	FBgn0140459	0.0306	0.0282	0.831677	0.526624
augustus_masked-scaffold1108-size56757-abinit-gene-0.13	FBgn0208766	FBgn0085212	0.431345	NA	0.438511	0.0555568	0	0.15975	0.0301	0.1323	0.2275	0.000454106	NA	NA	NA	NA	NA	NA	NA	NA	NA	NA	NA	NA	NA	NA	NA	NA
augustus_masked-scaffold1108-size56757-abinit-gene-0.4	FBgn0208713	FBgn0025700	0.433882	0.168648	0.439498	0.0751575	0.049791	0.279981	0.0154	0.0744	0.2071	0.025239	FBgn0025700	FBgn0117917	FBgn0116136	FBgn0193732	FBgn0068285	FBgn0156799	FBgn0220102	FBgn0167088	FBgn0079199	FBgn0208713	FBgn0091179	FBgn0147056	0.0282	0.0345	0.688338	0.477931
augustus_masked-scaffold1108-size56757-abinit-gene-0.6	FBgn0204718	FBgn0024285	0.452153	0.177106	0.442192	1.18934	0.137284	0.474968	0.0082	0.1292	0.0637	1.36e-20	FBgn0024285	FBgn0118780	FBgn0102374	FBgn0195012	FBgn0236256	FBgn0156542	FBgn0220278	FBgn0172652	FBgn0078296	FBgn0204718	FBgn0092747	FBgn0140461	0.0435	0.0366	0.466693	0.387904
augustus_masked-scaffold1108-size56757-abinit-gene-0.7	FBgn0208723	FBgn0032157	0.431918	0.172592	0.439469	0.287064	0.307603	0.279981	0.0033	0.1106	0.0295	9.29e-33	FBgn0032157	FBgn0117919	FBgn0116137	FBgn0193734	FBgn0228080	FBgn0156800	FBgn0220103	FBgn0167110	FBgn0079210	FBgn0208723	FBgn0091180	FBgn0147067	0.0303	0.0614	0.000178485	0.00141873
augustus_masked-scaffold1108-size56757-abinit-gene-0.8	FBgn0208734	FBgn0032156	0.432941	0.172153	0.438921	0.195322	0.965051	0.36808	0.0245	0.1717	0.1427	3.9e-18	NA	NA	NA	NA	NA	NA	NA	NA	NA	NA	NA	NA	NA	NA	NA	NA
augustus_masked-scaffold1108-size56757-abinit-gene-0.9	FBgn0208745	FBgn0004867	0.429535	0.170392	0.438248	0.32059	0.168329	0.312123	0.0001	0.1033	0.001	3.45e-14	NA	NA	NA	NA	NA	NA	NA	NA	NA	NA	NA	NA	NA	NA	NA	NA
augustus_masked-scaffold11080-size1029-abinit-gene-0.0	NA	NA	NA	NA	NA	NA	NA	NA	NA	NA	NA	NA	NA	NA	NA	NA	NA	NA	NA	NA	NA	NA	NA	NA	NA	NA	NA	NA
augustus_masked-scaffold11085-size1028-abinit-gene-0.0	NA	NA	NA	NA	NA	NA	NA	NA	NA	NA	NA	NA	NA	NA	NA	NA	NA	NA	NA	NA	NA	NA	NA	NA	NA	NA	NA	NA
augustus_masked-scaffold11087-size1028-abinit-gene-0.0	NA	NA	0.428807	0.16282	0.432453	0.0638986	0.0480557	0.215554	NA	NA	NA	NA	NA	NA	NA	NA	NA	NA	NA	NA	NA	NA	NA	NA	NA	NA	NA	NA
augustus_masked-scaffold1109-size46166-abinit-gene-0.3	FBgn0203419	FBgn0051803	0.433557	0.163558	0.439288	0.125089	0.0622415	0.172411	0.0034	0.1998	0.0171	3.3e-20	FBgn0051803	FBgn0117561	FBgn0113927	FBgn0193290	FBgn0230835	FBgn0156357	FBgn0226790	FBgn0172043	FBgn0076504	FBgn0203419	FBgn0091822	FBgn0139322	0.0286	0.0506	0.0844367	0.138032
augustus_masked-scaffold111-size81186-abinit-gene-0.2	FBgn0200844	FBgn0263873	0.431807	0.167729	0.438608	0.428524	0.224542	0.235189	0.0061	0.1322	0.0462	7.7e-26	FBgn0263873	FBgn0121308	FBgn0113390	FBgn0195584	FBgn0230972	FBgn0163910	FBgn0216933	FBgn0172290	FBgn0250177	FBgn0200844	FBgn0091464	FBgn0143005	0.056	0.0819	0.000714016	0.00432064
augustus_masked-scaffold1113-size55644-abinit-gene-0.0	FBgn0211010	FBgn0039415	0.432893	0.166552	0.440543	0.287064	0.0777574	0.22853	0.0098	0.1821	0.0536	3.48e-34	FBgn0039415	FBgn0126931	FBgn0103763	FBgn0192713	FBgn0240821	FBgn0159423	FBgn0214802	FBgn0165260	FBgn0079383	FBgn0211010	FBgn0093783	FBgn0147423	0.0605	0.0596	0.931661	0.55634
augustus_masked-scaffold1113-size55644-abinit-gene-0.1	FBgn0211009	FBgn0051324	0.433493	0.167783	0.439777	0.145809	0.0911613	0.295772	0.1036	0.1992	0.5199	0.0202862	NA	NA	NA	NA	NA	NA	NA	NA	NA	NA	NA	NA	NA	NA	NA	NA
augustus_masked-scaffold1114-size31358-abinit-gene-0.2	FBgn0199923	FBgn0035679	0.431866	0.167289	0.437406	0.212823	0.111714	0.440464	0.0335	0.1903	0.1759	4.43e-12	FBgn0035679	FBgn0123128	FBgn0106350	FBgn0184877	FBgn0237825	FBgn0153127	FBgn0218926	FBgn0168802	FBgn0070390	FBgn0199923	FBgn0087967	FBgn0135460	0.0992	0.1071	0.64514	0.460908
augustus_masked-scaffold1116-size73732-abinit-gene-0.1	FBgn0203478	NA	0.435111	0.174255	0.442587	1.05952	0.476085	1.02561	0.0569	0.3139	0.1814	1.93e-24	NA	NA	NA	NA	NA	NA	NA	NA	NA	NA	NA	NA	NA	NA	NA	NA
augustus_masked-scaffold1116-size73732-abinit-gene-0.3	FBgn0202706	FBgn0052238	0.430709	0.167877	0.435874	0.13619	0.0963946	0.279981	0.0101	0.1897	0.0534	1.2e-27	NA	NA	NA	NA	NA	NA	NA	NA	NA	NA	NA	NA	NA	NA	NA	NA
augustus_masked-scaffold11176-size1020-abinit-gene-0.0	NA	NA	0.431598	0.166625	0.437635	0.259172	0.0655116	0.108886	NA	NA	NA	NA	NA	NA	NA	NA	NA	NA	NA	NA	NA	NA	NA	NA	NA	NA	NA	NA
augustus_masked-scaffold11178-size1020-abinit-gene-0.0	NA	NA	NA	NA	NA	NA	NA	NA	NA	NA	NA	NA	NA	NA	NA	NA	NA	NA	NA	NA	NA	NA	NA	NA	NA	NA	NA	NA
augustus_masked-scaffold112-size74800-abinit-gene-0.5	NA	NA	0.432496	0.166538	0.443218	0.130369	0.0701215	0.0694126	NA	NA	NA	NA	NA	NA	NA	NA	NA	NA	NA	NA	NA	NA	NA	NA	NA	NA	NA	NA
augustus_masked-scaffold11207-size1017-abinit-gene-0.0	NA	NA	0.451678	0.168055	0.465164	1.17996	0.0538328	1.197	NA	NA	NA	NA	NA	NA	NA	NA	NA	NA	NA	NA	NA	NA	NA	NA	NA	NA	NA	NA
augustus_masked-scaffold1121-size30509-abinit-gene-0.0	FBgn0208074	FBgn0030982	0.43296	0.169937	0.440421	0.174619	0.0976979	0.382276	0.0076	0.1655	0.0458	8.64e-08	NA	NA	NA	NA	NA	NA	NA	NA	NA	NA	NA	NA	NA	NA	NA	NA
augustus_masked-scaffold1121-size30509-abinit-gene-0.1	FBgn0204192	FBgn0263772	0.451677	0.168636	0.446083	1.32615	0.100968	1.19574	0.0154	0.121	0.1276	1.91e-11	NA	NA	NA	NA	NA	NA	NA	NA	NA	NA	NA	NA	NA	NA	NA	NA
augustus_masked-scaffold1122-size26204-abinit-gene-0.0	NA	NA	0.440809	0.168498	0.449182	1.04152	0.0757104	1.02412	NA	NA	NA	NA	NA	NA	NA	NA	NA	NA	NA	NA	NA	NA	NA	NA	NA	NA	NA	NA
augustus_masked-scaffold11228-size1015-abinit-gene-0.0	NA	NA	NA	NA	NA	NA	NA	NA	NA	NA	NA	NA	NA	NA	NA	NA	NA	NA	NA	NA	NA	NA	NA	NA	NA	NA	NA	NA
augustus_masked-scaffold11244-size1014-abinit-gene-0.0	NA	NA	0.472282	0.16496	0.479676	1.04208	0.0777574	0.990847	NA	NA	NA	NA	NA	NA	NA	NA	NA	NA	NA	NA	NA	NA	NA	NA	NA	NA	NA	NA
augustus_masked-scaffold1125-size28053-abinit-gene-0.0	FBgn0202032	FBgn0029804	0.433633	0.168402	0.437855	0.231917	0.0746415	0.209405	0.0031	0.1012	0.0305	7.06e-12	NA	NA	NA	NA	NA	NA	NA	NA	NA	NA	NA	NA	NA	NA	NA	NA
augustus_masked-scaffold1125-size28053-abinit-gene-0.1	NA	NA	0.432881	0.184833	0.441214	0.287064	1.06276	0.561584	NA	NA	NA	NA	NA	NA	NA	NA	NA	NA	NA	NA	NA	NA	NA	NA	NA	NA	NA	NA
augustus_masked-scaffold1128-size17796-abinit-gene-0.0	FBgn0208307	FBgn0033355	0.42902	0.166245	0.433542	0.252433	0.118096	0.34514	0.038	0.4097	0.0927	1.87e-08	FBgn0033355	FBgn0129090	FBgn0115547	FBgn0182383	FBgn0236595	FBgn0148619	FBgn0219986	FBgn0175962	FBgn0072551	FBgn0208307	FBgn0089258	FBgn0142819	0.1766	0.09	0.0241486	0.0598921
augustus_masked-scaffold1128-size17796-abinit-gene-0.1	FBgn0208323	FBgn0027607	0.430079	0.168056	0.436637	0.280155	0.160667	0.312123	0.0042	0.1251	0.0339	3.08e-28	FBgn0027607	FBgn0127733	FBgn0102912	FBgn0181898	FBgn0239902	FBgn0148702	FBgn0219819	FBgn0175531	FBgn0080903	FBgn0208323	FBgn0089761	FBgn0142176	0.039	0.0364	0.759157	0.503171
augustus_masked-scaffold1128-size17796-abinit-gene-0.3	FBgn0208322	FBgn0053199	0.432201	0.169363	0.437598	0.139219	0.111714	0.389265	0.0486	0.2944	0.1652	0.000228572	NA	NA	NA	NA	NA	NA	NA	NA	NA	NA	NA	NA	NA	NA	NA	NA
augustus_masked-scaffold1128-size17796-abinit-gene-0.4	NA	NA	0.430068	0.168273	0.436995	0.195322	0.137284	0.22853	NA	NA	NA	NA	NA	NA	NA	NA	NA	NA	NA	NA	NA	NA	NA	NA	NA	NA	NA	NA
augustus_masked-scaffold11283-size1011-abinit-gene-0.0	NA	NA	NA	NA	NA	NA	NA	NA	NA	NA	NA	NA	NA	NA	NA	NA	NA	NA	NA	NA	NA	NA	NA	NA	NA	NA	NA	NA
augustus_masked-scaffold1129-size29676-abinit-gene-0.1	FBgn0198930	FBgn0036439	0.4337	0.167829	0.443833	0.122565	0.129005	1.34847	0.0095	0.0886	0.1072	3.28e-05	NA	NA	NA	NA	NA	NA	NA	NA	NA	NA	NA	NA	NA	NA	NA	NA
augustus_masked-scaffold1129-size29676-abinit-gene-0.2	FBgn0200913	NA	0.434278	0.16717	0.444484	0.125089	0.0724346	1.2401	0.0629	0.1068	0.5886	0.139957	NA	NA	NA	NA	NA	NA	NA	NA	NA	NA	NA	NA	NA	NA	NA	NA
augustus_masked-scaffold113-size50462-abinit-gene-0.2	FBgn0209281	FBgn0033085	0.43392	0.168975	0.438335	0.16549	0.0937943	0.136053	0.0354	0.2095	0.1688	2.28e-06	FBgn0033085	FBgn0129205	FBgn0115363	FBgn0182187	FBgn0236428	FBgn0148719	FBgn0225048	FBgn0175767	FBgn0074050	FBgn0209281	FBgn0088101	FBgn0142031	0.1154	0.1005	0.599084	0.443557
augustus_masked-scaffold1131-size44983-abinit-gene-0.1	FBgn0199995	FBgn0036579	0.429212	0.165708	0.435305	0.266137	0.0757104	0.264449	0.0062	0.1537	0.04	6.26e-18	FBgn0036579	FBgn0123328	FBgn0108199	FBgn0186285	FBgn0236873	FBgn0155439	FBgn0215701	FBgn0180453	FBgn0078606	FBgn0199995	FBgn0101155	FBgn0135397	0.0274	0.0356	0.370324	0.339356
augustus_masked-scaffold1131-size44983-abinit-gene-0.2	FBgn0199889	FBgn0036580	0.430537	0.16667	0.436773	0.17949	0.064397	0.375141	0.0035	0.0811	0.0432	0.000101927	FBgn0036580	FBgn0123095	FBgn0105759	FBgn0184233	FBgn0239799	FBgn0155630	FBgn0227126	FBgn0179300	FBgn0072070	FBgn0199889	FBgn0087355	FBgn0135429	0.0421	0.0211	0.153391	0.199755
augustus_masked-scaffold1131-size44983-abinit-gene-0.3	FBgn0199996	FBgn0036581	0.431733	0.166771	0.436447	0.349702	0.064397	0.128001	0.0002	0.2282	0.001	3.71e-13	NA	NA	NA	NA	NA	NA	NA	NA	NA	NA	NA	NA	NA	NA	NA	NA
augustus_masked-scaffold1134-size30922-abinit-gene-0.0	FBgn0206373	FBgn0031197	0.440863	0.169934	0.446802	0.694305	0.0904814	0.70635	0.0242	0.1608	0.1506	5.88e-06	NA	NA	NA	NA	NA	NA	NA	NA	NA	NA	NA	NA	NA	NA	NA	NA
augustus_masked-scaffold1134-size30922-abinit-gene-0.1	FBgn0206078	FBgn0030653	0.443503	0.167211	0.450299	1.04208	0.0566885	1.00204	0.0058	0.098	0.0591	5.24e-11	NA	NA	NA	NA	NA	NA	NA	NA	NA	NA	NA	NA	NA	NA	NA	NA
augustus_masked-scaffold1134-size30922-abinit-gene-0.3	FBgn0206079	FBgn0030658	0.468455	0.168845	0.483822	1.30482	0.0712867	1.28602	0.0029	0.1478	0.0196	7.73e-17	FBgn0030658	FBgn0120351	FBgn0110109	FBgn0188784	FBgn0234675	FBgn0154156	FBgn0221830	FBgn0177425	FBgn0080642	FBgn0206079	FBgn0098912	FBgn0137723	0.036	0.0693	0.0172044	0.0472163
augustus_masked-scaffold1135-size97893-abinit-gene-0.0	FBgn0204437	NA	0.432652	0.17006	0.439612	0.161126	0.127558	0.287864	0.0427	0.1365	0.3129	0.000528854	NA	NA	NA	NA	NA	NA	NA	NA	NA	NA	NA	NA	NA	NA	NA	NA
augustus_masked-scaffold1138-size37222-abinit-gene-0.0	FBgn0206804	FBgn0086784	0.431858	0.168643	0.438154	0.145809	0.200935	0.312123	0.0045	0.1219	0.0366	4.32e-34	NA	NA	NA	NA	NA	NA	NA	NA	NA	NA	NA	NA	NA	NA	NA	NA
augustus_masked-scaffold1138-size37222-abinit-gene-0.2	FBgn0206805	FBgn0034430	0.430116	0.165975	0.435569	0.0713584	0.0486916	0.155877	0.0193	0.1713	0.1125	5.37e-11	FBgn0034430	FBgn0130153	FBgn0113101	FBgn0196628	FBgn0231501	FBgn0154436	FBgn0222936	FBgn0174726	FBgn0073543	FBgn0206805	FBgn0090323	FBgn0143358	0.1306	0.1667	0.219251	0.24923
augustus_masked-scaffold114-size71434-abinit-gene-0.10	FBgn0198956	FBgn0262592	0.432953	0.165275	0.439943	0.0980189	0.0566885	0.0723525	0.0199	0.0673	0.2953	0.0582731	NA	NA	NA	NA	NA	NA	NA	NA	NA	NA	NA	NA	NA	NA	NA	NA
augustus_masked-scaffold114-size71434-abinit-gene-0.2	FBgn0200896	FBgn0036096	0.42936	0.167939	0.436316	0.314178	0.0897973	0.272239	0.0058	0.1293	0.0451	1.23e-17	FBgn0036096	FBgn0122429	FBgn0107698	FBgn0185939	FBgn0239002	FBgn0153081	FBgn0214287	FBgn0180081	FBgn0080748	FBgn0200896	FBgn0087645	FBgn0134241	0.0761	0.0923	0.310764	0.307416
augustus_masked-scaffold114-size71434-abinit-gene-0.6	FBgn0200893	FBgn0036090	0.435722	0.167962	0.439832	0.414088	0.100968	0.272239	0.0001	0.073	0.001	9.27e-06	NA	NA	NA	NA	NA	NA	NA	NA	NA	NA	NA	NA	NA	NA	NA	NA
augustus_masked-scaffold114-size71434-abinit-gene-0.8	FBgn0200891	FBgn0001179	0.434672	0.167992	0.439081	0.0781055	0.0666443	0.36808	0.006	0.1762	0.0338	3.84e-46	FBgn0001179	FBgn0122425	FBgn0107691	FBgn0185933	FBgn0238996	FBgn0153075	FBgn0214283	FBgn0180075	FBgn0080759	FBgn0200891	FBgn0087639	FBgn0134237	0.0294	0.0288	0.927751	0.555178
augustus_masked-scaffold11418-size999-abinit-gene-0.0	NA	NA	0.430836	0.169865	0.44262	0.096579	0.0515821	0.0430156	NA	NA	NA	NA	NA	NA	NA	NA	NA	NA	NA	NA	NA	NA	NA	NA	NA	NA	NA	NA
augustus_masked-scaffold1142-size21381-abinit-gene-0.0	FBgn0210089	FBgn0039800;FBgn0039801	0.433858	0.167792	0.438237	0.170002	0.0689797	0.167945	0.0236	0.1904	0.1242	1.66e-07	NA	NA	NA	NA	NA	NA	NA	NA	NA	NA	NA	NA	NA	NA	NA	NA
augustus_masked-scaffold1142-size21381-abinit-gene-0.1	FBgn0210091	FBgn0039800;FBgn0039801	0.430758	0.167146	0.437022	0.122565	0.0767456	0.186966	0.0375	0.202	0.1858	2.03e-06	NA	NA	NA	NA	NA	NA	NA	NA	NA	NA	NA	NA	NA	NA	NA	NA
augustus_masked-scaffold1142-size21381-abinit-gene-0.2	FBgn0211323	FBgn0039799	0.432477	0.168494	0.440578	0.206783	0.064397	0.13327	0.0366	0.1167	0.3136	0.000219966	FBgn0039799	FBgn0121688	FBgn0104068	FBgn0192970	FBgn0228733	FBgn0151119	FBgn0216159	FBgn0167835	FBgn0073835	FBgn0211323	FBgn0099915	FBgn0144849	0.2375	0.1209	0.000427968	0.00288831
augustus_masked-scaffold1143-size29169-abinit-gene-0.0	FBgn0204146	FBgn0000810	0.431483	0.166889	0.436857	0.130369	0.0559123	0.256788	0.021	0.1732	0.1214	2.43e-10	NA	NA	NA	NA	NA	NA	NA	NA	NA	NA	NA	NA	NA	NA	NA	NA
augustus_masked-scaffold1143-size29169-abinit-gene-0.3	FBgn0013069	FBgn0000356	0.43422	NA	0.45015	0.0900644	0	0.0516262	0.0133	0.1101	0.1208	8.37e-05	FBgn0000356	FBgn0012318	FBgn0106606	FBgn0083437	FBgn0068176	FBgn0147948	FBgn0218736	FBgn0179949	FBgn0079662	FBgn0013069	FBgn0101344	FBgn0135683	0.296	0.312	0.853091	0.534714
augustus_masked-scaffold1143-size29169-abinit-gene-0.5	FBgn0013070	FBgn0000357	0.437196	NA	0.4343	0.539373	0	0.0913595	0.0583	0.1838	0.3173	0.00090592	FBgn0000357	FBgn0012319	FBgn0106603	FBgn0185811	FBgn0238072	FBgn0147945	FBgn0218733	FBgn0179946	FBgn0079652	FBgn0013070	FBgn0101341	FBgn0135679	0.302	0.2701	0.657958	0.465725
augustus_masked-scaffold11438-size997-abinit-gene-0.0	NA	NA	NA	NA	NA	NA	NA	NA	NA	NA	NA	NA	NA	NA	NA	NA	NA	NA	NA	NA	NA	NA	NA	NA	NA	NA	NA	NA
augustus_masked-scaffold1144-size54435-abinit-gene-0.4	FBgn0207481	FBgn0034399	0.43436	0.169671	0.438286	0.117863	0.194132	0.209405	0.0217	0.1362	0.1591	4.59e-05	FBgn0034399	FBgn0129590	FBgn0114109	FBgn0183164	FBgn0229782	FBgn0148843	FBgn0222921	FBgn0176798	FBgn0073513	FBgn0207481	FBgn0088161	FBgn0142095	0.1008	0.1777	0.0645613	0.11656
augustus_masked-scaffold11452-size995-abinit-gene-0.0	FBgn0205270	FBgn0261991	0.42996	0.168313	0.43476	0.17949	0.0592843	0.116486	0.0384	0.0644	0.5965	0.462238	FBgn0261991	FBgn0118115	FBgn0115993	FBgn0195269	FBgn0236059	FBgn0163640	FBgn0216855	FBgn0165489	FBgn0074204	FBgn0205270	FBgn0100255	FBgn0142616	0.5377	0.39	0.228455	0.254833
augustus_masked-scaffold11458-size995-abinit-gene-0.0	NA	NA	NA	NA	NA	NA	NA	NA	NA	NA	NA	NA	NA	NA	NA	NA	NA	NA	NA	NA	NA	NA	NA	NA	NA	NA	NA	NA
augustus_masked-scaffold1146-size54146-abinit-gene-0.0	FBgn0200993	FBgn0001323	0.430353	0.168493	0.437086	0.349702	0.53557	0.287864	0.0218	0.1387	0.1569	6.13e-18	NA	NA	NA	NA	NA	NA	NA	NA	NA	NA	NA	NA	NA	NA	NA	NA
augustus_masked-scaffold1147-size38705-abinit-gene-0.0	FBgn0205508	FBgn0032065	0.432503	0.168908	0.438672	0.300961	0.140916	0.249376	0.0455	0.1652	0.2752	5.75e-05	NA	NA	NA	NA	NA	NA	NA	NA	NA	NA	NA	NA	NA	NA	NA	NA
augustus_masked-scaffold11488-size993-abinit-gene-0.0	NA	NA	NA	NA	NA	NA	NA	NA	NA	NA	NA	NA	NA	NA	NA	NA	NA	NA	NA	NA	NA	NA	NA	NA	NA	NA	NA	NA
augustus_masked-scaffold1149-size19728-abinit-gene-0.0	FBgn0208481	FBgn0267002	0.432535	0.167336	0.439587	0.206783	0.153917	0.209405	0.0031	0.1131	0.0276	1.58e-69	FBgn0267002	FBgn0130161	FBgn0114416	FBgn0196807	FBgn0231665	FBgn0149420	FBgn0212736	FBgn0174917	FBgn0081156	FBgn0208481	FBgn0090479	FBgn0141228	0.0271	0.021	0.152607	0.199183
augustus_masked-scaffold115-size186799-abinit-gene-0.0	FBgn0210359	NA	0.432066	0.169488	0.438923	0.338528	0.290027	0.470403	0.0231	0.1473	0.157	2.49e-11	NA	NA	NA	NA	NA	NA	NA	NA	NA	NA	NA	NA	NA	NA	NA	NA
augustus_masked-scaffold115-size186799-abinit-gene-0.1	FBgn0204570	FBgn0028852	0.445094	0.170574	0.442161	1.28064	0.268218	0.457087	0.0119	0.1366	0.0874	1.45e-17	FBgn0028852	FBgn0121229	FBgn0117281	FBgn0195363	FBgn0238242	FBgn0164006	FBgn0220131	FBgn0170943	FBgn0073647	FBgn0204570	FBgn0092405	FBgn0140634	0.1494	0.2926	1.18e-06	1.95e-05
augustus_masked-scaffold115-size186799-abinit-gene-0.4	FBgn0210390	FBgn0261268	0.433028	0.173528	0.439036	0.0951925	0.152427	0.0845316	0.0059	0.0309	0.1895	3.72e-06	FBgn0261268	FBgn0120602	FBgn0116348	FBgn0193380	FBgn0236753	FBgn0164182	FBgn0220257	FBgn0169401	FBgn0076526	FBgn0210390	FBgn0091558	FBgn0145453	0.1275	0.0628	3.14e-05	0.000324556
augustus_masked-scaffold115-size186799-abinit-gene-0.6	FBgn0204568	FBgn0259982	0.434144	0.170135	0.450784	0.107794	0.0877248	1.31749	0.0065	0.1061	0.0608	1.43e-05	NA	NA	NA	NA	NA	NA	NA	NA	NA	NA	NA	NA	NA	NA	NA	NA
augustus_masked-scaffold115-size186799-abinit-gene-0.7	FBgn0210409	FBgn0040996	0.434303	0.169985	0.446765	0.0912952	0.113103	1.34119	0.0574	0.3385	0.1696	7.45e-07	FBgn0040996	FBgn0120604	FBgn0113406	FBgn0195599	FBgn0230989	FBgn0164185	FBgn0220261	FBgn0178210	FBgn0071770	FBgn0210409	FBgn0091560	FBgn0145475	0.2207	0.1874	0.560481	0.430214
augustus_masked-scaffold115-size186799-abinit-gene-1.0	NA	NA	0.432608	0.168397	0.438847	0.245407	0.207237	0.375141	NA	NA	NA	NA	NA	NA	NA	NA	NA	NA	NA	NA	NA	NA	NA	NA	NA	NA	NA	NA
augustus_masked-scaffold115-size186799-abinit-gene-1.10	FBgn0199413	NA	0.441352	0.168127	0.438634	1.0296	0.0633003	0.103816	0.0376	0.1367	0.2748	0.00719252	NA	NA	NA	NA	NA	NA	NA	NA	NA	NA	NA	NA	NA	NA	NA	NA
augustus_masked-scaffold115-size186799-abinit-gene-1.8	FBgn0199411	FBgn0004556	0.434536	0.169891	0.441178	0.170002	0.131902	0.125489	0.0319	0.1737	0.1839	5.55e-20	FBgn0004556	FBgn0122698	FBgn0108091	FBgn0184176	FBgn0239418	FBgn0150829	FBgn0219341	FBgn0179233	FBgn0081945	FBgn0199411	FBgn0087546	FBgn0134691	0.1607	0.1622	0.937371	0.557785
augustus_masked-scaffold11504-size991-abinit-gene-0.0	NA	NA	NA	NA	NA	NA	NA	NA	NA	NA	NA	NA	NA	NA	NA	NA	NA	NA	NA	NA	NA	NA	NA	NA	NA	NA	NA	NA
augustus_masked-scaffold1155-size33072-abinit-gene-0.1	FBgn0201266	NA	0.431684	0.170544	0.436879	0.122565	0.105634	0.256788	0.0774	0.34	0.2276	5.72e-14	NA	NA	NA	NA	NA	NA	NA	NA	NA	NA	NA	NA	NA	NA	NA	NA
augustus_masked-scaffold1155-size33072-abinit-gene-0.2	FBgn0198534	NA	NA	0.17605	0.434005	0	0.0502003	0.103816	0.055	0.4315	0.1275	2.3e-09	NA	NA	NA	NA	NA	NA	NA	NA	NA	NA	NA	NA	NA	NA	NA	NA
augustus_masked-scaffold1155-size33072-abinit-gene-0.3	FBgn0201267	FBgn0036173	0.43479	NA	0.435235	0.0586774	0	0.142065	0.0002	0.1825	0.001	5.1e-11	FBgn0036173	FBgn0122331	FBgn0107761	FBgn0185997	FBgn0239065	FBgn0160393	FBgn0219172	FBgn0180141	FBgn0080316	FBgn0201267	FBgn0102265	FBgn0136462	0.0637	0.0744	0.661618	0.467288
augustus_masked-scaffold1155-size33072-abinit-gene-0.4	FBgn0201268	NA	0.427793	0.16494	0.434636	0.259172	0.0655116	0.312123	0.0434	0.2122	0.2045	7.49e-09	NA	NA	NA	NA	NA	NA	NA	NA	NA	NA	NA	NA	NA	NA	NA	NA
augustus_masked-scaffold1155-size33072-abinit-gene-0.6	FBgn0198532	FBgn0003292	0.431811	0.168163	0.437169	0.273167	0.0823422	0.382276	0.0152	0.1273	0.1192	6.35e-26	FBgn0003292	FBgn0124105	FBgn0106172	FBgn0184522	FBgn0237521	FBgn0160406	FBgn0219017	FBgn0179598	FBgn0079347	FBgn0198532	FBgn0101530	FBgn0134351	0.1269	0.1208	0.685292	0.476893
augustus_masked-scaffold1157-size39137-abinit-gene-0.1	FBgn0206379	FBgn0029770	0.454623	0.183887	0.517437	1.13568	1.11144	1.39799	0.034	0.0989	0.3438	0.0110367	NA	NA	NA	NA	NA	NA	NA	NA	NA	NA	NA	NA	NA	NA	NA	NA
augustus_masked-scaffold1158-size31879-abinit-gene-0.2	NA	NA	0.435999	0.172061	0.447468	0.529002	0.453087	1.13351	NA	NA	NA	NA	NA	NA	NA	NA	NA	NA	NA	NA	NA	NA	NA	NA	NA	NA	NA	NA
augustus_masked-scaffold1158-size31879-abinit-gene-0.3	FBgn0204911	FBgn0032715	0.433471	0.173734	0.439682	0.405829	0.42764	0.172411	0.0022	0.1851	0.012	1.7e-29	NA	NA	NA	NA	NA	NA	NA	NA	NA	NA	NA	NA	NA	NA	NA	NA
augustus_masked-scaffold1158-size31879-abinit-gene-0.7	FBgn0203487	FBgn0031574	0.433481	0.169048	0.437252	0.656788	0.329856	0.30388	0.0069	0.2048	0.0337	2.76e-55	FBgn0031574	FBgn0118676	FBgn0117103	FBgn0194649	FBgn0235692	FBgn0156286	FBgn0217490	FBgn0173351	FBgn0077817	FBgn0203487	FBgn0092065	FBgn0140856	0.0617	0.105	1.58e-05	0.000185854
augustus_masked-scaffold11580-size985-abinit-gene-0.0	NA	NA	NA	NA	NA	NA	NA	NA	NA	NA	NA	NA	NA	NA	NA	NA	NA	NA	NA	NA	NA	NA	NA	NA	NA	NA	NA	NA
augustus_masked-scaffold116-size166566-abinit-gene-0.0	FBgn0208452	NA	0.432199	0.168386	0.439866	0.174619	0.0633003	0.192303	0.031	0.1954	0.1586	4.49e-07	NA	NA	NA	NA	NA	NA	NA	NA	NA	NA	NA	NA	NA	NA	NA	NA
augustus_masked-scaffold116-size166566-abinit-gene-0.2	FBgn0208176	FBgn0086895	0.434303	0.168155	0.442561	0.0704176	0.0592843	0.0782875	0.0068	0.1474	0.0462	8.92e-54	NA	NA	NA	NA	NA	NA	NA	NA	NA	NA	NA	NA	NA	NA	NA	NA
augustus_masked-scaffold116-size166566-abinit-gene-0.3	FBgn0208450	FBgn0040751	0.42743	NA	NA	0.0781055	0	0	0.0113	0.2018	0.0562	8.41e-06	NA	NA	NA	NA	NA	NA	NA	NA	NA	NA	NA	NA	NA	NA	NA	NA
augustus_masked-scaffold116-size166566-abinit-gene-0.7	FBgn0202120	FBgn0003687	0.429154	0.168194	0.436994	0.0912952	0.0622415	0.0694126	0.0089	0.0934	0.0948	2.86e-09	NA	NA	NA	NA	NA	NA	NA	NA	NA	NA	NA	NA	NA	NA	NA	NA
augustus_masked-scaffold116-size166566-abinit-gene-0.9	FBgn0208182	FBgn0019928	0.444792	0.167296	0.470269	1.18622	0.0678003	1.29619	0.0687	0.1983	0.3462	1.46e-05	NA	NA	NA	NA	NA	NA	NA	NA	NA	NA	NA	NA	NA	NA	NA	NA
augustus_masked-scaffold116-size166566-abinit-gene-1.1	FBgn0208185	FBgn0033351	0.428898	0.16687	0.43727	0.280155	0.0666443	0.15975	0.0081	0.1303	0.062	3.64e-10	FBgn0033351	FBgn0130141	FBgn0102914	FBgn0186933	FBgn0239906	FBgn0148014	FBgn0212757	FBgn0175533	FBgn0080907	FBgn0208185	FBgn0089763	FBgn0143346	0.1041	0.0953	0.71088	0.485413
augustus_masked-scaffold116-size166566-abinit-gene-1.10	FBgn0208434	FBgn0004921	0.45478	NA	0.448681	0.266137	0	0.470403	0	0.029	0.001	0.0369924	FBgn0004921	FBgn0130564	FBgn0115541	FBgn0182378	FBgn0236589	FBgn0149283	FBgn0222678	FBgn0175955	FBgn0080927	FBgn0208434	FBgn0089425	FBgn0141669	0.0001	0.049	0.00827373	0.0278957
augustus_masked-scaffold116-size166566-abinit-gene-1.4	FBgn0208436	FBgn0002552	0.4351	0.17197	0.444639	0.0781055	0.102279	0.116486	0.0073	0.1068	0.0681	7.83e-25	FBgn0002552	FBgn0130566	FBgn0084272	FBgn0084971	FBgn0084067	FBgn0149285	FBgn0212645	FBgn0175957	FBgn0071243	FBgn0208436	FBgn0088961	FBgn0141671	0.0867	0.0864	0.981702	0.569181
augustus_masked-scaffold116-size166566-abinit-gene-1.7	FBgn0208189	FBgn0033344	0.428422	0.165548	0.433634	0.060356	0.0526447	0.0753125	0.0392	0.1441	0.2718	3.73e-05	FBgn0033344	FBgn0130146	FBgn0102920	FBgn0181904	FBgn0239941	FBgn0148018	FBgn0221408	FBgn0175538	FBgn0080921	FBgn0208189	FBgn0089598	FBgn0143350	0.1701	0.1701	0.998872	0.572918
augustus_masked-scaffold1160-size102686-abinit-gene-0.3	FBgn0201711	FBgn0036153	0.431284	0.169624	0.440536	0.307903	0.226309	1.33802	0.0779	0.3125	0.2492	8.71e-16	FBgn0036153	FBgn0121766	FBgn0107745	FBgn0185985	FBgn0239050	FBgn0160368	FBgn0226749	FBgn0180126	FBgn0080443	FBgn0201711	FBgn0102248	FBgn0145912	0.2336	0.1938	0.14823	0.195328
augustus_masked-scaffold1162-size60397-abinit-gene-0.2	FBgn0207670	FBgn0027529	0.436734	0.168306	0.43946	1.43016	0.258762	0.489629	0.0501	0.2073	0.2416	3.06e-41	NA	NA	NA	NA	NA	NA	NA	NA	NA	NA	NA	NA	NA	NA	NA	NA
augustus_masked-scaffold1162-size60397-abinit-gene-0.3	FBgn0208921	FBgn0034503	0.433328	0.16615	0.439212	0.142487	0.0583743	0.30388	0.0018	0.2081	0.0088	5.34e-22	FBgn0034503	FBgn0127523	FBgn0113051	FBgn0196592	FBgn0068533	FBgn0154425	FBgn0219847	FBgn0174687	FBgn0072629	FBgn0208921	FBgn0089705	FBgn0141515	0.0075	0.0249	0.0201435	0.0529171
augustus_masked-scaffold1162-size60397-abinit-gene-0.5	FBgn0207671	FBgn0010356	0.432761	0.170802	0.442842	0.273167	0.337667	0.728391	0.0091	0.1892	0.0479	7.27e-41	FBgn0010356	FBgn0128175	FBgn0114874	FBgn0197225	FBgn0230769	FBgn0157625	FBgn0222959	FBgn0175367	FBgn0080523	FBgn0207671	FBgn0088118	FBgn0143532	0.0486	0.046	0.754442	0.501601
augustus_masked-scaffold1162-size60397-abinit-gene-0.6	FBgn0208916	FBgn0263510	0.435092	0.169299	0.440476	0.0771189	0.0551769	0.197726	0.0127	0.204	0.0623	2.08e-25	FBgn0263510	FBgn0128641	FBgn0112347	FBgn0182524	FBgn0230562	FBgn0157684	FBgn0222631	FBgn0176123	FBgn0079829	FBgn0208916	FBgn0090807	FBgn0141512	0.0631	0.0615	0.903061	0.550078
augustus_masked-scaffold1162-size60397-abinit-gene-0.7	FBgn0208915	FBgn0050016	0.431163	0.167322	0.436723	0.219021	0.0622415	0.312123	0.0249	0.1804	0.1379	4.72e-05	NA	NA	NA	NA	NA	NA	NA	NA	NA	NA	NA	NA	NA	NA	NA	NA
augustus_masked-scaffold1163-size18853-abinit-gene-0.1	FBgn0199513	NA	0.427789	0.166142	0.430258	0.104296	0.0538328	0.221921	0.0454	0.1333	0.341	0.00552923	NA	NA	NA	NA	NA	NA	NA	NA	NA	NA	NA	NA	NA	NA	NA	NA
augustus_masked-scaffold11634-size980-abinit-gene-0.0	NA	NA	NA	NA	NA	NA	NA	NA	NA	NA	NA	NA	NA	NA	NA	NA	NA	NA	NA	NA	NA	NA	NA	NA	NA	NA	NA	NA
augustus_masked-scaffold1164-size49374-abinit-gene-0.1	FBgn0201700	FBgn0037418	0.437729	0.170485	0.437943	1.27168	0.151675	0.181893	0.0197	0.151	0.1307	1.47e-11	NA	NA	NA	NA	NA	NA	NA	NA	NA	NA	NA	NA	NA	NA	NA	NA
augustus_masked-scaffold1165-size33230-abinit-gene-0.0	FBgn0211313	FBgn0051021	0.430356	0.16686	0.437748	0.389862	0.0963946	0.287864	0.1046	0.315	0.3322	0.000148511	NA	NA	NA	NA	NA	NA	NA	NA	NA	NA	NA	NA	NA	NA	NA	NA
augustus_masked-scaffold11664-size978-abinit-gene-0.0	NA	NA	NA	NA	NA	NA	NA	NA	NA	NA	NA	NA	NA	NA	NA	NA	NA	NA	NA	NA	NA	NA	NA	NA	NA	NA	NA	NA
augustus_masked-scaffold117-size146804-abinit-gene-0.0	FBgn0211571	NA	0.453305	0.167607	0.458085	1.31634	0.0602312	1.32022	0.0788	0.0976	0.8079	0.705275	NA	NA	NA	NA	NA	NA	NA	NA	NA	NA	NA	NA	NA	NA	NA	NA
augustus_masked-scaffold1170-size39341-abinit-gene-0.1	NA	NA	0.430316	0.167823	0.434849	0.195322	0.174301	0.279981	NA	NA	NA	NA	NA	NA	NA	NA	NA	NA	NA	NA	NA	NA	NA	NA	NA	NA	NA	NA
augustus_masked-scaffold1170-size39341-abinit-gene-0.3	FBgn0199549	FBgn0036396	0.431549	0.17599	0.436143	0.458209	1.8253	0.256788	0.085	0.2545	0.3342	1.44e-05	NA	NA	NA	NA	NA	NA	NA	NA	NA	NA	NA	NA	NA	NA	NA	NA
augustus_masked-scaffold11701-size975-abinit-gene-0.0	FBgn0206161	FBgn0261931	0.469208	0.168069	0.49446	1.0929	0.0583743	1.26258	0.0199	0.3008	0.066	2.56e-20	NA	NA	NA	NA	NA	NA	NA	NA	NA	NA	NA	NA	NA	NA	NA	NA
augustus_masked-scaffold1171-size39208-abinit-gene-0.0	FBgn0198565	FBgn0030789	0.431857	0.170448	0.437109	0.238644	0.0931372	0.264449	0.0441	0.2443	0.1806	5.72e-15	FBgn0030789	FBgn0122117	FBgn0110440	FBgn0187383	FBgn0233212	FBgn0164448	FBgn0216790	FBgn0168296	FBgn0081893	FBgn0198565	FBgn0099559	FBgn0134385	0.1439	0.2019	0.016563	0.0460053
augustus_masked-scaffold1171-size39208-abinit-gene-0.3	FBgn0201240	FBgn0026150	0.431205	0.168092	0.438094	0.354961	0.0963946	0.336987	0.0202	0.2975	0.068	4.36e-43	NA	NA	NA	NA	NA	NA	NA	NA	NA	NA	NA	NA	NA	NA	NA	NA
augustus_masked-scaffold1171-size39208-abinit-gene-0.5	FBgn0201243	FBgn0036135	0.430073	0.169364	0.44512	0.189767	0.109702	1.24815	0.0067	0.1798	0.0373	6.65e-17	FBgn0036135	FBgn0124401	FBgn0107731	FBgn0185971	FBgn0239036	FBgn0160433	FBgn0222333	FBgn0180112	FBgn0080491	FBgn0201243	FBgn0102236	FBgn0136439	0.092	0.064	0.11317	0.166614
augustus_masked-scaffold1171-size39208-abinit-gene-0.6	FBgn0198563	FBgn0036136	0.432001	0.170147	0.458457	0.14936	0.0970512	1.291	0.0151	0.1476	0.1026	2.31e-10	NA	NA	NA	NA	NA	NA	NA	NA	NA	NA	NA	NA	NA	NA	NA	NA
augustus_masked-scaffold1172-size21210-abinit-gene-0.1	FBgn0260403	FBgn0036169	0.430818	0.168073	0.437523	0.368455	0.161466	0.382276	0.0245	0.1463	0.1674	7.47e-12	NA	NA	NA	NA	NA	NA	NA	NA	NA	NA	NA	NA	NA	NA	NA	NA
augustus_masked-scaffold1173-size78255-abinit-gene-0.10	FBgn0205251	FBgn0064115	0.43208	0.167806	0.441437	0.0555568	0.0515821	0.0504831	0.0467	0.1533	0.3049	0.00108955	NA	NA	NA	NA	NA	NA	NA	NA	NA	NA	NA	NA	NA	NA	NA	NA
augustus_masked-scaffold1173-size78255-abinit-gene-0.11	FBgn0205314	FBgn0026373	0.43165	0.166104	0.438954	0.533192	0.0746415	0.55928	0.0002	0.1807	0.001	5.35e-22	NA	NA	NA	NA	NA	NA	NA	NA	NA	NA	NA	NA	NA	NA	NA	NA
augustus_masked-scaffold1173-size78255-abinit-gene-0.12	FBgn0205250	FBgn0260407	0.433438	0.167352	0.438965	0.0980189	0.0666443	0.34514	0.049	0.3412	0.1438	1.25e-09	FBgn0260407	FBgn0118095	FBgn0102488	FBgn0193448	FBgn0229195	FBgn0158673	FBgn0217124	FBgn0169980	FBgn0076533	FBgn0205250	FBgn0092641	FBgn0140149	0.17	0.1001	0.0210201	0.0544834
augustus_masked-scaffold1173-size78255-abinit-gene-0.3	FBgn0205255	FBgn0028658	0.433537	0.171227	0.439471	0.231917	0.154685	0.181893	0.0422	0.1567	0.2692	6.01e-08	FBgn0028658	FBgn0118101	FBgn0102494	FBgn0193457	FBgn0229253	FBgn0158687	FBgn0218287	FBgn0170042	FBgn0074227	FBgn0205255	FBgn0092644	FBgn0142476	0.1748	0.1673	0.762092	0.504493
augustus_masked-scaffold1173-size78255-abinit-gene-0.5	FBgn0205312	FBgn0000153	0.438976	0.16834	0.444547	1.36333	0.164493	1.25344	0.0122	0.1302	0.0938	1.95e-18	FBgn0000153	FBgn0118598	FBgn0116024	FBgn0195294	FBgn0236086	FBgn0158826	FBgn0226351	FBgn0170184	FBgn0080597	FBgn0205312	FBgn0091287	FBgn0140980	0.0809	0.0872	0.636243	0.457496
augustus_masked-scaffold1173-size78255-abinit-gene-0.9	FBgn0205252	FBgn0004407	0.432543	0.169211	0.437689	0.0781055	0.129748	0.0951439	0.0354	0.126	0.2812	1.05e-05	FBgn0004407	FBgn0118097	FBgn0102489	FBgn0193450	FBgn0229215	FBgn0158677	FBgn0217015	FBgn0170002	FBgn0077280	FBgn0205252	FBgn0096729	FBgn0140151	0.1884	0.1865	0.950679	0.561448
augustus_masked-scaffold1174-size26602-abinit-gene-0.1	FBgn0205011	NA	0.435039	0.169961	0.438951	0.510773	0.307091	0.083446	0.0955	0.2346	0.4069	0.0134678	NA	NA	NA	NA	NA	NA	NA	NA	NA	NA	NA	NA	NA	NA	NA	NA
augustus_masked-scaffold1174-size26602-abinit-gene-0.3	NA	NA	0.429321	0.16904	0.436965	0.189767	0.049791	0.114492	NA	NA	NA	NA	NA	NA	NA	NA	NA	NA	NA	NA	NA	NA	NA	NA	NA	NA	NA	NA
augustus_masked-scaffold11758-size971-abinit-gene-0.0	NA	NA	0.44493	NA	0.44882	0.0485313	0	0.0469559	NA	NA	NA	NA	NA	NA	NA	NA	NA	NA	NA	NA	NA	NA	NA	NA	NA	NA	NA	NA
augustus_masked-scaffold1176-size40880-abinit-gene-0.3	FBgn0199898	FBgn0036575	0.435003	0.166094	0.439641	0.542451	0.0746415	0.249376	0.012	0.2481	0.0485	2.11e-09	NA	NA	NA	NA	NA	NA	NA	NA	NA	NA	NA	NA	NA	NA	NA	NA
augustus_masked-scaffold1176-size40880-abinit-gene-0.4	FBgn0199896	FBgn0052152	0.432092	0.166611	0.43758	0.671417	0.10902	0.181893	0.0667	0.2211	0.3016	2.55e-10	NA	NA	NA	NA	NA	NA	NA	NA	NA	NA	NA	NA	NA	NA	NA	NA
augustus_masked-scaffold11799-size967-abinit-gene-0.0	NA	NA	NA	NA	NA	NA	NA	NA	NA	NA	NA	NA	NA	NA	NA	NA	NA	NA	NA	NA	NA	NA	NA	NA	NA	NA	NA	NA
augustus_masked-scaffold1180-size62145-abinit-gene-0.10	FBgn0203258	FBgn0035270	0.431311	0.168731	0.43753	0.212823	0.0701215	0.272239	0.0032	0.2363	0.0134	1.69e-58	NA	NA	NA	NA	NA	NA	NA	NA	NA	NA	NA	NA	NA	NA	NA	NA
augustus_masked-scaffold1180-size62145-abinit-gene-0.3	FBgn0203254	FBgn0035470	0.430459	0.168308	0.439716	0.127681	0.0724346	0.163828	0.0324	0.2813	0.1151	5.56e-26	NA	NA	NA	NA	NA	NA	NA	NA	NA	NA	NA	NA	NA	NA	NA	NA
augustus_masked-scaffold1180-size62145-abinit-gene-0.7	FBgn0203247	FBgn0035272	0.430611	0.170544	0.436017	0.314178	0.186813	0.401483	0.0572	0.4783	0.1197	3.9e-09	FBgn0035272	FBgn0123189	FBgn0107078	FBgn0185355	FBgn0238461	FBgn0153658	FBgn0218635	FBgn0169368	FBgn0072674	FBgn0203247	FBgn0101828	FBgn0135301	0.1231	0.0961	0.194392	0.232464
augustus_masked-scaffold1180-size62145-abinit-gene-0.8	FBgn0203257	FBgn0035271	0.428648	0.172736	0.4373	0.122565	0.0592843	0.221921	0.0003	0.2785	0.001	2.4e-12	FBgn0035271	FBgn0123236	FBgn0106819	FBgn0185151	FBgn0238204	FBgn0153816	FBgn0222522	FBgn0169096	FBgn0075214	FBgn0203257	FBgn0101955	FBgn0135531	0.0077	0.0195	0.307759	0.305786
augustus_masked-scaffold1180-size62145-abinit-gene-0.9	FBgn0203244	FBgn0027903	0.431199	0.171577	0.438996	0.125089	0.0944362	0.0792924	0.0354	0.2635	0.1343	4.11e-22	FBgn0027903	FBgn0123190	FBgn0107077	FBgn0185354	FBgn0238460	FBgn0153657	FBgn0218537	FBgn0169367	FBgn0071395	FBgn0203244	FBgn0101827	FBgn0135300	0.0813	0.0961	0.294272	0.297614
augustus_masked-scaffold1181-size34861-abinit-gene-0.0	NA	NA	0.427675	0.166122	0.436294	0.195322	0.0538328	0.128001	NA	NA	NA	NA	NA	NA	NA	NA	NA	NA	NA	NA	NA	NA	NA	NA	NA	NA	NA	NA
augustus_masked-scaffold1182-size70528-abinit-gene-0.1	FBgn0203850	NA	0.433443	0.168261	0.440318	0.153137	0.0538328	0.0782875	0.0132	0.084	0.1567	0.00539789	NA	NA	NA	NA	NA	NA	NA	NA	NA	NA	NA	NA	NA	NA	NA	NA
augustus_masked-scaffold1182-size70528-abinit-gene-0.2	NA	NA	0.438955	0.167324	0.444993	1.29669	0.0805819	1.18749	NA	NA	NA	NA	NA	NA	NA	NA	NA	NA	NA	NA	NA	NA	NA	NA	NA	NA	NA	NA
augustus_masked-scaffold11820-size965-abinit-gene-0.0	NA	NA	NA	NA	NA	NA	NA	NA	NA	NA	NA	NA	NA	NA	NA	NA	NA	NA	NA	NA	NA	NA	NA	NA	NA	NA	NA	NA
augustus_masked-scaffold1183-size72660-abinit-gene-0.3	FBgn0207291	FBgn0051164;FBgn0051423;FBgn0051424	0.432429	0.169462	0.438101	0.287064	0.100333	0.401483	0.074	0.1715	0.4315	1.29e-06	NA	NA	NA	NA	NA	NA	NA	NA	NA	NA	NA	NA	NA	NA	NA	NA
augustus_masked-scaffold11841-size963-abinit-gene-0.0	NA	NA	NA	NA	NA	NA	NA	NA	NA	NA	NA	NA	NA	NA	NA	NA	NA	NA	NA	NA	NA	NA	NA	NA	NA	NA	NA	NA
augustus_masked-scaffold1185-size39856-abinit-gene-0.3	FBgn0201083	FBgn0036504	0.430387	0.166819	0.439241	0.287064	0.0847479	0.493333	0.0227	0.1435	0.1585	7.06e-10	NA	NA	NA	NA	NA	NA	NA	NA	NA	NA	NA	NA	NA	NA	NA	NA
augustus_masked-scaffold1185-size39856-abinit-gene-0.4	FBgn0198712	NA	0.433967	0.168086	0.44122	0.142487	0.0544822	0.0951439	0.1103	0.2603	0.4239	0.0222777	NA	NA	NA	NA	NA	NA	NA	NA	NA	NA	NA	NA	NA	NA	NA	NA
augustus_masked-scaffold1185-size39856-abinit-gene-0.5	FBgn0198714	FBgn0036503	0.434391	0.168684	0.44061	0.814685	0.0746415	0.581202	0.0629	0.2041	0.3083	0.00245374	NA	NA	NA	NA	NA	NA	NA	NA	NA	NA	NA	NA	NA	NA	NA	NA
augustus_masked-scaffold1185-size39856-abinit-gene-0.8	FBgn0198716	FBgn0026738	0.43186	0.167758	0.437605	0.107794	0.0823422	0.197726	0.0247	0.1973	0.1253	1.5e-13	NA	NA	NA	NA	NA	NA	NA	NA	NA	NA	NA	NA	NA	NA	NA	NA
augustus_masked-scaffold1185-size39856-abinit-gene-0.9	FBgn0201078	FBgn0036501	0.430648	0.168608	0.436808	0.314178	0.0814821	0.352744	0.0062	0.1846	0.0333	3.25e-15	NA	NA	NA	NA	NA	NA	NA	NA	NA	NA	NA	NA	NA	NA	NA	NA
augustus_masked-scaffold11851-size963-abinit-gene-0.0	NA	NA	NA	NA	NA	NA	NA	NA	NA	NA	NA	NA	NA	NA	NA	NA	NA	NA	NA	NA	NA	NA	NA	NA	NA	NA	NA	NA
augustus_masked-scaffold11870-size961-abinit-gene-0.0	NA	NA	0.433363	0.167292	0.440556	0.195322	0.0472027	0.264449	NA	NA	NA	NA	NA	NA	NA	NA	NA	NA	NA	NA	NA	NA	NA	NA	NA	NA	NA	NA
augustus_masked-scaffold1188-size47956-abinit-gene-0.2	FBgn0209925	FBgn0031364	0.433638	0.173402	0.440839	0.252433	0.443673	0.100771	0.0817	0.2518	0.3243	0.0112809	NA	NA	NA	NA	NA	NA	NA	NA	NA	NA	NA	NA	NA	NA	NA	NA
augustus_masked-scaffold1188-size47956-abinit-gene-0.3	FBgn0204616	FBgn0053229	0.436723	0.16989	0.441691	0.669059	0.09181	0.116486	0.0244	0.0356	0.6866	0.565138	FBgn0053229	FBgn0126696	FBgn0106960	FBgn0185268	FBgn0238348	FBgn0153721	FBgn0213406	FBgn0169245	FBgn0249748	FBgn0204616	FBgn0101740	FBgn0136514	0.1948	0.1518	0.405854	0.357954
augustus_masked-scaffold119-size100513-abinit-gene-0.1	FBgn0201207	FBgn0036922	0.432474	0.167362	0.439959	0.368455	0.0575058	0.264449	0.0002	0.1911	0.001	3.8e-15	NA	NA	NA	NA	NA	NA	NA	NA	NA	NA	NA	NA	NA	NA	NA	NA
augustus_masked-scaffold119-size100513-abinit-gene-0.12	FBgn0201201	FBgn0036314	0.442829	0.169884	0.439054	1.18517	0.0678003	0.235189	0.0017	0.2116	0.0082	2.98e-22	FBgn0036314	FBgn0121970	FBgn0106065	FBgn0184421	FBgn0237418	FBgn0160486	FBgn0218828	FBgn0179491	FBgn0070602	FBgn0201201	FBgn0087905	FBgn0136405	0.0085	0.0197	0.128035	0.179861
augustus_masked-scaffold119-size100513-abinit-gene-0.7	FBgn0201202	FBgn0260945	0.434781	0.168365	0.438785	1.28889	0.148613	0.570829	0.0051	0.1027	0.0493	7.07e-26	NA	NA	NA	NA	NA	NA	NA	NA	NA	NA	NA	NA	NA	NA	NA	NA
augustus_masked-scaffold119-size100513-abinit-gene-0.8	FBgn0013092	FBgn0003250	0.435433	0.167574	0.438485	1.27497	0.102279	0.509676	0.0083	0.1808	0.0458	2.56e-22	FBgn0003250	FBgn0124537	FBgn0064612	FBgn0184170	FBgn0239413	FBgn0158294	FBgn0064273	FBgn0179226	FBgn0012710	FBgn0013092	FBgn0087540	FBgn0134419	0.0435	0.0355	0.440221	0.374814
augustus_masked-scaffold11904-size958-abinit-gene-0.0	NA	NA	0.432522	0.170711	0.442566	0.127681	0.0494015	0.0792924	NA	NA	NA	NA	NA	NA	NA	NA	NA	NA	NA	NA	NA	NA	NA	NA	NA	NA	NA	NA
augustus_masked-scaffold1192-size44921-abinit-gene-0.0	FBgn0209525	FBgn0032867	0.431616	0.169302	0.438381	0.294162	0.106943	0.242096	0.0671	0.1751	0.383	0.000611547	NA	NA	NA	NA	NA	NA	NA	NA	NA	NA	NA	NA	NA	NA	NA	NA
augustus_masked-scaffold1193-size44255-abinit-gene-0.1	FBgn0200226	NA	0.430796	0.17009	0.437946	0.398483	0.458808	0.413176	0.02	0.1207	0.1654	1.33e-09	NA	NA	NA	NA	NA	NA	NA	NA	NA	NA	NA	NA	NA	NA	NA	NA
augustus_masked-scaffold11948-size954-abinit-gene-0.0	FBgn0204031	FBgn0029753	0.427784	0.165243	0.44018	0.120176	0.0506344	0.0522429	0.0132	0.3154	0.0418	2.36e-24	NA	NA	NA	NA	NA	NA	NA	NA	NA	NA	NA	NA	NA	NA	NA	NA
augustus_masked-scaffold1196-size61933-abinit-gene-0.0	FBgn0197939	FBgn0004573	0.435192	0.167681	0.440805	0.589813	0.0996711	0.58722	0.0159	0.1796	0.0884	3.43e-21	FBgn0004573	FBgn0121827	FBgn0104193	FBgn0188297	FBgn0240540	FBgn0151579	FBgn0215108	FBgn0167057	FBgn0071430	FBgn0197939	FBgn0100294	FBgn0133209	0.0619	0.0642	0.851646	0.534408
augustus_masked-scaffold1196-size61933-abinit-gene-0.1	FBgn0197941	FBgn0062411	0.434776	0.166689	0.443761	0.442625	0.0777574	0.574971	0.0519	0.184	0.282	2.38e-05	NA	NA	NA	NA	NA	NA	NA	NA	NA	NA	NA	NA	NA	NA	NA	NA
augustus_masked-scaffold1196-size61933-abinit-gene-0.2	FBgn0197778	FBgn0039812	0.433923	0.168031	0.443057	0.127681	0.0735649	0.336987	0.0979	0.1451	0.6747	0.0185586	NA	NA	NA	NA	NA	NA	NA	NA	NA	NA	NA	NA	NA	NA	NA	NA
augustus_masked-scaffold1196-size61933-abinit-gene-0.3	NA	NA	0.432667	0.16576	0.438897	0.145809	0.0937943	0.110676	NA	NA	NA	NA	NA	NA	NA	NA	NA	NA	NA	NA	NA	NA	NA	NA	NA	NA	NA	NA
augustus_masked-scaffold1197-size35774-abinit-gene-0.0	FBgn0198097	NA	0.429992	0.165537	0.432851	0.0865411	0.0480557	0.352744	0.0001	0.05	0.001	3.19e-05	NA	NA	NA	NA	NA	NA	NA	NA	NA	NA	NA	NA	NA	NA	NA	NA
augustus_masked-scaffold1197-size35774-abinit-gene-0.4	FBgn0197612	FBgn0264751	0.429922	0.165712	0.436298	0.231917	0.0757104	0.256788	0.0075	0.1775	0.0421	3.12e-08	NA	NA	NA	NA	NA	NA	NA	NA	NA	NA	NA	NA	NA	NA	NA	NA
augustus_masked-scaffold1198-size16989-abinit-gene-0.2	FBgn0204416	FBgn0017457	0.428676	0.164925	0.434938	0.0713584	0.0483663	0.155877	0.0002	0.1658	0.001	1.47e-20	FBgn0017457	FBgn0117698	FBgn0116791	FBgn0194360	FBgn0233767	FBgn0163408	FBgn0216828	FBgn0171592	FBgn0077547	FBgn0204416	FBgn0101885	FBgn0137768	0.0167	0.0212	0.628365	0.454864
augustus_masked-scaffold1198-size16989-abinit-gene-0.3	FBgn0211754	FBgn0031247	0.427334	0.1688	0.439614	0.225352	0.112411	0.75965	0.0541	0.2698	0.2004	2.36e-05	NA	NA	NA	NA	NA	NA	NA	NA	NA	NA	NA	NA	NA	NA	NA	NA
augustus_masked-scaffold1198-size16989-abinit-gene-0.4	NA	NA	0.434774	0.170582	0.445117	0.613251	0.100333	1.08512	NA	NA	NA	NA	NA	NA	NA	NA	NA	NA	NA	NA	NA	NA	NA	NA	NA	NA	NA	NA
augustus_masked-scaffold1199-size61512-abinit-gene-0.0	FBgn0198082	FBgn0038090	0.43339	0.168016	0.440771	0.125089	0.09181	0.249376	0.043	0.1663	0.2585	7.92e-07	NA	NA	NA	NA	NA	NA	NA	NA	NA	NA	NA	NA	NA	NA	NA	NA
augustus_masked-scaffold12-size171406-abinit-gene-1.1	FBgn0013137	FBgn0261648	0.432674	0.170094	0.439224	0.405829	0.250759	0.401483	0.0143	0.1591	0.0899	2.91e-48	NA	NA	NA	NA	NA	NA	NA	NA	NA	NA	NA	NA	NA	NA	NA	NA
augustus_masked-scaffold120-size66365-abinit-gene-0.3	FBgn0210119	FBgn0004629;FBgn0038243	0.438128	0.167862	0.446183	0.960467	0.0787142	0.96437	0.0108	0.1062	0.1021	0.00016141	NA	NA	NA	NA	NA	NA	NA	NA	NA	NA	NA	NA	NA	NA	NA	NA
augustus_masked-scaffold1200-size75956-abinit-gene-0.1	FBgn0200246	FBgn0028582	0.434538	0.166686	0.440359	0.65606	0.0862868	0.481907	0.0156	0.1137	0.1377	2.73e-18	FBgn0028582	FBgn0122370	FBgn0106697	FBgn0185720	FBgn0238880	FBgn0164129	FBgn0219391	FBgn0169775	FBgn0081130	FBgn0200246	FBgn0087693	FBgn0135628	0.1219	0.1245	0.869386	0.539478
augustus_masked-scaffold1200-size75956-abinit-gene-0.2	FBgn0199598	FBgn0052374;FBgn0052376	0.431089	0.167199	0.437482	0.252433	0.0855088	0.203474	0.0555	0.1791	0.3098	3.22e-06	NA	NA	NA	NA	NA	NA	NA	NA	NA	NA	NA	NA	NA	NA	NA	NA
augustus_masked-scaffold1200-size75956-abinit-gene-0.3	FBgn0199597	FBgn0035797	0.432664	0.169312	0.437425	0.958489	0.382863	0.395634	0.0428	0.1272	0.3366	1.01e-09	FBgn0035797	FBgn0124077	FBgn0107205	FBgn0184769	FBgn0237717	FBgn0161754	FBgn0219392	FBgn0168677	FBgn0073320	FBgn0199597	FBgn0100773	FBgn0135210	0.2818	0.2363	0.0937417	0.148002
augustus_masked-scaffold1201-size25508-abinit-gene-0.2	FBgn0206905	FBgn0033855	0.432269	0.16843	0.438081	0.0842942	0.0592843	0.0867002	0.0699	0.181	0.3858	2.32e-05	FBgn0033855	FBgn0130615	FBgn0112582	FBgn0182736	FBgn0230286	FBgn0155017	FBgn0217971	FBgn0176359	FBgn0072259	FBgn0206905	FBgn0090731	FBgn0141076	0.2653	0.1973	0.041554	0.0861275
augustus_masked-scaffold12033-size947-abinit-gene-0.0	NA	NA	0.458083	0.169133	0.484031	1.26665	0.0839832	1.23179	NA	NA	NA	NA	NA	NA	NA	NA	NA	NA	NA	NA	NA	NA	NA	NA	NA	NA	NA	NA
augustus_masked-scaffold1204-size20681-abinit-gene-0.0	FBgn0206291	FBgn0030030	0.454459	0.168398	0.456115	1.46633	0.0757104	1.30896	0.0061	0.1697	0.036	3.71e-21	FBgn0030030	FBgn0119841	FBgn0111514	FBgn0188474	FBgn0233340	FBgn0157412	FBgn0218292	FBgn0176376	FBgn0248600	FBgn0206291	FBgn0099486	FBgn0137485	0.0454	0.0642	0.168136	0.212345
augustus_masked-scaffold1204-size20681-abinit-gene-0.1	FBgn0206170	FBgn0030029	0.44497	0.166675	0.449921	1.09358	0.0678003	0.984976	0.0388	0.1857	0.2087	7.57e-07	NA	NA	NA	NA	NA	NA	NA	NA	NA	NA	NA	NA	NA	NA	NA	NA
augustus_masked-scaffold1204-size20681-abinit-gene-0.2	NA	NA	0.511719	0.16498	0.515027	1.33956	0.0502003	1.33493	NA	NA	NA	NA	NA	NA	NA	NA	NA	NA	NA	NA	NA	NA	NA	NA	NA	NA	NA	NA
augustus_masked-scaffold1204-size20681-abinit-gene-0.4	FBgn0206289	FBgn0030027	0.436016	0.166977	0.444269	1.35699	0.0855088	1.22141	0.0139	0.1197	0.1158	7.39e-26	FBgn0030027	FBgn0119840	FBgn0111513	FBgn0188472	FBgn0233339	FBgn0157411	FBgn0218291	FBgn0176365	FBgn0074090	FBgn0206289	FBgn0099485	FBgn0137484	0.0777	0.0705	0.471251	0.389491
augustus_masked-scaffold1206-size16912-abinit-gene-0.0	FBgn0201766	FBgn0032345	0.433155	0.168786	0.440095	0.252433	0.0911613	0.395634	0.0384	0.2543	0.1509	1.44e-11	FBgn0032345	FBgn0118449	FBgn0102634	FBgn0193601	FBgn0230697	FBgn0156189	FBgn0217248	FBgn0166090	FBgn0073392	FBgn0201766	FBgn0091254	FBgn0140891	0.1098	0.0997	0.658535	0.465928
augustus_masked-scaffold1207-size77361-abinit-gene-0.1	FBgn0197376	FBgn0037462	0.433085	0.16964	0.437959	0.231917	0.317774	0.375141	0.022	0.2243	0.0981	1.13e-08	FBgn0037462	FBgn0123136	FBgn0105839	FBgn0191372	FBgn0228106	FBgn0159356	FBgn0213590	FBgn0165850	FBgn0073588	FBgn0197376	FBgn0095388	FBgn0145216	0.1126	0.1395	0.363961	0.336269
augustus_masked-scaffold1207-size77361-abinit-gene-0.2	FBgn0198332	FBgn0026565	0.43203	0.170321	0.438054	0.338528	0.183633	0.40749	0.0158	0.1615	0.0979	3.08e-17	NA	NA	NA	NA	NA	NA	NA	NA	NA	NA	NA	NA	NA	NA	NA	NA
augustus_masked-scaffold12079-size945-abinit-gene-0.0	NA	NA	0.434177	0.165493	0.441814	0.0666494	0.064397	0.0581756	NA	NA	NA	NA	NA	NA	NA	NA	NA	NA	NA	NA	NA	NA	NA	NA	NA	NA	NA	NA
augustus_masked-scaffold12089-size944-abinit-gene-0.0	NA	NA	NA	NA	NA	NA	NA	NA	NA	NA	NA	NA	NA	NA	NA	NA	NA	NA	NA	NA	NA	NA	NA	NA	NA	NA	NA	NA
augustus_masked-scaffold121-size91240-abinit-gene-0.10	FBgn0199764	FBgn0035763	0.428271	0.167163	0.434983	0.273167	0.0724346	0.30388	0.0116	0.1424	0.0816	1.25e-18	FBgn0035763	FBgn0122977	FBgn0107234	FBgn0184796	FBgn0237742	FBgn0158750	FBgn0219523	FBgn0168707	FBgn0081186	FBgn0199764	FBgn0100854	FBgn0139528	0.1265	0.087	0.0392276	0.0833492
augustus_masked-scaffold121-size91240-abinit-gene-0.2	FBgn0199762	FBgn0035868	0.439529	0.167089	0.448334	1.32615	0.0814821	1.24167	0.0187	0.2029	0.0921	5.1e-18	NA	NA	NA	NA	NA	NA	NA	NA	NA	NA	NA	NA	NA	NA	NA	NA
augustus_masked-scaffold121-size91240-abinit-gene-0.4	FBgn0200114	FBgn0063498	0.430422	0.167629	0.437326	0.157048	0.0847479	0.142065	0.0133	0.2118	0.0628	2.53e-13	NA	NA	NA	NA	NA	NA	NA	NA	NA	NA	NA	NA	NA	NA	NA	NA
augustus_masked-scaffold121-size91240-abinit-gene-0.6	FBgn0200113	FBgn0035866	0.430768	0.166416	0.436569	0.238644	0.0622415	0.128001	0.0002	0.1731	0.001	6.68e-14	FBgn0035866	FBgn0123444	FBgn0084967	FBgn0085149	FBgn0084549	FBgn0160146	FBgn0218999	FBgn0179814	FBgn0080169	FBgn0200113	FBgn0100559	FBgn0139370	0.0003	0.005	0.474933	0.391326
augustus_masked-scaffold121-size91240-abinit-gene-0.8	FBgn0200112	FBgn0002909	0.430874	0.16593	0.436547	0.273167	0.0847479	0.375141	0.0539	0.2259	0.2384	1.83e-30	NA	NA	NA	NA	NA	NA	NA	NA	NA	NA	NA	NA	NA	NA	NA	NA
augustus_masked-scaffold121-size91240-abinit-gene-0.9	FBgn0200111	FBgn0259203	0.431889	0.16603	0.437106	0.219021	0.0592843	0.197726	0.0193	0.2669	0.0722	8.57e-08	NA	NA	NA	NA	NA	NA	NA	NA	NA	NA	NA	NA	NA	NA	NA	NA
augustus_masked-scaffold1210-size16892-abinit-gene-0.1	FBgn0208799	FBgn0034518	0.432875	0.166907	0.441406	0.170002	0.0884216	0.827981	0.0373	0.1422	0.2619	3.35e-06	NA	NA	NA	NA	NA	NA	NA	NA	NA	NA	NA	NA	NA	NA	NA	NA
augustus_masked-scaffold1212-size59540-abinit-gene-0.0	FBgn0199050	FBgn0028886	0.432587	0.168388	0.437732	0.433398	0.218956	0.328957	0.0123	0.1364	0.0902	2.18e-24	NA	NA	NA	NA	NA	NA	NA	NA	NA	NA	NA	NA	NA	NA	NA	NA
augustus_masked-scaffold12121-size941-abinit-gene-0.0	FBgn0205984	NA	0.433598	0.16836	0.440086	0.051587	0.0490367	0.088981	0.0017	0.1979	0.0087	1.82e-20	NA	NA	NA	NA	NA	NA	NA	NA	NA	NA	NA	NA	NA	NA	NA	NA
augustus_masked-scaffold1215-size37399-abinit-gene-0.0	FBgn0206694	NA	0.446545	0.168202	0.443413	1.16666	0.0862868	0.688861	0.1279	0.2223	0.5755	0.0146948	NA	NA	NA	NA	NA	NA	NA	NA	NA	NA	NA	NA	NA	NA	NA	NA
augustus_masked-scaffold1215-size37399-abinit-gene-0.3	FBgn0206685	FBgn0031310	0.434248	0.165021	0.442655	0.0751575	0.0796523	0.0703972	0.0001	0.0958	0.001	4.17e-09	FBgn0031310	FBgn0118657	FBgn0084537	FBgn0084168	FBgn0085069	FBgn0153199	FBgn0226631	FBgn0171711	FBgn0078416	FBgn0206685	FBgn0092192	FBgn0140720	0.0077	0.0051	0.639702	0.458532
augustus_masked-scaffold1216-size31869-abinit-gene-0.5	FBgn0205371	FBgn0033751	0.435867	0.167473	0.442195	1.24538	0.116748	1.2036	0.0168	0.2117	0.0793	6.09e-21	FBgn0033751	FBgn0128031	FBgn0114743	FBgn0197112	FBgn0231115	FBgn0147822	FBgn0221478	FBgn0175236	FBgn0081332	FBgn0205371	FBgn0089483	FBgn0142499	0.0654	0.0561	0.453416	0.381309
augustus_masked-scaffold122-size160112-abinit-gene-1.1	FBgn0209757	FBgn0261641	0.444697	0.169378	0.453746	1.40217	0.0891089	1.36941	0.0044	0.1306	0.0336	1.36e-31	FBgn0261641	FBgn0125555	FBgn0102808	FBgn0191044	FBgn0241242	FBgn0159658	FBgn0212937	FBgn0165503	FBgn0248732	FBgn0209757	FBgn0093679	FBgn0147309	0.0616	0.0716	0.271207	0.28365
augustus_masked-scaffold122-size160112-abinit-gene-1.2	NA	NA	0.436198	0.168462	0.441902	0.732758	0.0592843	0.644702	NA	NA	NA	NA	NA	NA	NA	NA	NA	NA	NA	NA	NA	NA	NA	NA	NA	NA	NA	NA
augustus_masked-scaffold1220-size31953-abinit-gene-0.0	FBgn0206013	NA	0.431059	0.169631	0.440407	0.206783	0.0735649	0.221921	0.0302	0.186	0.1626	0.000152978	NA	NA	NA	NA	NA	NA	NA	NA	NA	NA	NA	NA	NA	NA	NA	NA
augustus_masked-scaffold1220-size31953-abinit-gene-0.1	FBgn0206434	FBgn0263706	0.433941	0.168232	0.44197	0.509746	0.112411	0.898322	0.0252	0.1574	0.1598	6.98e-18	NA	NA	NA	NA	NA	NA	NA	NA	NA	NA	NA	NA	NA	NA	NA	NA
augustus_masked-scaffold1221-size16734-abinit-gene-0.2	FBgn0209526	FBgn0034726	0.433135	0.169094	0.438423	0.0685218	0.0805819	0.0925833	0.0191	0.1689	0.1131	4.8e-07	FBgn0034726	FBgn0128827	FBgn0114362	FBgn0183407	FBgn0231804	FBgn0155147	FBgn0222811	FBgn0170825	FBgn0070957	FBgn0209526	FBgn0088929	FBgn0143296	0.1765	0.1373	0.349106	0.328042
augustus_masked-scaffold1225-size45558-abinit-gene-0.0	FBgn0207222	FBgn0034072	0.43391	0.169361	0.438989	1.23939	0.149372	0.670826	0.0225	0.1654	0.1362	9.8e-40	FBgn0034072	FBgn0127285	FBgn0114476	FBgn0196857	FBgn0231726	FBgn0154888	FBgn0225055	FBgn0174977	FBgn0074882	FBgn0207222	FBgn0090601	FBgn0143146	0.1191	0.1725	0.000544686	0.00351397
augustus_masked-scaffold1225-size45558-abinit-gene-0.1	FBgn0209398	FBgn0083983	0.432886	0.169282	0.441306	0.122565	0.124574	0.107115	0.0058	0.1389	0.0419	5.07e-05	NA	NA	NA	NA	NA	NA	NA	NA	NA	NA	NA	NA	NA	NA	NA	NA
augustus_masked-scaffold1225-size45558-abinit-gene-0.3	FBgn0209399	FBgn0014020	0.432687	0.16747	0.440114	0.125089	0.0950844	0.120766	0	0.0152	0.001	0.0177851	FBgn0014020	FBgn0129528	FBgn0112756	FBgn0182913	FBgn0229545	FBgn0158150	FBgn0225099	FBgn0176537	FBgn0246504	FBgn0209399	FBgn0088330	FBgn0141890	0.2239	0.0074	5.73e-06	7.79e-05
augustus_masked-scaffold1227-size26120-abinit-gene-0.0	NA	NA	0.438809	0.167244	0.453459	1.33956	0.0592843	1.21145	NA	NA	NA	NA	NA	NA	NA	NA	NA	NA	NA	NA	NA	NA	NA	NA	NA	NA	NA	NA
augustus_masked-scaffold1229-size16659-abinit-gene-0.2	FBgn0205173	FBgn0032811	0.432621	0.171271	0.44046	0.0811103	0.0712867	0.163828	0.0096	0.2275	0.0423	2.21e-13	NA	NA	NA	NA	NA	NA	NA	NA	NA	NA	NA	NA	NA	NA	NA	NA
augustus_masked-scaffold1229-size16659-abinit-gene-0.5	FBgn0205393	FBgn0032810	0.429508	0.167925	0.434756	0.372532	0.0870291	0.468023	0.0231	0.3295	0.07	7.6e-17	NA	NA	NA	NA	NA	NA	NA	NA	NA	NA	NA	NA	NA	NA	NA	NA
augustus_masked-scaffold12292-size929-abinit-gene-0.0	NA	NA	0.42934	0.165237	0.443665	0.219021	0.0746415	1.05751	NA	NA	NA	NA	NA	NA	NA	NA	NA	NA	NA	NA	NA	NA	NA	NA	NA	NA	NA	NA
augustus_masked-scaffold12295-size929-abinit-gene-0.0	NA	NA	NA	NA	NA	NA	NA	NA	NA	NA	NA	NA	NA	NA	NA	NA	NA	NA	NA	NA	NA	NA	NA	NA	NA	NA	NA	NA
augustus_masked-scaffold123-size100118-abinit-gene-0.0	FBgn0203260	FBgn0022702	0.429781	0.167503	0.435231	0.601782	0.230608	0.680374	0.0259	0.2207	0.1174	6.12e-23	FBgn0022702	FBgn0123194	FBgn0106822	FBgn0185154	FBgn0238207	FBgn0158392	FBgn0219558	FBgn0169099	FBgn0075235	FBgn0203260	FBgn0101958	FBgn0135534	0.0963	0.1299	0.0387127	0.0827522
augustus_masked-scaffold123-size100118-abinit-gene-0.10	NA	NA	0.431661	0.188543	0.439288	0.231917	0.304396	0.279981	NA	NA	NA	NA	NA	NA	NA	NA	NA	NA	NA	NA	NA	NA	NA	NA	NA	NA	NA	NA
augustus_masked-scaffold123-size100118-abinit-gene-0.12	FBgn0208407	FBgn0035065	0.433991	0.168477	0.437478	0.442625	0.113837	0.181893	0.0121	0.1643	0.0736	2.15e-21	FBgn0035065	FBgn0127821	FBgn0115163	FBgn0183636	FBgn0232049	FBgn0154378	FBgn0223656	FBgn0166840	FBgn0077552	FBgn0208407	FBgn0090373	FBgn0142763	0.1158	0.0909	0.104263	0.158548
augustus_masked-scaffold123-size100118-abinit-gene-0.2	FBgn0203241	FBgn0035266	0.431262	0.168092	0.436397	0.314178	0.0839832	0.295772	0.005	0.4133	0.012	1.8e-75	NA	NA	NA	NA	NA	NA	NA	NA	NA	NA	NA	NA	NA	NA	NA	NA
augustus_masked-scaffold123-size100118-abinit-gene-0.4	FBgn0208404	FBgn0035057	0.436111	0.172873	0.438207	0.41602	0.247345	0.128001	0.0101	0.164	0.0617	2.32e-18	NA	NA	NA	NA	NA	NA	NA	NA	NA	NA	NA	NA	NA	NA	NA	NA
augustus_masked-scaffold123-size100118-abinit-gene-0.5	FBgn0208219	FBgn0040666	0.4349	0.16164	0.442443	0.096579	0.0551769	0.0608053	0.0039	0.1849	0.0213	3.39e-09	NA	NA	NA	NA	NA	NA	NA	NA	NA	NA	NA	NA	NA	NA	NA	NA
augustus_masked-scaffold1230-size59937-abinit-gene-0.0	NA	NA	0.428409	0.16747	0.438142	0.206783	0.0515821	0.100771	NA	NA	NA	NA	NA	NA	NA	NA	NA	NA	NA	NA	NA	NA	NA	NA	NA	NA	NA	NA
augustus_masked-scaffold1230-size59937-abinit-gene-0.4	FBgn0200772	FBgn0036354	0.43342	0.16594	0.440018	0.122565	0.064397	0.0925833	0.0077	0.1711	0.045	2.43e-22	NA	NA	NA	NA	NA	NA	NA	NA	NA	NA	NA	NA	NA	NA	NA	NA
augustus_masked-scaffold1231-size20890-abinit-gene-0.2	FBgn0203375	FBgn0032636	0.446739	0.16833	0.442796	1.06705	0.0976979	0.934644	0.0319	0.2776	0.1149	1.17e-28	FBgn0032636	FBgn0119183	FBgn0113270	FBgn0195465	FBgn0230513	FBgn0156964	FBgn0212541	FBgn0172149	FBgn0078617	FBgn0203375	FBgn0091823	FBgn0138809	0.1848	0.2471	0.0336803	0.0757154
augustus_masked-scaffold1232-size52996-abinit-gene-0.0	FBgn0199007	FBgn0028838	0.437596	0.168063	0.439271	1.18934	0.179937	0.295772	0.0206	0.1686	0.1222	1e-15	FBgn0028838	FBgn0118381	FBgn0117256	FBgn0195339	FBgn0236411	FBgn0163588	FBgn0220077	FBgn0170681	FBgn0078367	FBgn0199007	FBgn0091920	FBgn0135896	0.1523	0.1664	0.575844	0.436079
augustus_masked-scaffold1232-size52996-abinit-gene-0.1	FBgn0199018	FBgn0028868	0.430548	0.168827	0.436448	0.32059	0.108345	0.22853	0.011	0.1437	0.0764	5.45e-15	NA	NA	NA	NA	NA	NA	NA	NA	NA	NA	NA	NA	NA	NA	NA	NA
augustus_masked-scaffold1234-size69784-abinit-gene-0.1	FBgn0205233	FBgn0001967	0.437823	0.174221	0.447409	0.530104	0.133382	1.17116	0.0335	0.118	0.2841	0.000624187	FBgn0001967	FBgn0118083	FBgn0102475	FBgn0193434	FBgn0242266	FBgn0158656	FBgn0217110	FBgn0169895	FBgn0074222	FBgn0205233	FBgn0092628	FBgn0140135	0.1381	0.1438	0.864622	0.538072
augustus_masked-scaffold1234-size69784-abinit-gene-0.3	FBgn0205328	NA	0.433235	0.169576	0.437138	0.106	0.212965	0.203474	0.1117	0.1952	0.5724	0.0333654	NA	NA	NA	NA	NA	NA	NA	NA	NA	NA	NA	NA	NA	NA	NA	NA
augustus_masked-scaffold1235-size20481-abinit-gene-0.0	FBgn0204772	FBgn0031542	0.432745	0.171181	0.443585	0.314178	0.210483	1.35546	0.0231	0.1368	0.1689	4.4e-09	FBgn0031542	FBgn0120675	FBgn0116568	FBgn0194148	FBgn0232450	FBgn0157075	FBgn0221022	FBgn0166075	FBgn0073747	FBgn0204772	FBgn0091698	FBgn0140519	0.2415	0.133	0.000299173	0.00219386
augustus_masked-scaffold12352-size925-abinit-gene-0.0	FBgn0209581	NA	0.430157	NA	NA	0.0854083	0	0	0.0286	0.1432	0.1998	5e-08	NA	NA	NA	NA	NA	NA	NA	NA	NA	NA	NA	NA	NA	NA	NA	NA
augustus_masked-scaffold1236-size68049-abinit-gene-0.3	FBgn0198524	FBgn0036187	0.432549	0.16994	0.436968	0.174619	0.0767456	0.125489	0.0153	0.123	0.1242	2.59e-15	FBgn0036187	FBgn0124098	FBgn0106164	FBgn0184514	FBgn0237513	FBgn0153950	FBgn0212484	FBgn0179589	FBgn0071181	FBgn0198524	FBgn0101522	FBgn0134344	0.0758	0.0691	0.582253	0.438663
augustus_masked-scaffold1236-size68049-abinit-gene-0.6	FBgn0201272	FBgn0042138	0.434472	0.169222	0.43998	0.115664	0.09181	0.120766	0.0041	0.1974	0.0209	2.49e-16	FBgn0042138	FBgn0122337	FBgn0107765	FBgn0186002	FBgn0239075	FBgn0153876	FBgn0219176	FBgn0180146	FBgn0075118	FBgn0201272	FBgn0102270	FBgn0136467	0.036	0.0434	0.596565	0.442919
augustus_masked-scaffold1236-size68049-abinit-gene-0.7	FBgn0201271	FBgn0036184	0.432355	0.168826	0.438304	0.115664	0.112411	0.0845316	0.0022	0.1622	0.0139	1.4e-24	FBgn0036184	FBgn0122336	FBgn0107764	FBgn0186001	FBgn0239074	FBgn0153875	FBgn0219174	FBgn0180145	FBgn0080281	FBgn0201271	FBgn0102269	FBgn0136466	0.0272	0.0602	0.00074207	0.00448197
augustus_masked-scaffold1237-size54138-abinit-gene-0.3	FBgn0204176	FBgn0029915	0.442836	0.168843	0.4509	1.07546	0.0767456	1.07717	0.0276	0.1473	0.1873	7.49e-06	FBgn0029915	FBgn0131616	FBgn0109870	FBgn0195912	FBgn0233963	FBgn0150925	FBgn0227197	FBgn0167481	FBgn0073019	FBgn0204176	FBgn0098415	FBgn0138044	0.1551	0.1191	0.216991	0.247711
augustus_masked-scaffold12376-size924-abinit-gene-0.0	NA	NA	NA	NA	NA	NA	NA	NA	NA	NA	NA	NA	NA	NA	NA	NA	NA	NA	NA	NA	NA	NA	NA	NA	NA	NA	NA	NA
augustus_masked-scaffold1238-size16567-abinit-gene-0.2	FBgn0208340	FBgn0013762	0.432487	0.173123	0.438261	0.088853	0.293035	0.139004	0.0055	0.0578	0.0951	0.00111406	FBgn0013762	FBgn0127749	FBgn0114516	FBgn0196895	FBgn0231768	FBgn0149116	FBgn0223935	FBgn0175015	FBgn0080884	FBgn0208340	FBgn0099620	FBgn0142194	0.0249	0.0079	0.0346916	0.0772873
augustus_masked-scaffold1238-size16567-abinit-gene-0.3	FBgn0208295	FBgn0034313	0.434323	0.169344	0.439922	0.761051	0.109702	0.762657	0.1222	0.4123	0.2963	2.72e-14	FBgn0034313	FBgn0129077	FBgn0113169	FBgn0196705	FBgn0231569	FBgn0154322	FBgn0225206	FBgn0174806	FBgn0079084	FBgn0208295	FBgn0089811	FBgn0142804	0.1504	0.1095	0.00570825	0.0209296
augustus_masked-scaffold124-size51034-abinit-gene-0.3	FBgn0201567	FBgn0039031	0.432529	0.167119	0.438067	0.161126	0.0689797	0.197726	0.0146	0.1461	0.0998	8.27e-07	NA	NA	NA	NA	NA	NA	NA	NA	NA	NA	NA	NA	NA	NA	NA	NA
augustus_masked-scaffold1240-size55914-abinit-gene-0.14	FBgn0200011	FBgn0036598	0.432507	0.166409	0.437992	0.127681	0.14315	0.272239	0.0153	0.2113	0.0722	1.35e-06	NA	NA	NA	NA	NA	NA	NA	NA	NA	NA	NA	NA	NA	NA	NA	NA
augustus_masked-scaffold1240-size55914-abinit-gene-0.2	NA	NA	0.438067	0.165239	0.442794	0.0854083	0.0767456	0.148687	NA	NA	NA	NA	NA	NA	NA	NA	NA	NA	NA	NA	NA	NA	NA	NA	NA	NA	NA	NA
augustus_masked-scaffold1240-size55914-abinit-gene-0.5	FBgn0199865	FBgn0040795	0.432444	0.167422	0.439053	0.14936	0.0724346	0.114492	0.0165	0.0874	0.1892	0.0125942	NA	NA	NA	NA	NA	NA	NA	NA	NA	NA	NA	NA	NA	NA	NA	NA
augustus_masked-scaffold1240-size55914-abinit-gene-0.6	FBgn0199866	FBgn0036609	0.431264	0.16715	0.437081	0.300961	0.0746415	0.15975	0.0256	0.1464	0.1751	0.000765928	NA	NA	NA	NA	NA	NA	NA	NA	NA	NA	NA	NA	NA	NA	NA	NA
augustus_masked-scaffold1242-size27343-abinit-gene-0.0	FBgn0206208	FBgn0002873	0.466536	0.167497	0.490532	1.33395	0.0544822	1.47011	0.0886	0.1229	0.7211	0.0385201	NA	NA	NA	NA	NA	NA	NA	NA	NA	NA	NA	NA	NA	NA	NA	NA
augustus_masked-scaffold12434-size920-abinit-gene-0.0	FBgn0204155	FBgn0014411	0.430977	0.163367	0.436083	0.0751575	0.049791	0.100771	0.8832	61.8396	0.0143	4.12e-09	NA	NA	NA	NA	NA	NA	NA	NA	NA	NA	NA	NA	NA	NA	NA	NA
augustus_masked-scaffold1245-size60511-abinit-gene-0.6	FBgn0199734	FBgn0031764	0.430813	0.16833	0.436374	0.287064	0.340616	0.436353	0.0164	0.1635	0.1004	8.91e-11	FBgn0031764	FBgn0118191	FBgn0102460	FBgn0194010	FBgn0236327	FBgn0156688	FBgn0217406	FBgn0172880	FBgn0081533	FBgn0199734	FBgn0091312	FBgn0134052	0.1149	0.1107	0.854912	0.535164
augustus_masked-scaffold1245-size60511-abinit-gene-0.7	FBgn0202644	NA	0.430529	0.168968	0.436328	0.287064	0.172857	0.389265	0.0261	0.1276	0.2044	0.0131914	NA	NA	NA	NA	NA	NA	NA	NA	NA	NA	NA	NA	NA	NA	NA	NA
augustus_masked-scaffold12450-size919-abinit-gene-0.0	NA	NA	NA	NA	NA	NA	NA	NA	NA	NA	NA	NA	NA	NA	NA	NA	NA	NA	NA	NA	NA	NA	NA	NA	NA	NA	NA	NA
augustus_masked-scaffold1246-size55486-abinit-gene-0.0	FBgn0203299	FBgn0031299	0.438708	0.168707	0.443089	1.16201	0.234808	1.18618	0.0093	0.1901	0.049	4.64e-27	NA	NA	NA	NA	NA	NA	NA	NA	NA	NA	NA	NA	NA	NA	NA	NA
augustus_masked-scaffold12472-size918-abinit-gene-0.0	NA	NA	NA	NA	NA	NA	NA	NA	NA	NA	NA	NA	NA	NA	NA	NA	NA	NA	NA	NA	NA	NA	NA	NA	NA	NA	NA	NA
augustus_masked-scaffold1248-size34368-abinit-gene-0.4	FBgn0199817	FBgn0264693	0.429892	0.167934	0.436133	0.368455	0.156861	0.427605	0.0353	0.1324	0.2667	7.59e-14	FBgn0264693	FBgn0123025	FBgn0106481	FBgn0185011	FBgn0237952	FBgn0150344	FBgn0212110	FBgn0168942	FBgn0249571	FBgn0199817	FBgn0100881	FBgn0139577	0.1574	0.1374	0.206979	0.240871
augustus_masked-scaffold1249-size52510-abinit-gene-0.4	FBgn0204475	FBgn0032598	0.432832	0.169784	0.440034	0.225352	0.200935	0.820218	0.0067	0.1631	0.0414	1.01e-26	FBgn0032598	FBgn0119041	FBgn0114931	FBgn0195433	FBgn0230482	FBgn0156382	FBgn0220228	FBgn0172111	FBgn0074743	FBgn0204475	FBgn0092382	FBgn0139797	0.0483	0.0606	0.239422	0.262432
augustus_masked-scaffold1249-size52510-abinit-gene-0.6	FBgn0204474	FBgn0032597	0.432911	0.170309	0.440267	0.266137	0.129005	0.163828	0.006	0.1214	0.0492	2.47e-13	FBgn0032597	FBgn0119040	FBgn0114930	FBgn0195432	FBgn0230481	FBgn0156381	FBgn0226785	FBgn0172110	FBgn0074742	FBgn0204474	FBgn0097881	FBgn0139796	0.0385	0.058	0.109105	0.163212
augustus_masked-scaffold1249-size52510-abinit-gene-0.7	FBgn0204473	FBgn0032596	0.435401	0.169209	0.441195	0.0832093	0.0963946	0.40749	0.0047	0.071	0.0655	7.88e-06	FBgn0032596	FBgn0119039	FBgn0112305	FBgn0193317	FBgn0230863	FBgn0156937	FBgn0217127	FBgn0172072	FBgn0074491	FBgn0204473	FBgn0101334	FBgn0139795	0.0659	0.068	0.916774	0.553657
augustus_masked-scaffold1252-size42527-abinit-gene-0.1	FBgn0203433	FBgn0032312	0.435228	0.169116	0.440505	0.651267	0.150888	0.36808	0.0193	0.2736	0.0705	3.23e-10	NA	NA	NA	NA	NA	NA	NA	NA	NA	NA	NA	NA	NA	NA	NA	NA
augustus_masked-scaffold1252-size42527-abinit-gene-0.2	FBgn0203361	FBgn0032313	0.435573	0.167312	0.440247	0.704807	0.112411	0.249376	0.0324	0.1827	0.1772	3.37e-08	NA	NA	NA	NA	NA	NA	NA	NA	NA	NA	NA	NA	NA	NA	NA	NA
augustus_masked-scaffold1252-size42527-abinit-gene-0.3	NA	NA	0.436943	0.170303	0.439242	0.984766	0.200935	0.526528	NA	NA	NA	NA	NA	NA	NA	NA	NA	NA	NA	NA	NA	NA	NA	NA	NA	NA	NA	NA
augustus_masked-scaffold1253-size43018-abinit-gene-0.4	NA	NA	0.431025	0.166629	0.437488	1.27694	0.207237	1.13642	NA	NA	NA	NA	NA	NA	NA	NA	NA	NA	NA	NA	NA	NA	NA	NA	NA	NA	NA	NA
augustus_masked-scaffold12530-size914-abinit-gene-0.0	NA	NA	NA	NA	NA	NA	NA	NA	NA	NA	NA	NA	NA	NA	NA	NA	NA	NA	NA	NA	NA	NA	NA	NA	NA	NA	NA	NA
augustus_masked-scaffold1256-size56395-abinit-gene-0.1	NA	NA	0.430285	0.16838	0.434876	0.231917	0.23957	0.328957	NA	NA	NA	NA	NA	NA	NA	NA	NA	NA	NA	NA	NA	NA	NA	NA	NA	NA	NA	NA
augustus_masked-scaffold12583-size910-abinit-gene-0.0	NA	NA	0.52823	NA	0.542506	1.01144	0	0.99987	NA	NA	NA	NA	NA	NA	NA	NA	NA	NA	NA	NA	NA	NA	NA	NA	NA	NA	NA	NA
augustus_masked-scaffold1260-size49815-abinit-gene-0.0	FBgn0201497	FBgn0028487	0.431052	0.167606	0.437543	0.338528	0.0862868	0.295772	0.0174	0.1823	0.0955	1.57e-26	NA	NA	NA	NA	NA	NA	NA	NA	NA	NA	NA	NA	NA	NA	NA	NA
augustus_masked-scaffold1260-size49815-abinit-gene-0.10	FBgn0201671	FBgn0027930	0.433887	0.169519	0.440963	0.903229	0.479346	1.33493	0.0284	0.2307	0.1231	4.28e-19	NA	NA	NA	NA	NA	NA	NA	NA	NA	NA	NA	NA	NA	NA	NA	NA
augustus_masked-scaffold1260-size49815-abinit-gene-0.2	FBgn0201679	FBgn0024555	0.438184	0.167845	0.441057	1.19919	0.0777574	0.57414	0.0031	0.1254	0.0251	1.07e-18	NA	NA	NA	NA	NA	NA	NA	NA	NA	NA	NA	NA	NA	NA	NA	NA
augustus_masked-scaffold1260-size49815-abinit-gene-0.5	FBgn0201501	FBgn0039557	0.442381	0.169065	0.439541	1.33677	0.150139	0.457087	0.0116	0.1457	0.0795	8.07e-14	FBgn0039557	FBgn0129252	FBgn0104377	FBgn0189595	FBgn0228388	FBgn0161884	FBgn0213967	FBgn0171230	FBgn0071565	FBgn0201501	FBgn0095021	FBgn0144655	0.0461	0.0393	0.515732	0.410244
augustus_masked-scaffold1260-size49815-abinit-gene-0.6	FBgn0201675	FBgn0021750	0.435742	0.167922	0.441646	0.870213	0.0757104	1.18152	0.0181	0.1469	0.1229	1.81e-14	FBgn0021750	FBgn0126611	FBgn0109144	FBgn0190522	FBgn0241422	FBgn0160834	FBgn0213147	FBgn0179087	FBgn0078542	FBgn0201675	FBgn0099990	FBgn0133620	0.1332	0.1203	0.508935	0.406677
augustus_masked-scaffold1263-size24578-abinit-gene-0.0	NA	NA	0.442528	0.167473	0.449206	1.05205	0.0963946	1.04585	NA	NA	NA	NA	NA	NA	NA	NA	NA	NA	NA	NA	NA	NA	NA	NA	NA	NA	NA	NA
augustus_masked-scaffold1265-size52839-abinit-gene-0.1	FBgn0205802	FBgn0052816	0.43882	0.167289	0.442661	1.05324	0.0746415	0.806903	0.0117	0.1248	0.0935	4.81e-11	FBgn0052816	FBgn0132218	FBgn0105050	FBgn0188097	FBgn0234101	FBgn0157770	FBgn0212144	FBgn0173947	FBgn0077175	FBgn0205802	FBgn0097822	FBgn0138544	0.0997	0.1049	0.812253	0.520404
augustus_masked-scaffold1265-size52839-abinit-gene-0.3	FBgn0206128	FBgn0031114	0.432842	0.16874	0.439103	0.0925671	0.0602312	0.0901659	0.0152	0.1711	0.0886	2.49e-31	NA	NA	NA	NA	NA	NA	NA	NA	NA	NA	NA	NA	NA	NA	NA	NA
augustus_masked-scaffold1265-size52839-abinit-gene-0.5	FBgn0206336	FBgn0031116	0.439097	0.169438	0.445935	1.09777	0.0950844	1.32919	0.0033	0.1135	0.029	8.43e-44	NA	NA	NA	NA	NA	NA	NA	NA	NA	NA	NA	NA	NA	NA	NA	NA
augustus_masked-scaffold1266-size48327-abinit-gene-0.4	FBgn0211103	FBgn0039297	0.430749	0.168734	0.437345	0.266137	0.114577	0.287864	0.0092	0.1261	0.0731	3.6e-10	FBgn0039297	FBgn0124850	FBgn0103678	FBgn0192640	FBgn0068476	FBgn0149595	FBgn0215458	FBgn0172727	FBgn0071290	FBgn0211103	FBgn0094570	FBgn0146649	0.0911	0.0921	0.96312	0.564241
augustus_masked-scaffold12665-size904-abinit-gene-0.0	NA	NA	NA	NA	NA	NA	NA	NA	NA	NA	NA	NA	NA	NA	NA	NA	NA	NA	NA	NA	NA	NA	NA	NA	NA	NA	NA	NA
augustus_masked-scaffold12665-size904-abinit-gene-0.1	NA	NA	NA	NA	NA	NA	NA	NA	NA	NA	NA	NA	NA	NA	NA	NA	NA	NA	NA	NA	NA	NA	NA	NA	NA	NA	NA	NA
augustus_masked-scaffold1267-size25876-abinit-gene-0.0	FBgn0205903	FBgn0030320	0.439768	0.168287	0.447498	1.34506	0.0712867	1.36941	0.026	0.1373	0.1894	7.25e-24	NA	NA	NA	NA	NA	NA	NA	NA	NA	NA	NA	NA	NA	NA	NA	NA
augustus_masked-scaffold1267-size25876-abinit-gene-0.1	FBgn0206556	FBgn0030318	0.514012	0.169493	0.50074	1.40217	0.0551769	1.23524	0.1011	0.3622	0.2791	2.86e-08	FBgn0030318	FBgn0131560	FBgn0110648	FBgn0188608	FBgn0233507	FBgn0164314	FBgn0217932	FBgn0168027	FBgn0074273	FBgn0206556	FBgn0098302	FBgn0137126	0.1496	0.048	2.85e-09	7.99e-08
augustus_masked-scaffold1267-size25876-abinit-gene-0.2	FBgn0205904	NA	0.469222	0.167692	0.477782	1.38018	0.0622415	1.38226	0.0606	0.1399	0.433	0.0250685	NA	NA	NA	NA	NA	NA	NA	NA	NA	NA	NA	NA	NA	NA	NA	NA
augustus_masked-scaffold1267-size25876-abinit-gene-0.3	NA	NA	0.479797	0.168533	0.487763	1.40217	0.0612152	1.36941	NA	NA	NA	NA	NA	NA	NA	NA	NA	NA	NA	NA	NA	NA	NA	NA	NA	NA	NA	NA
augustus_masked-scaffold1269-size43359-abinit-gene-0.1	FBgn0202307	FBgn0040010	0.432919	0.173921	0.441181	0.349702	0.647682	0.0951439	0.0117	0.1309	0.089	2.63e-07	NA	NA	NA	NA	NA	NA	NA	NA	NA	NA	NA	NA	NA	NA	NA	NA
augustus_masked-scaffold1269-size43359-abinit-gene-0.4	FBgn0202297	FBgn0011283	0.439427	0.170863	0.439696	0.0578728	0.0777574	0.0813564	0.0161	0.1085	0.1485	0.000862495	FBgn0011283	FBgn0118456	FBgn0115672	FBgn0193891	FBgn0235773	FBgn0163746	FBgn0217345	FBgn0168468	FBgn0079742	FBgn0202297	FBgn0099738	FBgn0140232	0.2908	0.1857	0.0915973	0.145728
augustus_masked-scaffold127-size85436-abinit-gene-0.11	FBgn0199019	NA	0.435217	0.168276	0.44218	0.0832093	0.0551769	0.0763053	0.0197	0.2228	0.0883	4e-08	NA	NA	NA	NA	NA	NA	NA	NA	NA	NA	NA	NA	NA	NA	NA	NA
augustus_masked-scaffold127-size85436-abinit-gene-0.12	FBgn0199017	FBgn0085484	0.43264	0.166582	0.441257	0.0648103	0.0583743	0.0782875	0.012	0.1341	0.0895	2.87e-11	FBgn0085484	FBgn0122056	FBgn0107614	FBgn0185858	FBgn0238116	FBgn0250771	FBgn0219629	FBgn0179995	FBgn0078195	FBgn0199017	FBgn0087725	FBgn0136660	0.1061	0.0671	0.0491562	0.0966677
augustus_masked-scaffold127-size85436-abinit-gene-0.9	FBgn0199020	FBgn0035980	0.432935	0.168669	0.439692	0.273167	0.0575058	0.0824105	0.0143	0.1332	0.1071	2.49e-09	NA	NA	NA	NA	NA	NA	NA	NA	NA	NA	NA	NA	NA	NA	NA	NA
augustus_masked-scaffold12712-size901-abinit-gene-0.0	NA	NA	NA	NA	NA	NA	NA	NA	NA	NA	NA	NA	NA	NA	NA	NA	NA	NA	NA	NA	NA	NA	NA	NA	NA	NA	NA	NA
augustus_masked-scaffold12726-size900-abinit-gene-0.0	NA	NA	NA	NA	NA	NA	NA	NA	NA	NA	NA	NA	NA	NA	NA	NA	NA	NA	NA	NA	NA	NA	NA	NA	NA	NA	NA	NA
augustus_masked-scaffold1273-size82452-abinit-gene-0.0	FBgn0206130	FBgn0004957	0.492155	0.169462	0.489635	1.49448	0.09181	1.29362	0.0338	0.1192	0.2832	4.29e-08	FBgn0004957	FBgn0125255	FBgn0110344	FBgn0187306	FBgn0233108	FBgn0164622	FBgn0222003	FBgn0177691	FBgn0079436	FBgn0206130	FBgn0099507	FBgn0137878	0.2434	0.2565	0.704855	0.484021
augustus_masked-scaffold1273-size82452-abinit-gene-0.1	NA	NA	0.446677	0.167551	0.448579	1.1694	0.0787142	1.10738	NA	NA	NA	NA	NA	NA	NA	NA	NA	NA	NA	NA	NA	NA	NA	NA	NA	NA	NA	NA
augustus_masked-scaffold1273-size82452-abinit-gene-0.4	NA	NA	0.433811	0.170117	0.441981	0.106	0.0767456	0.22853	NA	NA	NA	NA	NA	NA	NA	NA	NA	NA	NA	NA	NA	NA	NA	NA	NA	NA	NA	NA
augustus_masked-scaffold1274-size27350-abinit-gene-0.0	FBgn0199392	FBgn0031771	0.430635	0.171507	0.438465	0.349702	0.141697	0.447794	0.0039	0.0908	0.0434	1.23e-15	FBgn0031771	FBgn0118417	FBgn0102450	FBgn0194003	FBgn0236321	FBgn0156680	FBgn0217397	FBgn0172871	FBgn0081557	FBgn0199392	FBgn0092432	FBgn0136255	0.0212	0.026	0.527966	0.415671
augustus_masked-scaffold1274-size27350-abinit-gene-0.3	FBgn0202971	FBgn0031774	0.433118	0.169042	0.443302	0.127681	0.0996711	0.30388	0.04	0.2802	0.1429	1.11e-19	FBgn0031774	FBgn0118281	FBgn0116065	FBgn0194768	FBgn0242938	FBgn0156661	FBgn0216728	FBgn0173505	FBgn0081560	FBgn0202971	FBgn0091527	FBgn0140054	0.135	0.1412	0.779604	0.509692
augustus_masked-scaffold1277-size47739-abinit-gene-0.4	FBgn0205830	FBgn0264691	0.434472	0.167214	0.450012	0.117863	0.0712867	1.28602	0.0001	0.0994	0.001	4.92e-15	FBgn0264691	FBgn0132090	FBgn0111174	FBgn0187694	FBgn0233018	FBgn0157928	FBgn0227498	FBgn0166299	FBgn0075614	FBgn0205830	FBgn0099374	FBgn0138572	0.0321	0.0515	0.131787	0.18271
augustus_masked-scaffold1277-size47739-abinit-gene-0.6	FBgn0205826	FBgn0029529	0.435652	0.169391	0.443102	0.153137	0.0622415	0.0599021	0.008	0.137	0.0583	8.06e-06	FBgn0029529	FBgn0132088	FBgn0105040	FBgn0188085	FBgn0234090	FBgn0158986	FBgn0218174	FBgn0173936	FBgn0072279	FBgn0205826	FBgn0099061	FBgn0138570	0.0911	0.0913	0.994707	0.572913
augustus_masked-scaffold12787-size897-abinit-gene-0.0	NA	NA	0.430451	0.167876	0.438106	0.120176	0.0602312	0.0655066	NA	NA	NA	NA	NA	NA	NA	NA	NA	NA	NA	NA	NA	NA	NA	NA	NA	NA	NA	NA
augustus_masked-scaffold1279-size31059-abinit-gene-0.0	NA	NA	0.432495	0.169837	0.437487	0.106	0.0655116	0.401483	NA	NA	NA	NA	NA	NA	NA	NA	NA	NA	NA	NA	NA	NA	NA	NA	NA	NA	NA	NA
augustus_masked-scaffold128-size82958-abinit-gene-0.0	FBgn0208611	FBgn0051635	0.434639	0.173339	0.441473	1.15033	0.585879	1.14167	0.0243	0.1369	0.1778	3.42e-31	FBgn0051635	FBgn0121058	FBgn0115746	FBgn0193961	FBgn0235841	FBgn0163789	FBgn0226730	FBgn0168985	FBgn0076366	FBgn0208611	FBgn0092470	FBgn0146939	0.205	0.185	0.238972	0.262293
augustus_masked-scaffold1280-size59912-abinit-gene-0.1	FBgn0209111	FBgn0034400	0.432196	0.169687	0.439519	0.139219	0.187581	0.186966	0.0088	0.1629	0.0543	1.72e-71	FBgn0034400	FBgn0127198	FBgn0113123	FBgn0196650	FBgn0231522	FBgn0148456	FBgn0222693	FBgn0174752	FBgn0073526	FBgn0209111	FBgn0090774	FBgn0142893	0.0571	0.0616	0.577116	0.436529
augustus_masked-scaffold1281-size24832-abinit-gene-0.3	FBgn0199832	FBgn0037028	0.432527	0.167674	0.43703	0.153137	0.0767456	0.209405	0.0345	0.1922	0.1796	4.4e-24	FBgn0037028	FBgn0123039	FBgn0105551	FBgn0183895	FBgn0239599	FBgn0163905	FBgn0215548	FBgn0177054	FBgn0077573	FBgn0199832	FBgn0087244	FBgn0139590	0.1656	0.1248	0.0127387	0.0380415
augustus_masked-scaffold1281-size24832-abinit-gene-0.5	NA	NA	0.433292	0.16835	0.437355	0.438052	0.0678003	0.375141	NA	NA	NA	NA	NA	NA	NA	NA	NA	NA	NA	NA	NA	NA	NA	NA	NA	NA	NA	NA
augustus_masked-scaffold12817-size895-abinit-gene-0.0	NA	NA	NA	NA	NA	NA	NA	NA	NA	NA	NA	NA	NA	NA	NA	NA	NA	NA	NA	NA	NA	NA	NA	NA	NA	NA	NA	NA
augustus_masked-scaffold12832-size894-abinit-gene-0.0	NA	NA	NA	NA	NA	NA	NA	NA	NA	NA	NA	NA	NA	NA	NA	NA	NA	NA	NA	NA	NA	NA	NA	NA	NA	NA	NA	NA
augustus_masked-scaffold1284-size39172-abinit-gene-0.1	FBgn0201379	FBgn0003867	0.431731	0.165833	0.437709	0.17949	0.0767456	0.22853	0.0136	0.1481	0.0917	4.78e-14	NA	NA	NA	NA	NA	NA	NA	NA	NA	NA	NA	NA	NA	NA	NA	NA
augustus_masked-scaffold1286-size77674-abinit-gene-0.1	FBgn0202745	FBgn0031724	0.436197	0.16867	0.441272	0.589813	0.121679	0.499475	0.0191	0.0883	0.2161	6.96e-08	FBgn0031724	FBgn0118518	FBgn0117216	FBgn0194740	FBgn0242602	FBgn0163952	FBgn0216693	FBgn0173470	FBgn0074890	FBgn0202745	FBgn0092599	FBgn0140299	0.2303	0.2862	0.12728	0.179319
augustus_masked-scaffold1286-size77674-abinit-gene-0.2	FBgn0199612	FBgn0031723	0.434353	0.172484	0.440689	0.529002	0.209757	0.197726	0.0322	0.1279	0.2513	2.33e-06	NA	NA	NA	NA	NA	NA	NA	NA	NA	NA	NA	NA	NA	NA	NA	NA
augustus_masked-scaffold1286-size77674-abinit-gene-0.3	FBgn0199622	FBgn0031722	0.434605	0.170658	0.438867	1.13896	0.149372	0.197726	0.045	0.1021	0.4404	0.00143469	FBgn0031722	FBgn0118182	FBgn0116426	FBgn0194042	FBgn0236359	FBgn0164227	FBgn0216692	FBgn0172918	FBgn0072742	FBgn0199622	FBgn0091340	FBgn0134018	0.3091	0.3136	0.922559	0.554249
augustus_masked-scaffold1286-size77674-abinit-gene-0.4	FBgn0202980	FBgn0027108	0.432317	0.169473	0.437868	0.16549	0.209757	0.152187	0.0025	0.2474	0.0101	4.36e-34	FBgn0027108	FBgn0132142	FBgn0111828	FBgn0188413	FBgn0233262	FBgn0164401	FBgn0227595	FBgn0172407	FBgn0078286	FBgn0202980	FBgn0097364	FBgn0144399	0.0237	0.0289	0.49455	0.399597
augustus_masked-scaffold1287-size46851-abinit-gene-0.1	FBgn0203813	FBgn0029813	0.43809	0.166969	0.443786	1.46055	0.0823422	1.0989	0.0338	0.1482	0.2283	0.000253504	FBgn0029813	FBgn0120253	FBgn0110681	FBgn0187854	FBgn0234277	FBgn0152771	FBgn0227114	FBgn0167549	FBgn0073973	FBgn0203813	FBgn0098070	FBgn0137967	0.1905	0.2319	0.338821	0.323087
augustus_masked-scaffold1288-size49607-abinit-gene-0.2	FBgn0206442	FBgn0027602	0.446599	0.168714	0.465959	1.42236	0.469173	1.32326	0.026	0.1165	0.2234	1.69e-15	FBgn0027602	FBgn0131527	FBgn0110401	FBgn0188919	FBgn0233166	FBgn0157430	FBgn0221920	FBgn0168248	FBgn0248656	FBgn0206442	FBgn0099610	FBgn0137401	0.2174	0.1534	0.00439442	0.0171891
augustus_masked-scaffold129-size187042-abinit-gene-1.10	FBgn0044888	FBgn0017430	0.433906	0.170121	0.441376	0.424962	0.275552	0.215554	0.0032	0.185	0.017	1.66e-19	FBgn0017430	FBgn0123620	FBgn0107325	FBgn0184699	FBgn0238561	FBgn0147907	FBgn0222544	FBgn0179789	FBgn0079281	FBgn0044888	FBgn0087198	FBgn0135177	0.0186	0.02	0.850087	0.533559
augustus_masked-scaffold129-size187042-abinit-gene-1.14	FBgn0198342	FBgn0051361	0.434042	0.169411	0.439884	1.36689	0.248552	1.39383	0.0431	0.1952	0.2207	3.52e-07	FBgn0051361	FBgn0124781	FBgn0110829	FBgn0190317	FBgn0243195	FBgn0159857	FBgn0213542	FBgn0178863	FBgn0076225	FBgn0198342	FBgn0094249	FBgn0133038	0.3049	0.266	0.349369	0.328092
augustus_masked-scaffold129-size187042-abinit-gene-1.2	FBgn0199556	FBgn0035921	0.431067	0.173333	0.437898	0.189767	0.440584	0.279981	0.0159	0.1626	0.0981	7.74e-11	NA	NA	NA	NA	NA	NA	NA	NA	NA	NA	NA	NA	NA	NA	NA	NA
augustus_masked-scaffold129-size187042-abinit-gene-1.9	FBgn0044889	FBgn0017579	0.439701	0.172041	0.443221	0.0900644	0.0911613	0.186966	0.0033	0.0356	0.0922	0.00647717	FBgn0017579	FBgn0122791	FBgn0106589	FBgn0185800	FBgn0068080	FBgn0147932	FBgn0215082	FBgn0179931	FBgn0079467	FBgn0044889	FBgn0101330	FBgn0135668	0.0756	0.0672	0.819102	0.522407
augustus_masked-scaffold1294-size58738-abinit-gene-0.5	FBgn0198572	FBgn0250848	0.430966	0.168068	0.438022	0.395677	0.21109	0.287864	0.026	0.2277	0.1144	1.16e-23	FBgn0250848	FBgn0122121	FBgn0107907	FBgn0186151	FBgn0239225	FBgn0155672	FBgn0218790	FBgn0180299	FBgn0081414	FBgn0198572	FBgn0101048	FBgn0134390	0.0834	0.0574	0.0350228	0.0775797
augustus_masked-scaffold1294-size58738-abinit-gene-0.8	FBgn0198568	FBgn0054012	0.432534	0.170317	0.437451	0.184522	0.116026	0.34514	0.0299	0.1854	0.1612	3.79e-06	NA	NA	NA	NA	NA	NA	NA	NA	NA	NA	NA	NA	NA	NA	NA	NA
augustus_masked-scaffold1296-size41299-abinit-gene-0.1	NA	NA	0.440216	0.167115	0.440141	1.05756	0.0575058	0.687188	NA	NA	NA	NA	NA	NA	NA	NA	NA	NA	NA	NA	NA	NA	NA	NA	NA	NA	NA	NA
augustus_masked-scaffold1297-size31464-abinit-gene-0.0	NA	NA	0.432893	0.167272	0.438407	0.495461	0.106305	0.395634	NA	NA	NA	NA	NA	NA	NA	NA	NA	NA	NA	NA	NA	NA	NA	NA	NA	NA	NA	NA
augustus_masked-scaffold1297-size31464-abinit-gene-0.1	NA	NA	0.4434	0.16716	0.438399	1.24075	0.0735649	0.320563	NA	NA	NA	NA	NA	NA	NA	NA	NA	NA	NA	NA	NA	NA	NA	NA	NA	NA	NA	NA
augustus_masked-scaffold1298-size25921-abinit-gene-0.3	FBgn0204385	FBgn0259717	0.438715	0.173225	0.453561	0.0685218	0.0506344	1.32022	0.0099	0.1823	0.0544	6.28e-06	NA	NA	NA	NA	NA	NA	NA	NA	NA	NA	NA	NA	NA	NA	NA	NA
augustus_masked-scaffold13-size125346-abinit-gene-0.11	FBgn0199101	FBgn0036822	0.430917	0.165783	0.435728	0.344199	0.09181	0.181893	0.0269	0.1686	0.1596	3.73e-06	NA	NA	NA	NA	NA	NA	NA	NA	NA	NA	NA	NA	NA	NA	NA	NA
augustus_masked-scaffold13-size125346-abinit-gene-0.12	NA	NA	0.431789	0.167487	0.437523	0.368455	0.1269	0.215554	NA	NA	NA	NA	NA	NA	NA	NA	NA	NA	NA	NA	NA	NA	NA	NA	NA	NA	NA	NA
augustus_masked-scaffold13-size125346-abinit-gene-0.13	FBgn0200754	FBgn0036821	0.432288	0.167024	0.437627	0.449637	0.0996711	0.382276	0.0057	0.2149	0.0265	6.65e-46	NA	NA	NA	NA	NA	NA	NA	NA	NA	NA	NA	NA	NA	NA	NA	NA
augustus_masked-scaffold13-size125346-abinit-gene-0.14	FBgn0199100	FBgn0014075	0.43179	0.167655	0.437423	0.219021	0.0996711	0.389265	0.011	0.2037	0.0542	1.16e-91	NA	NA	NA	NA	NA	NA	NA	NA	NA	NA	NA	NA	NA	NA	NA	NA
augustus_masked-scaffold13-size125346-abinit-gene-0.16	FBgn0199099	FBgn0085284	0.429835	0.165541	0.436798	0.142487	0.0612152	0.152187	0.0303	0.3104	0.0975	8.78e-09	NA	NA	NA	NA	NA	NA	NA	NA	NA	NA	NA	NA	NA	NA	NA	NA
augustus_masked-scaffold13-size125346-abinit-gene-0.2	FBgn0199107	FBgn0036831	0.431894	0.167084	0.438349	0.127681	0.0897973	0.181893	0.0303	0.1587	0.1909	1.56e-11	FBgn0036831	FBgn0122081	FBgn0108251	FBgn0186456	FBgn0236920	FBgn0159305	FBgn0212402	FBgn0169925	FBgn0079892	FBgn0199107	FBgn0100648	FBgn0136248	0.1603	0.1033	0.0082384	0.0278585
augustus_masked-scaffold13-size125346-abinit-gene-0.5	FBgn0200751	FBgn0027057	0.431413	0.166189	0.439714	0.153137	0.0678003	0.0813564	0.0084	0.1892	0.0443	4.91e-29	NA	NA	NA	NA	NA	NA	NA	NA	NA	NA	NA	NA	NA	NA	NA	NA
augustus_masked-scaffold13-size125346-abinit-gene-0.6	FBgn0199105	FBgn0036827	0.432519	0.162844	0.439484	0.101045	0.0712867	0.638518	0.026	0.1837	0.1416	1.98e-13	NA	NA	NA	NA	NA	NA	NA	NA	NA	NA	NA	NA	NA	NA	NA	NA
augustus_masked-scaffold13-size125346-abinit-gene-0.8	FBgn0199104	NA	0.432661	0.165937	0.43863	0.153137	0.0767456	0.36808	0.0777	0.3183	0.2441	3.5e-06	NA	NA	NA	NA	NA	NA	NA	NA	NA	NA	NA	NA	NA	NA	NA	NA
augustus_masked-scaffold13-size125346-abinit-gene-0.9	FBgn0199103	FBgn0036825	0.433465	0.167527	0.440209	0.0912952	0.0689797	0.0803154	0.0001	0.0802	0.001	8.7e-07	NA	NA	NA	NA	NA	NA	NA	NA	NA	NA	NA	NA	NA	NA	NA	NA
augustus_masked-scaffold13-size125346-abinit-gene-1.0	FBgn0199095	FBgn0053969	0.433037	0.170867	0.449036	0.231917	0.0655116	0.894251	0.0258	0.3338	0.0772	3.62e-31	FBgn0053969	FBgn0122070	FBgn0105592	FBgn0183931	FBgn0239631	FBgn0149520	FBgn0219227	FBgn0177093	FBgn0078977	FBgn0199095	FBgn0101135	FBgn0136235	0.1032	0.1141	0.707707	0.484613
augustus_masked-scaffold13-size125346-abinit-gene-1.2	FBgn0199093	FBgn0036984	0.431283	0.168781	0.436839	0.245407	0.230608	0.328957	0.0058	0.1707	0.0339	3.84e-39	NA	NA	NA	NA	NA	NA	NA	NA	NA	NA	NA	NA	NA	NA	NA	NA
augustus_masked-scaffold13-size125346-abinit-gene-1.4	FBgn0199096	FBgn0027565	0.433955	0.167453	0.437886	0.0704176	0.0862868	0.209405	0.0255	0.1812	0.1409	1.47e-11	FBgn0027565	FBgn0122071	FBgn0105593	FBgn0183932	FBgn0239633	FBgn0149521	FBgn0219228	FBgn0177094	FBgn0078928	FBgn0199096	FBgn0101137	FBgn0136236	0.181	0.1601	0.435762	0.373236
augustus_masked-scaffold130-size166479-abinit-gene-0.1	FBgn0207966	FBgn0033446	0.433523	0.167302	0.438825	0.565431	0.0612152	0.264449	0.0061	0.1082	0.0561	6.02e-09	FBgn0033446	FBgn0130304	FBgn0117384	FBgn0181827	FBgn0239302	FBgn0155050	FBgn0217620	FBgn0175462	FBgn0074103	FBgn0207966	FBgn0088520	FBgn0143955	0.14	0.1116	0.361854	0.335028
augustus_masked-scaffold130-size166479-abinit-gene-0.2	FBgn0208635	FBgn0040093	0.432361	0.166132	0.440985	0.82804	0.0757104	1.11318	0.081	0.2696	0.3003	4.91e-06	NA	NA	NA	NA	NA	NA	NA	NA	NA	NA	NA	NA	NA	NA	NA	NA
augustus_masked-scaffold130-size166479-abinit-gene-0.4	FBgn0207964	FBgn0033448	0.432654	0.16737	0.438702	0.189767	0.0862868	0.155877	0.0275	0.0866	0.3174	3.74e-05	NA	NA	NA	NA	NA	NA	NA	NA	NA	NA	NA	NA	NA	NA	NA	NA
augustus_masked-scaffold130-size166479-abinit-gene-1.0	NA	NA	0.47196	0.164526	0.482084	1.34506	0.0633003	1.34119	NA	NA	NA	NA	NA	NA	NA	NA	NA	NA	NA	NA	NA	NA	NA	NA	NA	NA	NA	NA
augustus_masked-scaffold130-size166479-abinit-gene-1.10	FBgn0208642	FBgn0033890	0.451044	0.165758	0.471908	1.4359	0.0520911	1.36584	0.0134	0.1538	0.0871	1.44e-28	FBgn0033890	FBgn0130404	FBgn0084742	FBgn0084111	FBgn0084708	FBgn0157679	FBgn0221524	FBgn0175121	FBgn0072271	FBgn0208642	FBgn0088188	FBgn0141177	0.0625	0.0804	0.05699	0.106914
augustus_masked-scaffold130-size166479-abinit-gene-1.4	NA	NA	0.441298	0.167376	0.450201	1.31634	0.0612152	1.26841	NA	NA	NA	NA	NA	NA	NA	NA	NA	NA	NA	NA	NA	NA	NA	NA	NA	NA	NA	NA
augustus_masked-scaffold130-size166479-abinit-gene-1.5	FBgn0207956	FBgn0034184	0.443626	0.168007	0.459658	1.35093	0.0678003	1.31749	0.0102	0.1233	0.083	3.71e-30	FBgn0034184	FBgn0130295	FBgn0112844	FBgn0182995	FBgn0229439	FBgn0149127	FBgn0219864	FBgn0176631	FBgn0081922	FBgn0207956	FBgn0088474	FBgn0143947	0.0924	0.0945	0.871491	0.539798
augustus_masked-scaffold1301-size46449-abinit-gene-0.1	FBgn0201643	NA	0.431696	0.168018	0.43825	0.259172	0.0787142	0.181893	0.0415	0.2462	0.1684	5.44e-06	NA	NA	NA	NA	NA	NA	NA	NA	NA	NA	NA	NA	NA	NA	NA	NA
augustus_masked-scaffold1301-size46449-abinit-gene-0.7	FBgn0201632	NA	0.431987	0.168776	0.443722	0.212823	0.245147	1.35897	0.0074	0.2469	0.0298	9.23e-12	NA	NA	NA	NA	NA	NA	NA	NA	NA	NA	NA	NA	NA	NA	NA	NA
augustus_masked-scaffold1301-size46449-abinit-gene-0.8	FBgn0069459	FBgn0002781;FBgn0261837	0.432525	0.166828	0.438365	0.546284	0.134872	0.56639	0.0095	0.1483	0.0638	5.36e-30	NA	NA	NA	NA	NA	NA	NA	NA	NA	NA	NA	NA	NA	NA	NA	NA
augustus_masked-scaffold1302-size31150-abinit-gene-0.1	FBgn0202820	FBgn0030313	0.430083	0.167879	0.439431	0.153137	0.0805819	0.172411	0.0189	0.1081	0.1749	1.94e-07	NA	NA	NA	NA	NA	NA	NA	NA	NA	NA	NA	NA	NA	NA	NA	NA
augustus_masked-scaffold1302-size31150-abinit-gene-0.2	FBgn0203134	FBgn0027259	0.433839	0.169663	0.437558	0.153137	0.237704	0.215554	0.0432	0.1274	0.3389	0.00258324	FBgn0027259	FBgn0125073	FBgn0111057	FBgn0187632	FBgn0234765	FBgn0164471	FBgn0218306	FBgn0167995	FBgn0073860	FBgn0203134	FBgn0097372	FBgn0139218	0.3261	0.225	0.135179	0.185779
augustus_masked-scaffold1302-size31150-abinit-gene-0.4	FBgn0203135	FBgn0003277	0.430669	0.171368	0.436464	0.338528	0.35928	0.447794	0.0022	0.1672	0.0133	6.39e-121	FBgn0003277	FBgn0125074	FBgn0084527	FBgn0187633	FBgn0084295	FBgn0164323	FBgn0227427	FBgn0167996	FBgn0022538	FBgn0203135	FBgn0097373	FBgn0139220	0.005	0.0131	8.38e-05	0.000753008
augustus_masked-scaffold1303-size100410-abinit-gene-0.0	FBgn0205799	FBgn0029768	0.440044	0.167598	0.449568	1.36333	0.0735649	1.45996	0.0216	0.1309	0.1648	1.58e-12	FBgn0029768	FBgn0132213	FBgn0110972	FBgn0188321	FBgn0233934	FBgn0154042	FBgn0212141	FBgn0167351	FBgn0074155	FBgn0205799	FBgn0098089	FBgn0138539	0.1703	0.0922	2.26e-05	0.000250335
augustus_masked-scaffold1303-size100410-abinit-gene-0.1	FBgn0206646	FBgn0029769	0.437284	0.16588	0.441052	1.14058	0.0787142	0.139004	0.0828	0.193	0.429	2.32e-07	NA	NA	NA	NA	NA	NA	NA	NA	NA	NA	NA	NA	NA	NA	NA	NA
augustus_masked-scaffold1303-size100410-abinit-gene-0.2	FBgn0205801	FBgn0029771	0.437764	0.16666	0.445921	0.482791	0.0655116	0.41838	0.0127	0.1156	0.1102	2.8e-05	FBgn0029771	FBgn0132215	FBgn0110975	FBgn0188324	FBgn0233938	FBgn0154046	FBgn0212143	FBgn0167354	FBgn0071825	FBgn0205801	FBgn0098093	FBgn0138543	0.1701	0.1676	0.953611	0.562072
augustus_masked-scaffold1304-size15982-abinit-gene-0.1	FBgn0203519	NA	0.446014	0.169725	0.484088	0.933562	0.0847479	1.47603	0.0359	0.1812	0.1984	1.53e-15	NA	NA	NA	NA	NA	NA	NA	NA	NA	NA	NA	NA	NA	NA	NA	NA
augustus_masked-scaffold1305-size60285-abinit-gene-0.1	FBgn0202657	FBgn0025595	0.431507	0.170076	0.437564	0.273167	0.273142	0.518042	0.009	0.0965	0.0937	1.03e-11	FBgn0025595	FBgn0118507	FBgn0115734	FBgn0193950	FBgn0235830	FBgn0163553	FBgn0226180	FBgn0168865	FBgn0070976	FBgn0202657	FBgn0091976	FBgn0140287	0.1169	0.1089	0.719184	0.488236
augustus_masked-scaffold1305-size60285-abinit-gene-0.2	FBgn0199694	FBgn0031851	0.431584	0.169051	0.437738	0.32059	0.179267	0.601765	0.049	0.1992	0.2458	4.53e-11	FBgn0031851	FBgn0118187	FBgn0102738	FBgn0194810	FBgn0231703	FBgn0163368	FBgn0226762	FBgn0171124	FBgn0246822	FBgn0199694	FBgn0091973	FBgn0134040	0.185	0.126	0.00827541	0.0278957
augustus_masked-scaffold1305-size60285-abinit-gene-0.5	FBgn0199705	FBgn0046704	0.431836	0.168478	0.438169	0.854835	0.119507	0.30388	0.0058	0.0891	0.0649	2.9e-29	FBgn0046704	FBgn0118188	FBgn0102739	FBgn0194811	FBgn0231714	FBgn0163369	FBgn0226763	FBgn0171126	FBgn0070889	FBgn0199705	FBgn0091974	FBgn0134044	0.0383	0.0256	0.0344373	0.0769795
augustus_masked-scaffold1306-size57921-abinit-gene-0.3	FBgn0206125	FBgn0031119	0.459678	0.170842	0.521551	1.418	0.0526447	1.35897	0.0063	0.1057	0.0593	1.18e-19	NA	NA	NA	NA	NA	NA	NA	NA	NA	NA	NA	NA	NA	NA	NA	NA
augustus_masked-scaffold1306-size57921-abinit-gene-0.5	FBgn0206340	FBgn0027791	0.466362	0.169705	0.504647	1.35093	0.0592843	1.39383	0.0084	0.1689	0.0496	1.79e-26	FBgn0027791	FBgn0119353	FBgn0104984	FBgn0195964	FBgn0082380	FBgn0151982	FBgn0226980	FBgn0173875	FBgn0073284	FBgn0206340	FBgn0098278	FBgn0138411	0.0856	0.1297	0.0139275	0.0407553
augustus_masked-scaffold1306-size57921-abinit-gene-0.6	FBgn0206341	FBgn0266284	0.439873	0.167565	0.45311	1.19478	0.064397	1.19574	0.004	0.1208	0.0332	5.51e-25	NA	NA	NA	NA	NA	NA	NA	NA	NA	NA	NA	NA	NA	NA	NA	NA
augustus_masked-scaffold1307-size30199-abinit-gene-0.2	FBgn0210471	FBgn0037700	0.43695	0.166589	0.443165	0.611419	0.0633003	0.118564	0.0289	0.142	0.2036	2.2e-08	NA	NA	NA	NA	NA	NA	NA	NA	NA	NA	NA	NA	NA	NA	NA	NA
augustus_masked-scaffold1307-size30199-abinit-gene-0.6	FBgn0210944	FBgn0039212	0.435984	0.169537	0.439929	0.082148	0.0583743	0.114492	0.0126	0.1081	0.1164	2.35e-10	FBgn0039212	FBgn0126865	FBgn0104624	FBgn0189816	FBgn0068025	FBgn0159822	FBgn0216309	FBgn0178342	FBgn0072464	FBgn0210944	FBgn0097710	FBgn0145331	0.1352	0.1297	0.8252	0.523947
augustus_masked-scaffold1308-size50724-abinit-gene-0.0	FBgn0206349	FBgn0026144	0.434255	0.169159	0.439844	0.259172	0.0735649	0.0913595	0.0046	0.1011	0.0456	7.93e-11	NA	NA	NA	NA	NA	NA	NA	NA	NA	NA	NA	NA	NA	NA	NA	NA
augustus_masked-scaffold1308-size50724-abinit-gene-0.2	FBgn0206348	FBgn0040334	0.437619	0.167056	0.44803	0.259172	0.064397	0.691564	0.0015	0.1339	0.0113	6.71e-17	NA	NA	NA	NA	NA	NA	NA	NA	NA	NA	NA	NA	NA	NA	NA	NA
augustus_masked-scaffold1308-size50724-abinit-gene-0.6	NA	NA	0.433467	0.167975	0.441616	0.398483	0.142414	0.903925	NA	NA	NA	NA	NA	NA	NA	NA	NA	NA	NA	NA	NA	NA	NA	NA	NA	NA	NA	NA
augustus_masked-scaffold131-size95508-abinit-gene-0.6	FBgn0205052	NA	0.433796	0.169015	0.440298	0.189767	0.13944	0.607496	0.0568	0.2317	0.245	1.66e-07	NA	NA	NA	NA	NA	NA	NA	NA	NA	NA	NA	NA	NA	NA	NA	NA
augustus_masked-scaffold1312-size64442-abinit-gene-0.3	FBgn0209355	FBgn0034275	0.433146	0.16789	0.437946	0.338528	0.118096	0.382276	0.0077	0.1886	0.0409	4.79e-37	FBgn0034275	FBgn0129484	FBgn0113998	FBgn0183062	FBgn0229680	FBgn0154823	FBgn0224016	FBgn0176698	FBgn0246430	FBgn0209355	FBgn0088711	FBgn0141851	0.0649	0.0507	0.162021	0.207706
augustus_masked-scaffold1312-size64442-abinit-gene-0.4	FBgn0209354	FBgn0034274	0.43412	0.16819	0.440558	0.540366	0.127558	0.181893	0.0073	0.2056	0.0356	1.71e-25	FBgn0034274	FBgn0129483	FBgn0113997	FBgn0183061	FBgn0229679	FBgn0154822	FBgn0221414	FBgn0176697	FBgn0070706	FBgn0209354	FBgn0088709	FBgn0141850	0.1456	0.2262	0.00761652	0.0261706
augustus_masked-scaffold13122-size874-abinit-gene-0.0	NA	NA	NA	NA	NA	NA	NA	NA	NA	NA	NA	NA	NA	NA	NA	NA	NA	NA	NA	NA	NA	NA	NA	NA	NA	NA	NA	NA
augustus_masked-scaffold1313-size21982-abinit-gene-0.0	NA	NA	0.431603	0.170258	0.436989	0.252433	0.391485	0.328957	NA	NA	NA	NA	NA	NA	NA	NA	NA	NA	NA	NA	NA	NA	NA	NA	NA	NA	NA	NA
augustus_masked-scaffold1314-size49432-abinit-gene-0.0	FBgn0197814	FBgn0039627	0.434092	0.167923	0.439197	0.0563077	0.0532187	0.0938428	0.0001	0.096	0.001	2.6e-12	FBgn0039627	FBgn0126143	FBgn0103932	FBgn0192842	FBgn0240980	FBgn0161840	FBgn0224544	FBgn0167693	FBgn0071278	FBgn0197814	FBgn0093293	FBgn0146910	0.0083	0.038	0.000802567	0.0047233
augustus_masked-scaffold1314-size49432-abinit-gene-0.2	FBgn0197898	FBgn0265351	0.435421	0.17243	0.442872	0.0541278	0.0633003	0.0635969	0.0239	0.148	0.1614	3.46e-09	FBgn0265351	FBgn0126380	FBgn0109687	FBgn0192338	FBgn0241959	FBgn0161715	FBgn0213718	FBgn0181209	FBgn0081903	FBgn0197898	FBgn0093696	FBgn0146138	0.0809	0.0369	0.000581166	0.00371212
augustus_masked-scaffold1314-size49432-abinit-gene-0.5	FBgn0197810	FBgn0051463	0.42923	0.168308	0.436456	0.338528	0.0538328	0.235189	0.0246	0.1242	0.1984	4.85e-08	NA	NA	NA	NA	NA	NA	NA	NA	NA	NA	NA	NA	NA	NA	NA	NA
augustus_masked-scaffold1314-size49432-abinit-gene-0.7	FBgn0261282	FBgn0010433	0.429635	0.168745	0.439012	0.349702	0.0678003	0.125489	0.0129	0.1437	0.0897	4.06e-13	NA	NA	NA	NA	NA	NA	NA	NA	NA	NA	NA	NA	NA	NA	NA	NA
augustus_masked-scaffold1315-size72164-abinit-gene-0.4	FBgn0199173	FBgn0037137	0.431161	0.167401	0.437559	0.380354	0.0689797	0.36808	0.0291	0.1581	0.1844	3.88e-17	FBgn0037137	FBgn0121904	FBgn0108466	FBgn0189200	FBgn0239807	FBgn0162392	FBgn0222156	FBgn0177285	FBgn0244919	FBgn0199173	FBgn0087972	FBgn0136314	0.2046	0.1507	0.020219	0.0530046
augustus_masked-scaffold1315-size72164-abinit-gene-0.6	NA	NA	0.430884	0.166052	0.436436	0.439615	0.0897973	0.30388	NA	NA	NA	NA	NA	NA	NA	NA	NA	NA	NA	NA	NA	NA	NA	NA	NA	NA	NA	NA
augustus_masked-scaffold13164-size872-abinit-gene-0.1	NA	NA	0.432473	0.16977	0.44049	0.101045	0.0490367	0.0674451	NA	NA	NA	NA	NA	NA	NA	NA	NA	NA	NA	NA	NA	NA	NA	NA	NA	NA	NA	NA
augustus_masked-scaffold1317-size67552-abinit-gene-0.13	FBgn0205668	FBgn0030525	0.449222	0.167483	0.453214	1.56727	0.0787142	1.26647	0.0254	0.2587	0.098	1.08e-22	FBgn0030525	FBgn0119384	FBgn0111687	FBgn0187525	FBgn0233683	FBgn0157993	FBgn0227006	FBgn0172492	FBgn0250529	FBgn0205668	FBgn0096102	FBgn0144209	0.1193	0.1514	0.131253	0.182363
augustus_masked-scaffold1317-size67552-abinit-gene-0.7	FBgn0205696	FBgn0030362	0.444783	0.167851	0.458355	1.2314	0.0655116	1.29887	0.0015	0.1118	0.0133	2.3e-14	FBgn0030362	FBgn0131621	FBgn0109924	FBgn0188630	FBgn0067933	FBgn0157865	FBgn0212096	FBgn0168180	FBgn0074797	FBgn0205696	FBgn0096386	FBgn0144495	0.1038	0.1114	0.749897	0.500203
augustus_masked-scaffold1318-size52908-abinit-gene-0.1	FBgn0208804	NA	0.432227	0.16795	0.437099	0.122565	0.0583743	0.167945	0.0492	0.0726	0.6785	0.444513	NA	NA	NA	NA	NA	NA	NA	NA	NA	NA	NA	NA	NA	NA	NA	NA
augustus_masked-scaffold1318-size52908-abinit-gene-0.4	FBgn0207804	FBgn0033301;FBgn0034511	0.434852	0.167741	0.441014	0.231917	0.0655116	0.0878311	0.0239	0.1279	0.1866	0.000101787	NA	NA	NA	NA	NA	NA	NA	NA	NA	NA	NA	NA	NA	NA	NA	NA
augustus_masked-scaffold1319-size40510-abinit-gene-0.2	FBgn0210761	FBgn0051673	0.431023	0.17002	0.434008	0.307903	0.122352	0.375141	0.0169	0.1273	0.1328	1.38e-09	NA	NA	NA	NA	NA	NA	NA	NA	NA	NA	NA	NA	NA	NA	NA	NA
augustus_masked-scaffold1319-size40510-abinit-gene-0.3	FBgn0210750	FBgn0032889	0.432211	0.171974	0.436867	0.212823	0.717446	0.432339	0.0091	0.1092	0.083	5.03e-12	FBgn0032889	FBgn0118068	FBgn0113436	FBgn0195631	FBgn0230099	FBgn0156124	FBgn0217440	FBgn0178241	FBgn0081693	FBgn0210750	FBgn0097913	FBgn0145892	0.0794	0.1114	0.0944184	0.148706
augustus_masked-scaffold1319-size40510-abinit-gene-0.6	FBgn0210728	FBgn0032886	0.432086	0.167155	0.437646	0.101045	0.0506344	0.145311	0.0607	0.2378	0.2552	0.00624267	NA	NA	NA	NA	NA	NA	NA	NA	NA	NA	NA	NA	NA	NA	NA	NA
augustus_masked-scaffold1319-size40510-abinit-gene-0.7	NA	NA	0.426704	0.163455	0.431553	0.127681	0.0515821	0.13327	NA	NA	NA	NA	NA	NA	NA	NA	NA	NA	NA	NA	NA	NA	NA	NA	NA	NA	NA	NA
augustus_masked-scaffold13197-size870-abinit-gene-0.0	NA	NA	NA	NA	NA	NA	NA	NA	NA	NA	NA	NA	NA	NA	NA	NA	NA	NA	NA	NA	NA	NA	NA	NA	NA	NA	NA	NA
augustus_masked-scaffold132-size58653-abinit-gene-0.4	FBgn0203386	FBgn0051974	0.434927	0.165574	0.443381	0.978315	0.0757104	0.96437	0.023	0.1886	0.1222	6.2e-16	NA	NA	NA	NA	NA	NA	NA	NA	NA	NA	NA	NA	NA	NA	NA	NA
augustus_masked-scaffold13203-size870-abinit-gene-0.0	FBgn0204020	NA	0.446171	0.168065	0.453095	1.02215	0.0666443	0.983008	0	0.03	0.001	0.0772576	NA	NA	NA	NA	NA	NA	NA	NA	NA	NA	NA	NA	NA	NA	NA	NA
augustus_masked-scaffold1321-size54054-abinit-gene-0.1	FBgn0200172	FBgn0035673	0.430167	0.16997	0.438761	0.314178	0.187581	0.395634	0.0339	0.1987	0.1708	7.06e-16	FBgn0035673	FBgn0122508	FBgn0107568	FBgn0185626	FBgn0238790	FBgn0153149	FBgn0218905	FBgn0169669	FBgn0079711	FBgn0200172	FBgn0100505	FBgn0139434	0.1782	0.1535	0.343392	0.325039
augustus_masked-scaffold1321-size54054-abinit-gene-0.10	FBgn0200176	FBgn0042712	0.430738	0.169882	0.436315	0.403271	0.163746	0.177067	0.0083	0.2303	0.0361	4.14e-50	FBgn0042712	FBgn0122513	FBgn0106810	FBgn0185144	FBgn0238195	FBgn0162407	FBgn0212620	FBgn0169086	FBgn0244923	FBgn0200176	FBgn0101945	FBgn0139438	0.0398	0.0534	0.0587629	0.10897
augustus_masked-scaffold1321-size54054-abinit-gene-0.11	FBgn0200177	FBgn0004636	0.432562	0.170717	0.437195	0.195322	0.178526	0.163828	0.0023	0.0893	0.0259	1.15e-06	FBgn0004636	FBgn0122514	FBgn0085131	FBgn0029248	FBgn0084991	FBgn0162408	FBgn0222557	FBgn0169087	FBgn0075175	FBgn0200177	FBgn0101946	FBgn0139439	0.0071	0.0038	0.518818	0.412088
augustus_masked-scaffold1321-size54054-abinit-gene-0.4	FBgn0199677	FBgn0011016	0.430638	0.173435	0.436051	0.231917	0.297638	0.360643	0.0002	0.1716	0.001	2.64e-15	NA	NA	NA	NA	NA	NA	NA	NA	NA	NA	NA	NA	NA	NA	NA	NA
augustus_masked-scaffold1321-size54054-abinit-gene-0.7	FBgn0200175	FBgn0002183	0.43197	0.170448	0.437547	0.349702	0.257071	0.40749	0.0017	0.1522	0.0109	1.74e-62	FBgn0002183	FBgn0122512	FBgn0106809	FBgn0185142	FBgn0238194	FBgn0162406	FBgn0212614	FBgn0169085	FBgn0244921	FBgn0200175	FBgn0101944	FBgn0139437	0.0136	0.0391	9.65e-09	2.43e-07
augustus_masked-scaffold1321-size54054-abinit-gene-0.9	FBgn0199674	FBgn0035285	0.43364	0.167606	0.441243	0.206783	0.171295	0.606583	0.0055	0.1057	0.0523	1.37e-06	FBgn0035285	FBgn0123911	FBgn0107087	FBgn0185362	FBgn0238470	FBgn0162898	FBgn0214210	FBgn0169377	FBgn0071401	FBgn0199674	FBgn0101836	FBgn0139443	0.0125	0.0114	0.909342	0.551503
augustus_masked-scaffold13222-size869-abinit-gene-0.0	NA	NA	NA	NA	NA	NA	NA	NA	NA	NA	NA	NA	NA	NA	NA	NA	NA	NA	NA	NA	NA	NA	NA	NA	NA	NA	NA	NA
augustus_masked-scaffold13235-size868-abinit-gene-0.0	NA	NA	NA	NA	NA	NA	NA	NA	NA	NA	NA	NA	NA	NA	NA	NA	NA	NA	NA	NA	NA	NA	NA	NA	NA	NA	NA	NA
augustus_masked-scaffold1325-size50434-abinit-gene-0.0	FBgn0210215	FBgn0263396	0.453454	0.168053	0.461463	1.33395	0.0877248	1.2401	0.0014	0.0586	0.0236	8.35e-09	FBgn0263396	FBgn0126527	FBgn0109263	FBgn0191957	FBgn0241545	FBgn0161564	FBgn0215346	FBgn0180776	FBgn0074235	FBgn0210215	FBgn0094388	FBgn0133459	0.179	0.0772	0.000695216	0.00427261
augustus_masked-scaffold1326-size36164-abinit-gene-0.1	FBgn0205933	FBgn0064116	0.497168	0.165511	0.476038	1.47633	0.0480557	1.28129	0.0196	0.0914	0.2145	0.000174973	FBgn0064116	FBgn0120369	FBgn0109771	FBgn0187168	FBgn0232889	FBgn0154177	FBgn0218313	FBgn0177500	FBgn0077274	FBgn0205933	FBgn0098844	FBgn0137196	0.2082	0.1742	0.387432	0.348584
augustus_masked-scaffold1326-size36164-abinit-gene-0.4	FBgn0206305	FBgn0022981	0.460847	0.167813	0.491649	1.30482	0.0575058	1.25518	0.0199	0.232	0.0857	4.47e-32	NA	NA	NA	NA	NA	NA	NA	NA	NA	NA	NA	NA	NA	NA	NA	NA
augustus_masked-scaffold1326-size36164-abinit-gene-0.5	FBgn0206160	FBgn0261931	0.435651	0.166364	0.453522	0.664703	0.0622415	1.21279	0.0818	0.3011	0.2718	2.13e-19	FBgn0261931	FBgn0119807	FBgn0110535	FBgn0188534	FBgn0235244	FBgn0153974	FBgn0227309	FBgn0166322	FBgn0243757	FBgn0206160	FBgn0099523	FBgn0138599	0.2437	0.1092	3.22e-21	3.7e-19
augustus_masked-scaffold1326-size36164-abinit-gene-0.7	NA	NA	0.440268	0.166511	0.449707	1.35432	0.0777574	1.35208	NA	NA	NA	NA	NA	NA	NA	NA	NA	NA	NA	NA	NA	NA	NA	NA	NA	NA	NA	NA
augustus_masked-scaffold1327-size27651-abinit-gene-0.2	FBgn0211778	FBgn0038590	0.431786	0.169256	0.438823	0.153137	0.152427	0.177067	0.0133	0.2014	0.0662	1.26e-21	NA	NA	NA	NA	NA	NA	NA	NA	NA	NA	NA	NA	NA	NA	NA	NA
augustus_masked-scaffold1327-size27651-abinit-gene-0.3	FBgn0209654	FBgn0038589	0.432331	0.177621	0.449133	0.494253	1.29623	1.09987	0.0002	0.1878	0.001	2.37e-07	FBgn0038589	FBgn0126028	FBgn0114957	FBgn0190725	FBgn0242593	FBgn0159384	FBgn0224368	FBgn0170213	FBgn0075033	FBgn0209654	FBgn0100068	FBgn0147483	0.0074	0.0453	0.0268548	0.0648551
augustus_masked-scaffold133-size66728-abinit-gene-0.0	FBgn0210622	FBgn0031441	0.431318	0.171604	0.437809	0.398483	0.415352	0.34514	0.0181	0.1641	0.1101	6e-13	NA	NA	NA	NA	NA	NA	NA	NA	NA	NA	NA	NA	NA	NA	NA	NA
augustus_masked-scaffold133-size66728-abinit-gene-0.7	FBgn0210611	FBgn0032366	0.434514	0.171021	0.441777	0.189767	0.134115	0.320563	0.012	0.1642	0.0728	2.25e-08	NA	NA	NA	NA	NA	NA	NA	NA	NA	NA	NA	NA	NA	NA	NA	NA
augustus_masked-scaffold1331-size42217-abinit-gene-0.0	FBgn0200108	FBgn0035263	0.430624	0.168071	0.436716	0.113583	0.0566885	0.148687	0.0459	0.1867	0.2459	6.6e-06	NA	NA	NA	NA	NA	NA	NA	NA	NA	NA	NA	NA	NA	NA	NA	NA
augustus_masked-scaffold1331-size42217-abinit-gene-0.4	NA	NA	0.431106	0.167383	0.436021	0.231917	0.0757104	0.197726	NA	NA	NA	NA	NA	NA	NA	NA	NA	NA	NA	NA	NA	NA	NA	NA	NA	NA	NA	NA
augustus_masked-scaffold1331-size42217-abinit-gene-0.5	NA	NA	0.428109	0.167015	0.435663	0.300961	0.101593	0.413176	NA	NA	NA	NA	NA	NA	NA	NA	NA	NA	NA	NA	NA	NA	NA	NA	NA	NA	NA	NA
augustus_masked-scaffold1333-size44959-abinit-gene-0.0	FBgn0206389	NA	0.452276	0.169315	0.470028	1.40217	0.0796523	1.32919	0.0392	0.1069	0.3669	4.19e-06	NA	NA	NA	NA	NA	NA	NA	NA	NA	NA	NA	NA	NA	NA	NA	NA
augustus_masked-scaffold1333-size44959-abinit-gene-0.1	NA	NA	0.450919	0.168129	0.459277	1.20143	0.0701215	1.20861	NA	NA	NA	NA	NA	NA	NA	NA	NA	NA	NA	NA	NA	NA	NA	NA	NA	NA	NA	NA
augustus_masked-scaffold1335-size122246-abinit-gene-0.3	FBgn0202294	NA	0.42974	0.167781	0.434107	0.307903	0.110385	0.221921	0.0287	0.1384	0.2073	5.02e-09	NA	NA	NA	NA	NA	NA	NA	NA	NA	NA	NA	NA	NA	NA	NA	NA
augustus_masked-scaffold1335-size122246-abinit-gene-0.5	FBgn0202293	FBgn0025186	0.43271	0.167694	0.437604	0.647798	0.102934	0.714443	0.0114	0.149	0.0764	2.68e-20	FBgn0025186	FBgn0128913	FBgn0114349	FBgn0183394	FBgn0231790	FBgn0155133	FBgn0222801	FBgn0170812	FBgn0079073	FBgn0202293	FBgn0089654	FBgn0142664	0.0445	0.046	0.880408	0.542541
augustus_masked-scaffold13355-size861-abinit-gene-0.0	NA	NA	NA	NA	NA	NA	NA	NA	NA	NA	NA	NA	NA	NA	NA	NA	NA	NA	NA	NA	NA	NA	NA	NA	NA	NA	NA	NA
augustus_masked-scaffold1337-size29805-abinit-gene-0.0	FBgn0210307	FBgn0259823	0.436857	0.16907	0.438776	1.10619	0.0904814	0.192303	0.019	0.1752	0.1084	5.41e-18	FBgn0259823	FBgn0126318	FBgn0109130	FBgn0190508	FBgn0241411	FBgn0150142	FBgn0213022	FBgn0179074	FBgn0263366	FBgn0210307	FBgn0088439	FBgn0145648	0.0821	0.1081	0.0311173	0.0717577
augustus_masked-scaffold1337-size29805-abinit-gene-0.6	FBgn0210311	FBgn0038313	0.430343	0.169444	0.437491	0.364004	0.0891089	0.30388	0.0085	0.1489	0.0567	2.49e-12	FBgn0038313	FBgn0126322	FBgn0109135	FBgn0190512	FBgn0068313	FBgn0150146	FBgn0215802	FBgn0179078	FBgn0078128	FBgn0210311	FBgn0088482	FBgn0145653	0.0665	0.0755	0.603145	0.445382
augustus_masked-scaffold1339-size17590-abinit-gene-0.1	FBgn0199845	FBgn0036641	0.430931	0.16652	0.437196	0.115664	0.0823422	0.163828	0.0157	0.2548	0.0614	1.01e-16	FBgn0036641	FBgn0123051	FBgn0108107	FBgn0184189	FBgn0239437	FBgn0155584	FBgn0221790	FBgn0179252	FBgn0074138	FBgn0199845	FBgn0087561	FBgn0139602	0.1013	0.1611	0.0283654	0.0674406
augustus_masked-scaffold1340-size44000-abinit-gene-0.1	FBgn0209535	NA	0.439124	0.16842	0.442984	1.14661	0.123072	1.00598	0.0249	0.1316	0.189	0.000204471	NA	NA	NA	NA	NA	NA	NA	NA	NA	NA	NA	NA	NA	NA	NA	NA
augustus_masked-scaffold1340-size44000-abinit-gene-0.2	FBgn0209532	NA	0.43245	0.167419	0.439498	0.307903	0.123828	0.103816	0.1441	0.2733	0.5271	0.084668	NA	NA	NA	NA	NA	NA	NA	NA	NA	NA	NA	NA	NA	NA	NA	NA
augustus_masked-scaffold13405-size858-abinit-gene-0.0	NA	NA	NA	NA	NA	NA	NA	NA	NA	NA	NA	NA	NA	NA	NA	NA	NA	NA	NA	NA	NA	NA	NA	NA	NA	NA	NA	NA
augustus_masked-scaffold1341-size51629-abinit-gene-0.0	NA	NA	0.432184	0.166323	0.438194	0.266137	0.107655	0.320563	NA	NA	NA	NA	NA	NA	NA	NA	NA	NA	NA	NA	NA	NA	NA	NA	NA	NA	NA	NA
augustus_masked-scaffold1343-size47091-abinit-gene-0.0	FBgn0211115	FBgn0032400	0.432701	0.168535	0.43913	0.32059	0.0805819	0.295772	0.0137	0.1476	0.0931	0.00156787	NA	NA	NA	NA	NA	NA	NA	NA	NA	NA	NA	NA	NA	NA	NA	NA
augustus_masked-scaffold1343-size47091-abinit-gene-0.1	FBgn0211104	FBgn0032401	0.432306	0.169868	0.438031	0.307903	0.064397	0.375141	0.0065	0.1763	0.0369	1.65e-27	NA	NA	NA	NA	NA	NA	NA	NA	NA	NA	NA	NA	NA	NA	NA	NA
augustus_masked-scaffold1343-size47091-abinit-gene-0.4	FBgn0211093	FBgn0028425	0.430275	0.167586	0.436933	0.326979	0.0602312	0.163828	0.0029	0.1089	0.0266	2.98e-20	FBgn0028425	FBgn0117679	FBgn0102587	FBgn0193546	FBgn0230211	FBgn0151741	FBgn0223057	FBgn0181226	FBgn0071603	FBgn0211093	FBgn0100470	FBgn0137615	0.0283	0.0579	0.00256298	0.0115074
augustus_masked-scaffold1343-size47091-abinit-gene-0.8	FBgn0204488	FBgn0032406	0.432021	0.169083	0.43952	0.359757	0.130446	0.215554	0.0463	0.1637	0.283	2.29e-06	FBgn0032406	FBgn0119053	FBgn0115901	FBgn0195184	FBgn0235976	FBgn0153810	FBgn0220873	FBgn0181574	FBgn0073411	FBgn0204488	FBgn0098558	FBgn0139809	0.2513	0.1958	0.141066	0.190905
augustus_masked-scaffold13461-size855-abinit-gene-0.0	NA	NA	NA	NA	NA	NA	NA	NA	NA	NA	NA	NA	NA	NA	NA	NA	NA	NA	NA	NA	NA	NA	NA	NA	NA	NA	NA	NA
augustus_masked-scaffold1349-size31623-abinit-gene-0.0	FBgn0203453	FBgn0038008	0.434573	0.168923	0.455579	0.451193	0.153199	1.07865	0.0757	0.3762	0.2011	8.83e-18	FBgn0038008	FBgn0117592	FBgn0110895	FBgn0190322	FBgn0243203	FBgn0159863	FBgn0213548	FBgn0178872	FBgn0077801	FBgn0203453	FBgn0094255	FBgn0137218	0.214	0.1946	0.405864	0.357954
augustus_masked-scaffold1349-size31623-abinit-gene-0.1	NA	NA	0.44698	0.167752	0.445867	1.38746	0.116026	1.26841	NA	NA	NA	NA	NA	NA	NA	NA	NA	NA	NA	NA	NA	NA	NA	NA	NA	NA	NA	NA
augustus_masked-scaffold135-size175197-abinit-gene-0.0	FBgn0198162	FBgn0265271	0.433116	0.166148	0.437993	0.349702	0.0689797	0.382276	0.0529	0.1278	0.4143	0.00236384	NA	NA	NA	NA	NA	NA	NA	NA	NA	NA	NA	NA	NA	NA	NA	NA
augustus_masked-scaffold135-size175197-abinit-gene-0.1	FBgn0197570	FBgn0037937	0.433802	0.167796	0.43899	0.259172	0.0814821	0.249376	0.0052	0.1106	0.0466	2.72e-08	NA	NA	NA	NA	NA	NA	NA	NA	NA	NA	NA	NA	NA	NA	NA	NA
augustus_masked-scaffold135-size175197-abinit-gene-0.8	FBgn0198157	NA	0.436312	0.167915	0.442704	0.307903	0.0701215	0.0978611	0.069	0.1436	0.4808	0.0507271	NA	NA	NA	NA	NA	NA	NA	NA	NA	NA	NA	NA	NA	NA	NA	NA
augustus_masked-scaffold135-size175197-abinit-gene-1.11	FBgn0198150	FBgn0260243	0.432743	0.168123	0.446891	0.109613	0.0551769	0.777752	0.0278	0.1251	0.222	1.4e-09	FBgn0260243	FBgn0125695	FBgn0109631	FBgn0027801	FBgn0250858	FBgn0150106	FBgn0215508	FBgn0181148	FBgn0071358	FBgn0198150	FBgn0095456	FBgn0132947	0.2033	0.206	0.927882	0.555178
augustus_masked-scaffold135-size175197-abinit-gene-1.12	FBgn0197587	FBgn0037648	0.430676	0.171802	0.436673	0.0657289	0.0592843	0.0626527	0.0014	0.0987	0.0138	1.53e-14	FBgn0037648	FBgn0126842	FBgn0106358	FBgn0190107	FBgn0242967	FBgn0149718	FBgn0213685	FBgn0178640	FBgn0071359	FBgn0197587	FBgn0093594	FBgn0145307	0.0067	0.0163	0.167732	0.212168
augustus_masked-scaffold135-size175197-abinit-gene-1.14	FBgn0197588	FBgn0037652	0.486637	0.166595	0.477711	1.40667	0.0757104	1.32022	0.033	0.2225	0.1485	3.46e-15	NA	NA	NA	NA	NA	NA	NA	NA	NA	NA	NA	NA	NA	NA	NA	NA
augustus_masked-scaffold135-size175197-abinit-gene-1.4	FBgn0198154	FBgn0037874	0.42995	NA	0.478762	0.0434906	0	0.893163	0.008	0.0756	0.1053	0.000218507	FBgn0037874	FBgn0125728	FBgn0110177	FBgn0190257	FBgn0068302	FBgn0150170	FBgn0216012	FBgn0178788	FBgn0078443	FBgn0198154	FBgn0093759	FBgn0146385	0.0837	0.0825	0.963711	0.564412
augustus_masked-scaffold135-size175197-abinit-gene-1.5	FBgn0197584	FBgn0039335	0.462526	0.171922	0.482238	1.38018	0.0655116	1.31168	0.0194	0.1887	0.1029	2.58e-28	FBgn0039335	FBgn0126839	FBgn0103705	FBgn0192668	FBgn0240774	FBgn0149713	FBgn0213105	FBgn0165194	FBgn0078679	FBgn0197584	FBgn0093954	FBgn0145304	0.0844	0.0874	0.81124	0.520025
augustus_masked-scaffold135-size175197-abinit-gene-1.6	FBgn0198153	FBgn0039336	0.447722	0.171566	0.597058	0.510773	0.0526447	1.34847	0.0526	0.1314	0.4	0.000395633	FBgn0039336	FBgn0125697	FBgn0104537	FBgn0189732	FBgn0228540	FBgn0150110	FBgn0214012	FBgn0165193	FBgn0078258	FBgn0198153	FBgn0095101	FBgn0132949	0.1822	0.1096	0.00214503	0.0100125
augustus_masked-scaffold135-size175197-abinit-gene-1.7	FBgn0197585	FBgn0039337	0.43075	NA	0.44006	0.0563077	0	0.0504831	0.0075	0.11	0.0683	3.77e-07	FBgn0039337	FBgn0126840	FBgn0103706	FBgn0192669	FBgn0240775	FBgn0149715	FBgn0213106	FBgn0165195	FBgn0078674	FBgn0197585	FBgn0093955	FBgn0145305	0.0752	0.0529	0.259042	0.275766
augustus_masked-scaffold135-size175197-abinit-gene-1.8	NA	NA	0.42879	0.167134	0.436396	0.0832093	0.0502003	0.0674451	NA	NA	NA	NA	NA	NA	NA	NA	NA	NA	NA	NA	NA	NA	NA	NA	NA	NA	NA	NA
augustus_masked-scaffold135-size175197-abinit-gene-1.9	FBgn0198151	FBgn0039338	0.432762	0.168041	0.446347	0.376616	0.0862868	0.880513	0.0108	0.1046	0.1031	4.67e-29	FBgn0039338	FBgn0125696	FBgn0104536	FBgn0189730	FBgn0228539	FBgn0150107	FBgn0214011	FBgn0165192	FBgn0078255	FBgn0198151	FBgn0095100	FBgn0132948	0.081	0.1166	0.00102213	0.00578806
augustus_masked-scaffold1350-size55727-abinit-gene-0.1	FBgn0206888	FBgn0004607	0.433275	0.169821	0.439113	1.18308	0.288302	0.41838	0.0583	0.3364	0.1733	9.16e-123	FBgn0004607	FBgn0131469	FBgn0108621	FBgn0195744	FBgn0232149	FBgn0155745	FBgn0215611	FBgn0181652	FBgn0073062	FBgn0206888	FBgn0096033	FBgn0136802	0.1659	0.1562	0.27972	0.288616
augustus_masked-scaffold1352-size78457-abinit-gene-0.0	FBgn0201229	FBgn0284221	0.431644	0.170038	0.438729	0.918761	0.590151	1.2885	0.0093	0.1339	0.0694	2.31e-40	NA	NA	NA	NA	NA	NA	NA	NA	NA	NA	NA	NA	NA	NA	NA	NA
augustus_masked-scaffold1355-size29320-abinit-gene-0.0	FBgn0206302	FBgn0001186	0.456836	0.167958	0.454009	1.37692	0.0622415	1.32022	0.0186	0.2324	0.0799	1.01e-31	NA	NA	NA	NA	NA	NA	NA	NA	NA	NA	NA	NA	NA	NA	NA	NA
augustus_masked-scaffold1356-size19707-abinit-gene-0.0	NA	NA	0.433623	0.1683	0.439173	0.451193	0.538141	0.312123	NA	NA	NA	NA	NA	NA	NA	NA	NA	NA	NA	NA	NA	NA	NA	NA	NA	NA	NA	NA
augustus_masked-scaffold1357-size61666-abinit-gene-0.0	FBgn0209590	FBgn0010385	0.431028	0.16785	0.438421	0.14936	0.107655	0.249376	0.0733	0.2278	0.3217	0.00722839	NA	NA	NA	NA	NA	NA	NA	NA	NA	NA	NA	NA	NA	NA	NA	NA
augustus_masked-scaffold1357-size61666-abinit-gene-0.5	FBgn0013078	FBgn0000715	0.433287	0.168085	0.439338	0.142487	0.0891089	0.454087	0.0311	0.1762	0.1762	1.51e-09	FBgn0000715	FBgn0127712	FBgn0116258	FBgn0182464	FBgn0236666	FBgn0154366	FBgn0217745	FBgn0176048	FBgn0075375	FBgn0013078	FBgn0090592	FBgn0142156	0.1497	0.1099	0.0703624	0.122439
augustus_masked-scaffold136-size82277-abinit-gene-0.0	NA	NA	0.433404	0.168256	0.439821	0.280155	0.118096	0.221921	NA	NA	NA	NA	NA	NA	NA	NA	NA	NA	NA	NA	NA	NA	NA	NA	NA	NA	NA	NA
augustus_masked-scaffold1361-size21254-abinit-gene-0.1	NA	NA	0.439545	0.16252	0.446019	0.060356	0.0538328	0.0581756	NA	NA	NA	NA	NA	NA	NA	NA	NA	NA	NA	NA	NA	NA	NA	NA	NA	NA	NA	NA
augustus_masked-scaffold1361-size21254-abinit-gene-0.2	FBgn0202489	FBgn0029646	0.474332	0.165024	0.481521	1.24225	0.0622415	1.24648	0.0254	0.1404	0.1805	2.71e-09	NA	NA	NA	NA	NA	NA	NA	NA	NA	NA	NA	NA	NA	NA	NA	NA
augustus_masked-scaffold1361-size21254-abinit-gene-0.6	FBgn0202484	FBgn0029642	0.436667	0.166925	0.443623	0.364004	0.0559123	0.0743219	0.0593	0.168	0.3526	0.000164354	NA	NA	NA	NA	NA	NA	NA	NA	NA	NA	NA	NA	NA	NA	NA	NA
augustus_masked-scaffold13610-size846-abinit-gene-0.0	NA	NA	NA	NA	NA	NA	NA	NA	NA	NA	NA	NA	NA	NA	NA	NA	NA	NA	NA	NA	NA	NA	NA	NA	NA	NA	NA	NA
augustus_masked-scaffold1363-size21962-abinit-gene-0.2	FBgn0204711	FBgn0015031	0.436538	0.169716	0.44231	0.145809	0.196331	0.235189	0.0118	0.2274	0.0517	1.09e-06	NA	NA	NA	NA	NA	NA	NA	NA	NA	NA	NA	NA	NA	NA	NA	NA
augustus_masked-scaffold1365-size77360-abinit-gene-0.12	FBgn0205688	FBgn0030347	0.458437	0.166104	0.470657	1.27168	0.0592843	1.25344	0.0468	0.2355	0.1987	9.84e-11	FBgn0030347	FBgn0119755	FBgn0110664	FBgn0188626	FBgn0233241	FBgn0157750	FBgn0227458	FBgn0168047	FBgn0073959	FBgn0205688	FBgn0098574	FBgn0133735	0.2101	0.1699	0.187718	0.228028
augustus_masked-scaffold1365-size77360-abinit-gene-0.5	FBgn0206587	FBgn0260450	0.434134	0.167695	0.451454	0.273167	0.0724346	1.28602	0.0016	0.1695	0.0094	7.7e-38	FBgn0260450	FBgn0119760	FBgn0110174	FBgn0188838	FBgn0234740	FBgn0153432	FBgn0227016	FBgn0168358	FBgn0077627	FBgn0206587	FBgn0096115	FBgn0133742	0.028	0.0522	0.00218443	0.0101475
augustus_masked-scaffold1365-size77360-abinit-gene-0.6	FBgn0205679	FBgn0027521	0.453804	0.16863	0.473981	1.43016	0.0486916	1.37374	0.051	0.1616	0.3156	1.19e-10	FBgn0027521	FBgn0119947	FBgn0110170	FBgn0188836	FBgn0228843	FBgn0158913	FBgn0212082	FBgn0168351	FBgn0077618	FBgn0205679	FBgn0096628	FBgn0133904	0.2603	0.2612	0.978123	0.568581
augustus_masked-scaffold1367-size45415-abinit-gene-0.2	FBgn0211745	FBgn0038190	0.430562	0.168878	0.436147	0.294162	0.138018	0.186966	0.152	0.3907	0.389	0.00139174	NA	NA	NA	NA	NA	NA	NA	NA	NA	NA	NA	NA	NA	NA	NA	NA
augustus_masked-scaffold1367-size45415-abinit-gene-0.3	FBgn0209677	FBgn0016672	0.435258	0.168017	0.441209	0.470621	0.285126	0.107115	0.0437	0.2178	0.2006	5.94e-13	FBgn0016672	FBgn0121896	FBgn0112096	FBgn0190450	FBgn0243336	FBgn0161819	FBgn0224657	FBgn0179008	FBgn0075764	FBgn0209677	FBgn0093250	FBgn0132811	0.1322	0.1201	0.560896	0.430355
augustus_masked-scaffold1369-size96879-abinit-gene-0.1	FBgn0200549	NA	0.433772	0.168293	0.440955	1.31403	0.0666443	1.19117	0.0815	0.3762	0.2167	3.06e-06	NA	NA	NA	NA	NA	NA	NA	NA	NA	NA	NA	NA	NA	NA	NA	NA
augustus_masked-scaffold1369-size96879-abinit-gene-0.2	FBgn0198196	NA	0.442528	0.169687	0.446183	1.21362	0.135685	0.938095	0.078	0.3109	0.2508	1.37e-11	NA	NA	NA	NA	NA	NA	NA	NA	NA	NA	NA	NA	NA	NA	NA	NA
augustus_masked-scaffold137-size142473-abinit-gene-0.0	FBgn0200996	FBgn0037012	0.433552	0.171171	0.438607	0.273167	0.276569	0.221921	0.0771	0.1162	0.6638	0.0399882	NA	NA	NA	NA	NA	NA	NA	NA	NA	NA	NA	NA	NA	NA	NA	NA
augustus_masked-scaffold137-size142473-abinit-gene-0.11	FBgn0198780	FBgn0036996	0.43366	0.173901	0.439645	0.13619	0.534394	0.128001	0.0227	0.1728	0.1314	1.85e-14	FBgn0036996	FBgn0122026	FBgn0108351	FBgn0186560	FBgn0237018	FBgn0150395	FBgn0214301	FBgn0177164	FBgn0079237	FBgn0198780	FBgn0087386	FBgn0136154	0.1651	0.1381	0.283706	0.291236
augustus_masked-scaffold137-size142473-abinit-gene-0.12	FBgn0201002	FBgn0036995	0.43081	0.169942	0.437899	0.439615	0.299314	0.465263	0.0096	0.1654	0.058	5.22e-75	FBgn0036995	FBgn0124486	FBgn0105579	FBgn0183919	FBgn0239620	FBgn0150381	FBgn0214350	FBgn0177081	FBgn0078727	FBgn0201002	FBgn0101123	FBgn0134667	0.0792	0.0649	0.0548064	0.104143
augustus_masked-scaffold137-size142473-abinit-gene-0.13	FBgn0201003	FBgn0036994	0.431014	0.174771	0.43818	0.200956	0.36177	0.203474	0.0071	0.1244	0.0569	7.66e-16	NA	NA	NA	NA	NA	NA	NA	NA	NA	NA	NA	NA	NA	NA	NA	NA
augustus_masked-scaffold137-size142473-abinit-gene-0.18	FBgn0198777	FBgn0019947	0.433607	0.172975	0.438991	0.102637	0.236535	0.221921	0.0202	0.1577	0.1283	1.11e-18	FBgn0019947	FBgn0122022	FBgn0108348	FBgn0186557	FBgn0240434	FBgn0150392	FBgn0214353	FBgn0177161	FBgn0075111	FBgn0198777	FBgn0087380	FBgn0136151	0.0954	0.0737	0.124227	0.176811
augustus_masked-scaffold137-size142473-abinit-gene-1.1	FBgn0201010	FBgn0261360;FBgn0266136	0.434159	0.171971	0.439161	0.245407	0.823706	0.375141	0.003	0.0891	0.0337	6.25e-39	NA	NA	NA	NA	NA	NA	NA	NA	NA	NA	NA	NA	NA	NA	NA	NA
augustus_masked-scaffold137-size142473-abinit-gene-1.2	FBgn0201007	FBgn0264561	0.437492	0.169928	0.438627	1.21937	0.0970512	0.22853	0.0139	0.1528	0.0908	6.99e-35	NA	NA	NA	NA	NA	NA	NA	NA	NA	NA	NA	NA	NA	NA	NA	NA
augustus_masked-scaffold137-size142473-abinit-gene-1.3	FBgn0198776	FBgn0037090	0.433439	0.176893	0.438698	0.462521	0.271508	0.249376	0.0356	0.1775	0.2004	8.11e-16	NA	NA	NA	NA	NA	NA	NA	NA	NA	NA	NA	NA	NA	NA	NA	NA
augustus_masked-scaffold137-size142473-abinit-gene-1.5	FBgn0198774	FBgn0037087	0.43422	0.164751	0.440273	0.133228	0.0583743	0.546422	0.015	0.204	0.0734	3.07e-09	NA	NA	NA	NA	NA	NA	NA	NA	NA	NA	NA	NA	NA	NA	NA	NA
augustus_masked-scaffold1373-size42007-abinit-gene-0.1	FBgn0205134	FBgn0032503	0.450799	0.174397	0.48341	1.38746	0.123828	1.40134	0.0708	0.2569	0.2756	1.08e-08	FBgn0032503	FBgn0132555	FBgn0115978	FBgn0195256	FBgn0236048	FBgn0163762	FBgn0216841	FBgn0165357	FBgn0074196	FBgn0205134	FBgn0100107	FBgn0139953	0.2853	0.3293	0.367857	0.33825
augustus_masked-scaffold1374-size155254-abinit-gene-0.2	FBgn0203628	FBgn0259722	0.435474	0.16731	0.440221	0.0790944	0.0532187	0.0867002	0.0143	0.1437	0.0993	0.000445956	FBgn0259722	FBgn0131689	FBgn0105060	FBgn0188106	FBgn0234110	FBgn0150970	FBgn0226958	FBgn0173955	FBgn0244244	FBgn0203628	FBgn0098998	FBgn0144157	0.2089	0.0784	0.00944467	0.0308917
augustus_masked-scaffold1374-size155254-abinit-gene-0.3	FBgn0206563	FBgn0002948	0.435597	0.168064	0.444753	1.40217	0.0796523	1.32022	0.0911	0.2506	0.3637	8.05e-07	NA	NA	NA	NA	NA	NA	NA	NA	NA	NA	NA	NA	NA	NA	NA	NA
augustus_masked-scaffold13750-size840-abinit-gene-0.0	NA	NA	NA	NA	NA	NA	NA	NA	NA	NA	NA	NA	NA	NA	NA	NA	NA	NA	NA	NA	NA	NA	NA	NA	NA	NA	NA	NA
augustus_masked-scaffold1376-size40991-abinit-gene-0.0	FBgn0199164	NA	0.430415	0.167928	0.437632	0.372532	0.412053	0.997057	0.0036	0.1399	0.0259	4.42e-20	NA	NA	NA	NA	NA	NA	NA	NA	NA	NA	NA	NA	NA	NA	NA	NA
augustus_masked-scaffold1377-size43779-abinit-gene-0.0	FBgn0210678	FBgn0037676	0.43138	0.173094	0.435943	0.107794	0.0575058	0.0964705	0.05	0.1677	0.298	0.0104902	FBgn0037676	FBgn0129808	FBgn0109611	FBgn0192270	FBgn0241891	FBgn0151340	FBgn0213741	FBgn0181126	FBgn0081362	FBgn0210678	FBgn0094792	FBgn0146333	0.2379	0.207	0.612977	0.449093
augustus_masked-scaffold1377-size43779-abinit-gene-0.2	FBgn0210675	FBgn0037679	0.430849	0.166742	0.435968	0.080096	0.0701215	0.142065	0.0121	0.1397	0.0869	1.39e-15	FBgn0037679	FBgn0129806	FBgn0109608	FBgn0192267	FBgn0241887	FBgn0151337	FBgn0213739	FBgn0181123	FBgn0081366	FBgn0210675	FBgn0094789	FBgn0146331	0.0633	0.0707	0.580164	0.43782
augustus_masked-scaffold13791-size839-abinit-gene-0.0	NA	NA	NA	NA	NA	NA	NA	NA	NA	NA	NA	NA	NA	NA	NA	NA	NA	NA	NA	NA	NA	NA	NA	NA	NA	NA	NA	NA
augustus_masked-scaffold138-size115805-abinit-gene-0.11	FBgn0209792	FBgn0037481	0.430016	0.16713	0.437059	0.273167	0.0592843	0.34514	0.0363	0.154	0.2355	1.09e-06	NA	NA	NA	NA	NA	NA	NA	NA	NA	NA	NA	NA	NA	NA	NA	NA
augustus_masked-scaffold138-size115805-abinit-gene-0.2	FBgn0209797	FBgn0014863	0.432046	0.167708	0.437833	0.170002	0.0823422	0.249376	0.0131	0.1259	0.1038	1.8e-15	FBgn0014863	FBgn0126058	FBgn0102392	FBgn0191001	FBgn0242869	FBgn0149806	FBgn0221202	FBgn0165455	FBgn0247600	FBgn0209797	FBgn0094341	FBgn0147241	0.0696	0.0421	0.0389981	0.0830865
augustus_masked-scaffold138-size115805-abinit-gene-0.5	FBgn0209794	FBgn0037473	0.432024	0.167165	0.438201	0.231917	0.0520911	0.152187	0.0132	0.1725	0.0764	4.25e-15	NA	NA	NA	NA	NA	NA	NA	NA	NA	NA	NA	NA	NA	NA	NA	NA
augustus_masked-scaffold138-size115805-abinit-gene-0.8	FBgn0211654	FBgn0037478	0.429544	0.165817	0.43597	0.17949	0.0612152	0.215554	0.0181	0.3017	0.0599	1.06e-13	FBgn0037478	FBgn0126474	FBgn0106138	FBgn0191399	FBgn0242003	FBgn0150029	FBgn0216528	FBgn0165882	FBgn0075430	FBgn0211654	FBgn0094674	FBgn0145789	0.0905	0.0354	2.75e-05	0.000295557
augustus_masked-scaffold138-size115805-abinit-gene-1.1	FBgn0211656	FBgn0002306	0.432047	0.167281	0.438208	1.22997	0.0839832	1.21857	0.0142	0.1662	0.0857	8.31e-56	NA	NA	NA	NA	NA	NA	NA	NA	NA	NA	NA	NA	NA	NA	NA	NA
augustus_masked-scaffold1382-size22770-abinit-gene-0.0	FBgn0199571	NA	0.43184	0.172866	0.437018	0.376616	0.625472	0.360643	0.0418	0.1363	0.3068	0.000528024	NA	NA	NA	NA	NA	NA	NA	NA	NA	NA	NA	NA	NA	NA	NA	NA
augustus_masked-scaffold13820-size837-abinit-gene-0.1	NA	NA	NA	NA	NA	NA	NA	NA	NA	NA	NA	NA	NA	NA	NA	NA	NA	NA	NA	NA	NA	NA	NA	NA	NA	NA	NA	NA
augustus_masked-scaffold1383-size45068-abinit-gene-0.2	NA	NA	0.435433	0.167458	0.438498	1.33127	0.170587	1.2401	NA	NA	NA	NA	NA	NA	NA	NA	NA	NA	NA	NA	NA	NA	NA	NA	NA	NA	NA	NA
augustus_masked-scaffold1386-size39429-abinit-gene-0.3	FBgn0203958	FBgn0040376	0.435305	0.168661	0.444745	0.127681	0.0724346	0.916784	0.0244	0.143	0.1705	5.81e-07	FBgn0040376	FBgn0119452	FBgn0105210	FBgn0188206	FBgn0233799	FBgn0151784	FBgn0212259	FBgn0174130	FBgn0072555	FBgn0203958	FBgn0099214	FBgn0137465	0.0914	0.19	0.00132655	0.00704697
augustus_masked-scaffold13862-size834-abinit-gene-0.0	NA	NA	0.42424	0.166033	0.432645	0.0938698	0.0583743	0.0617205	NA	NA	NA	NA	NA	NA	NA	NA	NA	NA	NA	NA	NA	NA	NA	NA	NA	NA	NA	NA
augustus_masked-scaffold1387-size60994-abinit-gene-0.1	FBgn0207069	FBgn0034416	0.433497	0.169133	0.43892	0.259172	0.112411	0.167945	0.0162	0.1599	0.1014	1.55e-10	NA	NA	NA	NA	NA	NA	NA	NA	NA	NA	NA	NA	NA	NA	NA	NA
augustus_masked-scaffold13883-size833-abinit-gene-0.0	FBgn0202407	FBgn0040347	0.43504	0.167121	0.440474	0.0563077	0.0483663	0.0733386	0.8944	3.8988	0.2294	2.57e-08	FBgn0040347	FBgn0119463	FBgn0105098	FBgn0188142	FBgn0234149	FBgn0151820	FBgn0226931	FBgn0174005	FBgn0075749	FBgn0202407	FBgn0099117	FBgn0138356	0.1439	0.1168	0.18566	0.226739
augustus_masked-scaffold1389-size104396-abinit-gene-0.0	FBgn0204535	FBgn0031440	0.436409	0.170756	0.450367	1.11982	0.1269	1.06772	0.0326	0.1953	0.1669	1.07e-10	FBgn0031440	FBgn0118638	FBgn0116996	FBgn0194553	FBgn0235597	FBgn0164149	FBgn0221358	FBgn0173258	FBgn0073735	FBgn0204535	FBgn0097599	FBgn0140604	0.2453	0.2861	0.350633	0.328849
augustus_masked-scaffold139-size180844-abinit-gene-0.5	FBgn0205092	NA	0.431016	0.171855	0.437988	0.252433	0.218956	0.462508	0.0498	0.2249	0.2215	1.23e-09	NA	NA	NA	NA	NA	NA	NA	NA	NA	NA	NA	NA	NA	NA	NA	NA
augustus_masked-scaffold139-size180844-abinit-gene-0.7	FBgn0199241	FBgn0053552	0.434208	0.167482	0.446948	0.245407	0.0602312	1.3905	0.0475	0.2034	0.2334	0.00172368	NA	NA	NA	NA	NA	NA	NA	NA	NA	NA	NA	NA	NA	NA	NA	NA
augustus_masked-scaffold139-size180844-abinit-gene-0.8	FBgn0199242	NA	0.433379	0.169091	0.439675	0.364004	0.0712867	0.336987	0.0461	0.1784	0.2583	2.58e-05	NA	NA	NA	NA	NA	NA	NA	NA	NA	NA	NA	NA	NA	NA	NA	NA
augustus_masked-scaffold139-size180844-abinit-gene-1.1	NA	NA	0.432701	0.169412	0.439425	0.130369	0.0777574	0.221921	NA	NA	NA	NA	NA	NA	NA	NA	NA	NA	NA	NA	NA	NA	NA	NA	NA	NA	NA	NA
augustus_masked-scaffold1391-size59061-abinit-gene-0.0	FBgn0204898	FBgn0032857	0.440654	0.167829	0.44897	1.44106	0.115301	1.31168	0.0205	0.1803	0.1136	1.74e-17	FBgn0032857	FBgn0119135	FBgn0113751	FBgn0193127	FBgn0230326	FBgn0163996	FBgn0220122	FBgn0178196	FBgn0070715	FBgn0204898	FBgn0092399	FBgn0140697	0.0924	0.1031	0.572529	0.434692
augustus_masked-scaffold1392-size15336-abinit-gene-0.0	FBgn0204101	FBgn0030429	0.435903	0.168779	0.441849	0.13619	0.130446	0.181893	0.0406	0.1024	0.3965	0.00313748	NA	NA	NA	NA	NA	NA	NA	NA	NA	NA	NA	NA	NA	NA	NA	NA
augustus_masked-scaffold1392-size15336-abinit-gene-0.1	NA	NA	0.452133	0.175493	0.445692	1.2594	0.760726	0.550337	NA	NA	NA	NA	NA	NA	NA	NA	NA	NA	NA	NA	NA	NA	NA	NA	NA	NA	NA	NA
augustus_masked-scaffold1394-size64930-abinit-gene-0.2	FBgn0202126	FBgn0039896	0.432086	0.172371	0.449009	0.115664	0.151675	0.898081	0.0508	0.3935	0.1291	1.76e-26	NA	NA	NA	NA	NA	NA	NA	NA	NA	NA	NA	NA	NA	NA	NA	NA
augustus_masked-scaffold1395-size50980-abinit-gene-0.0	NA	NA	0.431702	0.168668	0.436602	0.522459	0.332435	0.427605	NA	NA	NA	NA	NA	NA	NA	NA	NA	NA	NA	NA	NA	NA	NA	NA	NA	NA	NA	NA
augustus_masked-scaffold1397-size80799-abinit-gene-0.1	FBgn0198289	FBgn0040684	0.429763	0.16963	0.42176	0.113583	0.0467043	0.107115	0.0062	0.1876	0.0332	5.33e-06	NA	NA	NA	NA	NA	NA	NA	NA	NA	NA	NA	NA	NA	NA	NA	NA
augustus_masked-scaffold14-size177586-abinit-gene-1.0	FBgn0203869	FBgn0032864	0.432562	0.16977	0.439408	0.189767	0.159994	0.242096	0.0217	0.1494	0.1449	2.87e-14	NA	NA	NA	NA	NA	NA	NA	NA	NA	NA	NA	NA	NA	NA	NA	NA
augustus_masked-scaffold14-size177586-abinit-gene-1.1	FBgn0198436	FBgn0032376	0.431889	0.169739	0.438814	0.104296	0.186813	0.088981	0.0412	0.1404	0.2935	3.95e-11	FBgn0032376	FBgn0117850	FBgn0102608	FBgn0193569	FBgn0230433	FBgn0156411	FBgn0226459	FBgn0165935	FBgn0073400	FBgn0198436	FBgn0092360	FBgn0144110	0.366	0.1509	1.82e-07	3.6e-06
augustus_masked-scaffold14-size177586-abinit-gene-1.2	FBgn0203860	FBgn0032374	0.434939	0.169813	0.439877	0.142487	0.0884216	0.118564	0.0383	0.1737	0.2205	2e-06	NA	NA	NA	NA	NA	NA	NA	NA	NA	NA	NA	NA	NA	NA	NA	NA
augustus_masked-scaffold140-size106990-abinit-gene-0.13	NA	NA	0.434244	0.166389	0.441322	0.238644	0.0612152	0.120766	NA	NA	NA	NA	NA	NA	NA	NA	NA	NA	NA	NA	NA	NA	NA	NA	NA	NA	NA	NA
augustus_masked-scaffold140-size106990-abinit-gene-0.4	FBgn0211489	FBgn0038953	0.432292	0.167185	0.43877	0.430217	0.0724346	0.401483	0.043	0.145	0.2969	7.81e-10	NA	NA	NA	NA	NA	NA	NA	NA	NA	NA	NA	NA	NA	NA	NA	NA
augustus_masked-scaffold140-size106990-abinit-gene-0.5	FBgn0211493	FBgn0263048	0.435962	0.168093	0.447689	0.287064	0.0544822	1.28602	0.1805	0.3133	0.5762	1.07e-06	NA	NA	NA	NA	NA	NA	NA	NA	NA	NA	NA	NA	NA	NA	NA	NA
augustus_masked-scaffold140-size106990-abinit-gene-0.8	FBgn0209941	FBgn0038958	0.433735	0.166872	0.440649	0.109613	0.0666443	0.152187	0.0252	0.1532	0.1643	6.47e-11	FBgn0038958	FBgn0124978	FBgn0104809	FBgn0189987	FBgn0241182	FBgn0160932	FBgn0214990	FBgn0178521	FBgn0072621	FBgn0209941	FBgn0093591	FBgn0133139	0.1603	0.1335	0.34274	0.324613
augustus_masked-scaffold140-size106990-abinit-gene-0.9	FBgn0211495	FBgn0038959	0.442022	0.166607	0.440371	1.37039	0.0757104	0.249376	0.0301	0.1122	0.2681	0.000352566	NA	NA	NA	NA	NA	NA	NA	NA	NA	NA	NA	NA	NA	NA	NA	NA
augustus_masked-scaffold1401-size20018-abinit-gene-0.1	FBgn0199229	FBgn0037037	0.434324	0.168063	0.442361	0.184522	0.0746415	0.504414	0.0143	0.1581	0.0905	4.55e-41	NA	NA	NA	NA	NA	NA	NA	NA	NA	NA	NA	NA	NA	NA	NA	NA
augustus_masked-scaffold1402-size16089-abinit-gene-0.0	NA	NA	0.432285	0.167765	0.436538	0.349702	0.0787142	0.336987	NA	NA	NA	NA	NA	NA	NA	NA	NA	NA	NA	NA	NA	NA	NA	NA	NA	NA	NA	NA
augustus_masked-scaffold14023-size825-abinit-gene-0.0	NA	NA	NA	NA	NA	NA	NA	NA	NA	NA	NA	NA	NA	NA	NA	NA	NA	NA	NA	NA	NA	NA	NA	NA	NA	NA	NA	NA
augustus_masked-scaffold1404-size21158-abinit-gene-0.0	NA	NA	0.434276	0.17182	0.440146	0.465327	1.37883	0.287864	NA	NA	NA	NA	NA	NA	NA	NA	NA	NA	NA	NA	NA	NA	NA	NA	NA	NA	NA	NA
augustus_masked-scaffold1404-size21158-abinit-gene-0.1	FBgn0200070	FBgn0263110	0.431511	0.169194	0.436663	0.485771	0.991996	0.401483	0.0049	0.1632	0.0302	7.54e-46	NA	NA	NA	NA	NA	NA	NA	NA	NA	NA	NA	NA	NA	NA	NA	NA
augustus_masked-scaffold1405-size42194-abinit-gene-0.3	FBgn0210123	FBgn0262743	0.443923	0.168604	0.443962	0.899216	0.0891089	0.879591	0.0016	0.1314	0.0124	3.78e-43	NA	NA	NA	NA	NA	NA	NA	NA	NA	NA	NA	NA	NA	NA	NA	NA
augustus_masked-scaffold1406-size38091-abinit-gene-0.1	FBgn0205523	NA	0.433486	0.17023	0.439989	0.189767	0.131173	0.177067	0.0263	0.0853	0.3085	0.000139919	NA	NA	NA	NA	NA	NA	NA	NA	NA	NA	NA	NA	NA	NA	NA	NA
augustus_masked-scaffold1406-size38091-abinit-gene-0.2	NA	NA	0.432036	0.170862	0.438714	0.161126	0.179267	0.197726	NA	NA	NA	NA	NA	NA	NA	NA	NA	NA	NA	NA	NA	NA	NA	NA	NA	NA	NA	NA
augustus_masked-scaffold14083-size822-abinit-gene-0.0	NA	NA	NA	NA	NA	NA	NA	NA	NA	NA	NA	NA	NA	NA	NA	NA	NA	NA	NA	NA	NA	NA	NA	NA	NA	NA	NA	NA
augustus_masked-scaffold1410-size24577-abinit-gene-0.0	FBgn0203334	FBgn0032442	0.43285	0.167618	0.43968	0.439615	0.212965	0.462508	0.0358	0.2714	0.1319	1.38e-33	FBgn0032442	FBgn0119147	FBgn0102557	FBgn0193518	FBgn0229908	FBgn0156361	FBgn0216624	FBgn0180930	FBgn0073801	FBgn0203334	FBgn0092687	FBgn0139855	0.1081	0.1188	0.471398	0.389511
augustus_masked-scaffold1412-size37153-abinit-gene-0.0	FBgn0203750	FBgn0030375	0.433365	0.169599	0.439006	0.567961	0.159994	0.783623	0.1789	0.3858	0.4638	0.000645372	FBgn0030375	FBgn0125440	FBgn0111761	FBgn0187585	FBgn0234216	FBgn0163043	FBgn0218140	FBgn0168083	FBgn0244169	FBgn0203750	FBgn0096516	FBgn0144359	0.4177	0.228	9.12e-05	0.000802979
augustus_masked-scaffold1412-size37153-abinit-gene-0.4	FBgn0205335	FBgn0260011	0.433775	0.168432	0.438333	0.801151	0.18522	0.279981	0.0211	0.1457	0.145	2.66e-12	FBgn0260011	FBgn0118616	FBgn0116048	FBgn0195316	FBgn0068398	FBgn0158851	FBgn0217035	FBgn0170386	FBgn0074219	FBgn0205335	FBgn0091305	FBgn0135504	0.1399	0.1956	0.0365244	0.0797697
augustus_masked-scaffold1414-size15147-abinit-gene-0.0	FBgn0204429	FBgn0053635	0.434368	0.172374	0.439158	0.0563077	0.120222	0.192303	0.0066	0.1319	0.0502	1.43e-09	FBgn0053635	FBgn0117711	FBgn0116804	FBgn0194372	FBgn0233901	FBgn0156887	FBgn0225724	FBgn0171605	FBgn0247277	FBgn0204429	FBgn0101531	FBgn0137897	0.0195	0.0441	0.0501856	0.0979964
augustus_masked-scaffold1414-size15147-abinit-gene-0.3	FBgn0204430	FBgn0031227	0.433976	0.16999	0.440335	0.383503	0.0612152	0.125489	0.0148	0.1802	0.0823	2.13e-22	FBgn0031227	FBgn0117712	FBgn0116805	FBgn0194373	FBgn0233912	FBgn0156888	FBgn0225725	FBgn0171606	FBgn0077642	FBgn0204430	FBgn0101540	FBgn0137908	0.1056	0.0907	0.353013	0.330166
augustus_masked-scaffold1415-size28513-abinit-gene-0.3	FBgn0208539	FBgn0040730	0.433434	0.167556	0.440538	0.314178	0.0622415	0.163828	0.0299	0.128	0.2339	0.0163009	NA	NA	NA	NA	NA	NA	NA	NA	NA	NA	NA	NA	NA	NA	NA	NA
augustus_masked-scaffold1418-size37622-abinit-gene-0.0	FBgn0208411	FBgn0017551	0.431752	0.166978	0.438371	0.153137	0.0957498	0.352744	0.0201	0.1479	0.1356	9.18e-14	NA	NA	NA	NA	NA	NA	NA	NA	NA	NA	NA	NA	NA	NA	NA	NA
augustus_masked-scaffold1418-size37622-abinit-gene-0.3	NA	NA	0.428727	0.167355	0.434772	0.273167	0.120222	0.30388	NA	NA	NA	NA	NA	NA	NA	NA	NA	NA	NA	NA	NA	NA	NA	NA	NA	NA	NA	NA
augustus_masked-scaffold14198-size816-abinit-gene-0.0	FBgn0202475	FBgn0040354	NA	0.17362	0.436903	0	0.049791	0.0925833	1.0866	58.5552	0.0186	9.18e-05	NA	NA	NA	NA	NA	NA	NA	NA	NA	NA	NA	NA	NA	NA	NA	NA
augustus_masked-scaffold142-size401332-abinit-gene-0.6	FBgn0207343	FBgn0085225	0.430884	0.167362	0.437652	0.300961	0.0831725	0.382276	0.0781	0.2186	0.3574	0.0192267	NA	NA	NA	NA	NA	NA	NA	NA	NA	NA	NA	NA	NA	NA	NA	NA
augustus_masked-scaffold142-size401332-abinit-gene-0.8	FBgn0209264	NA	0.432199	0.16938	0.439261	0.521304	0.0904814	0.103816	0.0388	0.2064	0.1878	1.05e-15	NA	NA	NA	NA	NA	NA	NA	NA	NA	NA	NA	NA	NA	NA	NA	NA
augustus_masked-scaffold142-size401332-abinit-gene-1.0	FBgn0209260	FBgn0033483	0.430477	0.167282	0.43817	0.368455	0.0963946	0.312123	0.0415	0.1846	0.2246	1.81e-10	FBgn0033483	FBgn0129380	FBgn0116269	FBgn0182477	FBgn0236683	FBgn0155208	FBgn0222640	FBgn0176063	FBgn0246226	FBgn0209260	FBgn0089055	FBgn0142008	0.2586	0.2008	0.0694386	0.121371
augustus_masked-scaffold142-size401332-abinit-gene-1.6	FBgn0209256	FBgn0034030	0.436081	0.167004	0.440155	1.13367	0.0931372	0.67615	0.068	0.3549	0.1916	3.83e-08	FBgn0034030	FBgn0129377	FBgn0114519	FBgn0196898	FBgn0231771	FBgn0157631	FBgn0225164	FBgn0175018	FBgn0080874	FBgn0209256	FBgn0090753	FBgn0142005	0.1008	0.0711	0.093372	0.147563
augustus_masked-scaffold142-size401332-abinit-gene-1.8	FBgn0207352	FBgn0010531	0.432187	0.169356	0.444691	0.383503	0.101593	0.770421	0.0158	0.1069	0.1477	4.51e-07	FBgn0010531	FBgn0127436	FBgn0117354	FBgn0197280	FBgn0239009	FBgn0157676	FBgn0224995	FBgn0175431	FBgn0074673	FBgn0207352	FBgn0088185	FBgn0142995	0.1109	0.0896	0.390189	0.349656
augustus_masked-scaffold142-size401332-abinit-gene-2.11	FBgn0207366	FBgn0033265	0.430297	0.167758	0.437272	0.273167	0.0622415	0.105435	0.0669	0.1845	0.3624	5.74e-08	FBgn0033265	FBgn0127450	FBgn0102982	FBgn0181965	FBgn0240498	FBgn0154984	FBgn0224888	FBgn0175603	FBgn0081260	FBgn0207366	FBgn0088251	FBgn0143009	0.3452	0.2946	0.231362	0.256742
augustus_masked-scaffold142-size401332-abinit-gene-2.12	FBgn0209246	FBgn0033264	0.431975	0.167796	0.437696	0.122565	0.064397	0.295772	0.0225	0.1133	0.1987	1.57e-10	FBgn0033264	FBgn0129367	FBgn0115487	FBgn0182314	FBgn0236538	FBgn0154709	FBgn0225240	FBgn0175890	FBgn0075298	FBgn0209246	FBgn0090692	FBgn0141996	0.2286	0.2218	0.811169	0.520025
augustus_masked-scaffold142-size401332-abinit-gene-2.15	FBgn0207369	FBgn0033258	0.431739	0.167266	0.440401	0.139219	0.0678003	0.120766	0.0186	0.1405	0.1321	1.41e-12	NA	NA	NA	NA	NA	NA	NA	NA	NA	NA	NA	NA	NA	NA	NA	NA
augustus_masked-scaffold142-size401332-abinit-gene-2.3	FBgn0209249	FBgn0034986	0.430286	0.166831	0.436948	0.0781055	0.0592843	0.192303	0.0059	0.1921	0.0309	4.56e-11	FBgn0034986	FBgn0129370	FBgn0112146	FBgn0196282	FBgn0229280	FBgn0154713	FBgn0225155	FBgn0173171	FBgn0078119	FBgn0209249	FBgn0090500	FBgn0141999	0.045	0.0361	0.55053	0.4246
augustus_masked-scaffold142-size401332-abinit-gene-2.5	FBgn0207359	FBgn0010504	0.429883	0.166639	0.436326	0.314178	0.0724346	0.352744	0.012	0.1589	0.0753	1.55e-15	NA	NA	NA	NA	NA	NA	NA	NA	NA	NA	NA	NA	NA	NA	NA	NA
augustus_masked-scaffold142-size401332-abinit-gene-3.0	FBgn0207372	FBgn0021814	0.43032	0.167776	0.43888	0.16549	0.123828	0.249376	0.1465	0.4229	0.3464	1.13e-05	NA	NA	NA	NA	NA	NA	NA	NA	NA	NA	NA	NA	NA	NA	NA	NA
augustus_masked-scaffold1420-size48917-abinit-gene-0.0	FBgn0202519	FBgn0262740	0.435538	0.169001	0.442237	0.518228	0.138018	0.812564	0.0012	0.1225	0.0102	6.37e-37	FBgn0262740	FBgn0119856	FBgn0111062	FBgn0187634	FBgn0234768	FBgn0152592	FBgn0218369	FBgn0168000	FBgn0071219	FBgn0202519	FBgn0099390	FBgn0137643	0.0156	0.0281	0.051964	0.100166
augustus_masked-scaffold1420-size48917-abinit-gene-0.5	FBgn0202516	FBgn0030853	0.439955	0.16979	0.46203	0.161126	0.0494015	1.29362	0.0079	0.0226	0.3476	0.244632	NA	NA	NA	NA	NA	NA	NA	NA	NA	NA	NA	NA	NA	NA	NA	NA
augustus_masked-scaffold14229-size815-abinit-gene-0.0	NA	NA	NA	NA	NA	NA	NA	NA	NA	NA	NA	NA	NA	NA	NA	NA	NA	NA	NA	NA	NA	NA	NA	NA	NA	NA	NA	NA
augustus_masked-scaffold1423-size33594-abinit-gene-0.6	FBgn0201698	FBgn0261789	0.448171	0.168244	0.44116	1.2061	0.0689797	0.235189	0.0144	0.2276	0.0634	2.5e-08	FBgn0261789	FBgn0121755	FBgn0102830	FBgn0191046	FBgn0241244	FBgn0161067	FBgn0216210	FBgn0165506	FBgn0071709	FBgn0201698	FBgn0095640	FBgn0145898	0.0001	0.0011	0.597681	0.443232
augustus_masked-scaffold1423-size33594-abinit-gene-0.7	FBgn0201488	FBgn0037435	0.43383	0.167948	0.440334	0.225352	0.064397	0.13327	0.0422	0.1774	0.238	1.72e-10	FBgn0037435	FBgn0121517	FBgn0105630	FBgn0191356	FBgn0228086	FBgn0161670	FBgn0215066	FBgn0165834	FBgn0074803	FBgn0201488	FBgn0093418	FBgn0147138	0.1964	0.1429	0.030025	0.0702451
augustus_masked-scaffold14242-size814-abinit-gene-0.0	FBgn0204152	NA	0.45763	0.181749	0.462309	1.12969	0.318316	1.02854	0.1201	0.5385	0.223	2.36e-06	NA	NA	NA	NA	NA	NA	NA	NA	NA	NA	NA	NA	NA	NA	NA	NA
augustus_masked-scaffold1426-size50210-abinit-gene-0.3	FBgn0207757	FBgn0033990	0.4334	0.168427	0.439974	0.195322	0.0724346	0.382276	0.0124	0.1192	0.1042	1.77e-10	NA	NA	NA	NA	NA	NA	NA	NA	NA	NA	NA	NA	NA	NA	NA	NA
augustus_masked-scaffold14273-size813-abinit-gene-0.0	NA	NA	NA	NA	NA	NA	NA	NA	NA	NA	NA	NA	NA	NA	NA	NA	NA	NA	NA	NA	NA	NA	NA	NA	NA	NA	NA	NA
augustus_masked-scaffold1428-size37426-abinit-gene-0.0	FBgn0202481	FBgn0040355	0.493337	0.165706	0.508474	1.36333	0.064397	1.27677	0.0134	0.1854	0.0724	8.03e-15	NA	NA	NA	NA	NA	NA	NA	NA	NA	NA	NA	NA	NA	NA	NA	NA
augustus_masked-scaffold1428-size37426-abinit-gene-0.2	FBgn0202472	FBgn0029639	0.443359	0.166376	0.451904	1.26483	0.0724346	1.20094	0.0578	0.1966	0.2943	2.33e-05	NA	NA	NA	NA	NA	NA	NA	NA	NA	NA	NA	NA	NA	NA	NA	NA
augustus_masked-scaffold1429-size15012-abinit-gene-0.0	FBgn0208154	FBgn0034270	0.430097	0.167667	0.435642	0.364004	0.0592843	0.130539	0.0182	0.144	0.1266	3.15e-15	FBgn0034270	FBgn0130112	FBgn0113208	FBgn0196740	FBgn0231604	FBgn0154882	FBgn0221465	FBgn0174840	FBgn0079560	FBgn0208154	FBgn0090261	FBgn0143897	0.0805	0.0807	0.990035	0.571583
augustus_masked-scaffold1429-size15012-abinit-gene-0.2	FBgn0208153	FBgn0085220	NA	NA	NA	NA	NA	NA	NA	NA	NA	NA	NA	NA	NA	NA	NA	NA	NA	NA	NA	NA	NA	NA	NA	NA	NA	NA
augustus_masked-scaffold143-size91301-abinit-gene-0.13	FBgn0204737	FBgn0026196	0.432849	0.174601	0.438177	0.130369	0.402908	0.36808	0.0063	0.1074	0.0585	5.91e-16	FBgn0026196	FBgn0120640	FBgn0115714	FBgn0193933	FBgn0235811	FBgn0163186	FBgn0226211	FBgn0168667	FBgn0249407	FBgn0204737	FBgn0091497	FBgn0140483	0.0315	0.0322	0.94056	0.558546
augustus_masked-scaffold143-size91301-abinit-gene-0.14	FBgn0204739	NA	0.433727	0.169354	0.439603	0.115664	0.172056	0.264449	0.0041	0.194	0.0214	1.6e-09	NA	NA	NA	NA	NA	NA	NA	NA	NA	NA	NA	NA	NA	NA	NA	NA
augustus_masked-scaffold143-size91301-abinit-gene-0.2	FBgn0208527	FBgn0000351	0.433744	0.17689	0.452869	0.0980189	0.405121	1.18618	0.0214	0.173	0.1239	6.75e-17	FBgn0000351	FBgn0121048	FBgn0115739	FBgn0193955	FBgn0235835	FBgn0163173	FBgn0220095	FBgn0168919	FBgn0070981	FBgn0208527	FBgn0091484	FBgn0146851	0.1273	0.1852	0.0113337	0.0350588
augustus_masked-scaffold143-size91301-abinit-gene-0.3	FBgn0208518	FBgn0031848	0.433836	0.169782	0.441545	0.0951925	0.182871	0.163828	0.0198	0.1866	0.106	2.21e-10	NA	NA	NA	NA	NA	NA	NA	NA	NA	NA	NA	NA	NA	NA	NA	NA
augustus_masked-scaffold1431-size73768-abinit-gene-0.1	FBgn0210733	FBgn0037684	0.426429	0.167775	0.434	0.219021	0.0622415	0.152187	0.013	0.1474	0.088	3.69e-19	FBgn0037684	FBgn0126503	FBgn0108705	FBgn0190131	FBgn0242992	FBgn0151422	FBgn0213380	FBgn0178663	FBgn0080830	FBgn0210733	FBgn0094226	FBgn0146727	0.0724	0.0665	0.649594	0.462246
augustus_masked-scaffold1431-size73768-abinit-gene-0.4	FBgn0210734	FBgn0037685	0.433072	0.1692	0.442434	0.0781055	0.0506344	0.0684303	0.0448	0.1843	0.2431	7.82e-09	NA	NA	NA	NA	NA	NA	NA	NA	NA	NA	NA	NA	NA	NA	NA	NA
augustus_masked-scaffold1431-size73768-abinit-gene-0.5	FBgn0210672	FBgn0037688	0.42956	0.167688	0.435707	0.115664	0.0622415	0.0792924	0.0211	0.137	0.1542	9.61e-13	NA	NA	NA	NA	NA	NA	NA	NA	NA	NA	NA	NA	NA	NA	NA	NA
augustus_masked-scaffold1431-size73768-abinit-gene-0.7	FBgn0210671	NA	0.434868	0.17347	0.43649	0.0541278	0.0486916	0.0645431	0.0637	0.1764	0.3611	0.0269863	NA	NA	NA	NA	NA	NA	NA	NA	NA	NA	NA	NA	NA	NA	NA	NA
augustus_masked-scaffold1432-size35439-abinit-gene-0.0	NA	NA	0.431726	0.166615	0.437415	0.338528	0.13944	0.235189	NA	NA	NA	NA	NA	NA	NA	NA	NA	NA	NA	NA	NA	NA	NA	NA	NA	NA	NA	NA
augustus_masked-scaffold14325-size811-abinit-gene-0.0	FBgn0207988	FBgn0011556	0.434796	0.164016	0.4413	0.060356	0.0612152	0.0635969	0.0277	0.169	0.1639	2.01e-08	NA	NA	NA	NA	NA	NA	NA	NA	NA	NA	NA	NA	NA	NA	NA	NA
augustus_masked-scaffold1433-size14956-abinit-gene-0.3	FBgn0203322	FBgn0032921	0.436478	0.167885	0.441213	0.526922	0.159994	0.360643	0.025	0.1351	0.1849	0.000105296	FBgn0032921	FBgn0121147	FBgn0113461	FBgn0195651	FBgn0230614	FBgn0163476	FBgn0223104	FBgn0178261	FBgn0081630	FBgn0203322	FBgn0091767	FBgn0139843	0.0986	0.117	0.548835	0.424014
augustus_masked-scaffold1435-size56412-abinit-gene-0.1	NA	NA	0.434087	0.168679	0.439758	0.133228	0.0847479	0.130539	NA	NA	NA	NA	NA	NA	NA	NA	NA	NA	NA	NA	NA	NA	NA	NA	NA	NA	NA	NA
augustus_masked-scaffold1436-size29045-abinit-gene-0.0	FBgn0202711	FBgn0035574	0.430782	0.169828	0.437109	0.344199	0.888435	0.436353	0.0501	0.272	0.1843	2.34e-43	FBgn0035574	FBgn0123167	FBgn0107498	FBgn0185559	FBgn0238725	FBgn0155518	FBgn0218601	FBgn0169601	FBgn0249899	FBgn0202711	FBgn0102083	FBgn0135507	0.148	0.1325	0.299121	0.300168
augustus_masked-scaffold1438-size64040-abinit-gene-0.4	FBgn0205423	FBgn0016970	0.435092	0.164102	0.439455	0.122565	0.0666443	0.177067	0.0348	0.2125	0.164	2.74e-09	FBgn0016970	FBgn0128037	FBgn0115582	FBgn0182419	FBgn0236626	FBgn0155190	FBgn0222772	FBgn0176000	FBgn0072696	FBgn0205423	FBgn0088861	FBgn0142504	0.1515	0.2247	0.0382338	0.0822559
augustus_masked-scaffold1438-size64040-abinit-gene-0.5	FBgn0205213	FBgn0050392	0.433348	0.167579	0.439662	0.412166	0.0884216	0.0901659	0.0273	0.2058	0.1325	5.76e-10	FBgn0050392	FBgn0128773	FBgn0112973	FBgn0196522	FBgn0231378	FBgn0148366	FBgn0064291	FBgn0170649	FBgn0075830	FBgn0205213	FBgn0089147	FBgn0142481	0.1005	0.1255	0.341287	0.323999
augustus_masked-scaffold1438-size64040-abinit-gene-0.7	FBgn0205412	FBgn0015561	0.432598	0.16805	0.438239	0.531165	0.166827	0.413176	0.0419	0.2575	0.1627	1.32e-19	FBgn0015561	FBgn0128036	FBgn0115572	FBgn0182410	FBgn0236617	FBgn0154443	FBgn0219835	FBgn0175989	FBgn0074104	FBgn0205412	FBgn0088852	FBgn0142503	0.1976	0.1178	0.0121086	0.0367394
augustus_masked-scaffold1438-size64040-abinit-gene-0.8	FBgn0205235	FBgn0086904	0.429207	0.167872	0.437948	0.145809	0.119507	0.15975	0.0021	0.1161	0.0182	5.16e-11	NA	NA	NA	NA	NA	NA	NA	NA	NA	NA	NA	NA	NA	NA	NA	NA
augustus_masked-scaffold1438-size64040-abinit-gene-0.9	FBgn0205402	FBgn0020930	0.43014	0.167372	0.435916	0.307903	0.121679	0.264449	0.0139	0.2004	0.0693	6.31e-25	FBgn0020930	FBgn0128035	FBgn0112526	FBgn0182681	FBgn0230235	FBgn0147825	FBgn0219832	FBgn0176304	FBgn0081228	FBgn0205402	FBgn0088851	FBgn0142502	0.0581	0.0627	0.679177	0.474587
augustus_masked-scaffold1439-size14919-abinit-gene-0.0	FBgn0199679	FBgn0035670	0.43573	0.172397	0.441826	1.21573	0.481276	1.25518	0.0206	0.1936	0.1065	8.74e-14	NA	NA	NA	NA	NA	NA	NA	NA	NA	NA	NA	NA	NA	NA	NA	NA
augustus_masked-scaffold1439-size14919-abinit-gene-0.1	FBgn0200168	FBgn0035669	0.43405	0.169536	0.439029	0.219021	0.0996711	0.36808	0.0115	0.1539	0.0749	3.56e-19	FBgn0035669	FBgn0122505	FBgn0107563	FBgn0185622	FBgn0238787	FBgn0153146	FBgn0218901	FBgn0169666	FBgn0079703	FBgn0200168	FBgn0087712	FBgn0139432	0.074	0.0919	0.209015	0.242125
augustus_masked-scaffold1439-size14919-abinit-gene-0.2	FBgn0200167	FBgn0028980	0.432788	0.169872	0.438828	0.695057	0.118096	0.755105	0.0124	0.204	0.0608	2.82e-17	NA	NA	NA	NA	NA	NA	NA	NA	NA	NA	NA	NA	NA	NA	NA	NA
augustus_masked-scaffold1439-size14919-abinit-gene-0.3	FBgn0199684	FBgn0020906	0.429762	0.175974	0.439371	0.107794	0.102934	0.0772953	0.0887	0.3941	0.225	1.54e-12	NA	NA	NA	NA	NA	NA	NA	NA	NA	NA	NA	NA	NA	NA	NA	NA
augustus_masked-scaffold1439-size14919-abinit-gene-0.4	NA	NA	NA	NA	NA	NA	NA	NA	NA	NA	NA	NA	NA	NA	NA	NA	NA	NA	NA	NA	NA	NA	NA	NA	NA	NA	NA	NA
augustus_masked-scaffold144-size110300-abinit-gene-0.0	FBgn0203755	NA	0.432066	0.169698	0.439924	0.120176	0.204461	0.128001	0.0754	0.2248	0.3353	1.69e-07	NA	NA	NA	NA	NA	NA	NA	NA	NA	NA	NA	NA	NA	NA	NA	NA
augustus_masked-scaffold1441-size23942-abinit-gene-0.0	FBgn0200969	FBgn0026418	0.434399	0.169033	0.439514	0.891706	0.182871	0.474968	0.009	0.1001	0.0902	1.38e-21	FBgn0026418	FBgn0122581	FBgn0107913	FBgn0186157	FBgn0239231	FBgn0162873	FBgn0219033	FBgn0180306	FBgn0079712	FBgn0200969	FBgn0101585	FBgn0136512	0.1518	0.0805	7.18e-06	9.4e-05
augustus_masked-scaffold1442-size69153-abinit-gene-0.1	NA	NA	0.447106	0.168234	0.464584	1.30929	0.0678003	1.26428	NA	NA	NA	NA	NA	NA	NA	NA	NA	NA	NA	NA	NA	NA	NA	NA	NA	NA	NA	NA
augustus_masked-scaffold1445-size14848-abinit-gene-0.0	FBgn0207443	FBgn0028371	0.433222	0.170543	0.440256	0.575037	0.218281	0.529398	0.0063	0.1368	0.0464	3.19e-51	NA	NA	NA	NA	NA	NA	NA	NA	NA	NA	NA	NA	NA	NA	NA	NA
augustus_masked-scaffold1446-size24495-abinit-gene-0.4	FBgn0197404	FBgn0030562	0.434318	0.170434	0.441354	0.125089	0.250759	0.130539	0.0397	0.1753	0.2262	2.8e-07	NA	NA	NA	NA	NA	NA	NA	NA	NA	NA	NA	NA	NA	NA	NA	NA
augustus_masked-scaffold1448-size23905-abinit-gene-0.0	FBgn0210159	FBgn0265274	0.434365	0.167634	0.441488	0.412166	0.0831725	0.375141	0.0012	0.0805	0.0149	2.24e-13	FBgn0265274	FBgn0126709	FBgn0104342	FBgn0189557	FBgn0228350	FBgn0160943	FBgn0215980	FBgn0167216	FBgn0073053	FBgn0210159	FBgn0095004	FBgn0147001	0.1001	0.0449	0.000760115	0.00453986
augustus_masked-scaffold145-size92850-abinit-gene-0.0	FBgn0198323	FBgn0037662	0.433062	0.170681	0.439544	0.517155	0.561584	0.40749	0.0539	0.185	0.2915	3.28e-06	NA	NA	NA	NA	NA	NA	NA	NA	NA	NA	NA	NA	NA	NA	NA	NA
augustus_masked-scaffold14547-size799-abinit-gene-0.0	NA	NA	0.423481	0.165441	0.433901	0.120176	0.0526447	0.0938428	NA	NA	NA	NA	NA	NA	NA	NA	NA	NA	NA	NA	NA	NA	NA	NA	NA	NA	NA	NA
augustus_masked-scaffold1455-size16365-abinit-gene-0.0	FBgn0202787	FBgn0002561	0.438104	0.169066	0.441368	1.18308	0.529398	1.15303	0.1334	0.3632	0.3672	8.47e-05	FBgn0002561	FBgn0131797	FBgn0028821	FBgn0025409	FBgn0025398	FBgn0157974	FBgn0227230	FBgn0173965	FBgn0077733	FBgn0202787	FBgn0098452	FBgn0133762	0.2102	0.1405	0.0415041	0.0861275
augustus_masked-scaffold1457-size16792-abinit-gene-0.0	FBgn0199695	FBgn0000017	0.432406	0.170188	0.436739	1.21678	0.492441	0.389265	0.0091	0.1439	0.0635	4.42e-24	NA	NA	NA	NA	NA	NA	NA	NA	NA	NA	NA	NA	NA	NA	NA	NA
augustus_masked-scaffold1458-size32417-abinit-gene-0.0	FBgn0201779	FBgn0028436	0.449146	0.167858	0.45614	1.37692	0.194132	1.30896	0.0368	0.2677	0.1375	8.58e-20	FBgn0028436	FBgn0126355	FBgn0105371	FBgn0191323	FBgn0228054	FBgn0161630	FBgn0215032	FBgn0165797	FBgn0070493	FBgn0201779	FBgn0093388	FBgn0147467	0.1125	0.074	0.010809	0.0339479
augustus_masked-scaffold1458-size32417-abinit-gene-0.4	FBgn0201781	FBgn0051516	0.429985	0.167202	0.434911	0.332986	0.0592843	0.167945	0.0431	0.3535	0.1219	1.27e-13	NA	NA	NA	NA	NA	NA	NA	NA	NA	NA	NA	NA	NA	NA	NA	NA
augustus_masked-scaffold146-size89606-abinit-gene-0.2	FBgn0210127	FBgn0037561	0.480435	0.16847	0.458815	1.42236	0.0502003	1.30388	0.0062	0.1353	0.0457	4.46e-27	FBgn0037561	FBgn0121616	FBgn0109690	FBgn0192341	FBgn0241962	FBgn0161771	FBgn0213370	FBgn0181212	FBgn0081910	FBgn0210127	FBgn0093229	FBgn0133437	0.0709	0.0684	0.836666	0.528432
augustus_masked-scaffold146-size89606-abinit-gene-0.4	FBgn0210128	FBgn0038471	0.437678	0.166554	0.44509	0.225352	0.0612152	0.0645431	0.0043	0.1748	0.0245	5.36e-20	FBgn0038471	FBgn0121617	FBgn0114118	FBgn0190638	FBgn0068296	FBgn0162138	FBgn0218251	FBgn0170119	FBgn0078746	FBgn0210128	FBgn0094099	FBgn0133438	0.1115	0.0781	0.074472	0.127387
augustus_masked-scaffold146-size89606-abinit-gene-0.5	NA	NA	0.42571	0.16765	0.429174	0.115664	0.0526447	0.295772	NA	NA	NA	NA	NA	NA	NA	NA	NA	NA	NA	NA	NA	NA	NA	NA	NA	NA	NA	NA
augustus_masked-scaffold146-size89606-abinit-gene-0.6	FBgn0211289	FBgn0014861	0.431321	0.166622	0.438395	0.231917	0.0746415	0.249376	0.0006	0.118	0.005	1.67e-38	FBgn0014861	FBgn0121657	FBgn0116276	FBgn0190051	FBgn0242909	FBgn0160950	FBgn0213743	FBgn0178578	FBgn0080419	FBgn0211289	FBgn0095834	FBgn0144820	0.0199	0.0163	0.470484	0.389056
augustus_masked-scaffold146-size89606-abinit-gene-0.7	FBgn0211288	FBgn0085331	0.441807	0.166631	0.454193	1.4818	0.0689797	1.38226	0.0319	0.1216	0.2624	0.00328195	NA	NA	NA	NA	NA	NA	NA	NA	NA	NA	NA	NA	NA	NA	NA	NA
augustus_masked-scaffold146-size89606-abinit-gene-0.8	FBgn0211286	FBgn0037766	0.433931	0.166937	0.44039	0.482791	0.0724346	0.570829	0.02	0.0807	0.2472	0.00613451	FBgn0037766	FBgn0121655	FBgn0109543	FBgn0192215	FBgn0241823	FBgn0160808	FBgn0216514	FBgn0181056	FBgn0071870	FBgn0211286	FBgn0094164	FBgn0144817	0.0539	0.0413	0.537784	0.420002
augustus_masked-scaffold1460-size70535-abinit-gene-0.2	FBgn0197477	FBgn0038723	0.43299	0.168155	0.44038	0.133228	0.0847479	0.192303	0.0054	0.1127	0.0477	2.82e-13	FBgn0038723	FBgn0130840	FBgn0108122	FBgn0191586	FBgn0242205	FBgn0149563	FBgn0224779	FBgn0181748	FBgn0079427	FBgn0197477	FBgn0094380	FBgn0133101	0.0165	0.0103	0.337603	0.322633
augustus_masked-scaffold1460-size70535-abinit-gene-0.4	FBgn0197478	FBgn0040602	0.435332	0.167944	0.442061	0.0790944	0.0689797	0.477517	0.0392	0.1248	0.3141	0.00399188	FBgn0040602	FBgn0130849	FBgn0104505	FBgn0189699	FBgn0228507	FBgn0159885	FBgn0216392	FBgn0165161	FBgn0073108	FBgn0197478	FBgn0095247	FBgn0133102	0.2545	0.2367	0.767096	0.505829
augustus_masked-scaffold1461-size71309-abinit-gene-0.0	FBgn0199799	FBgn0031756	0.430421	0.168175	0.437367	0.300961	0.113103	0.320563	0.0388	0.165	0.2354	2.47e-16	FBgn0031756	FBgn0118198	FBgn0116399	FBgn0194018	FBgn0236334	FBgn0156697	FBgn0217413	FBgn0172887	FBgn0072727	FBgn0199799	FBgn0091318	FBgn0134069	0.324	0.3011	0.501688	0.402554
augustus_masked-scaffold1463-size29920-abinit-gene-0.0	NA	NA	0.434534	0.167307	0.440311	1.00767	0.0957498	0.841125	NA	NA	NA	NA	NA	NA	NA	NA	NA	NA	NA	NA	NA	NA	NA	NA	NA	NA	NA	NA
augustus_masked-scaffold1464-size14704-abinit-gene-0.0	FBgn0204469	NA	0.441017	0.168049	0.449867	1.13136	0.121679	1.12655	0.013	0.1454	0.0897	1.27e-19	NA	NA	NA	NA	NA	NA	NA	NA	NA	NA	NA	NA	NA	NA	NA	NA
augustus_masked-scaffold14655-size794-abinit-gene-0.0	NA	NA	NA	NA	NA	NA	NA	NA	NA	NA	NA	NA	NA	NA	NA	NA	NA	NA	NA	NA	NA	NA	NA	NA	NA	NA	NA	NA
augustus_masked-scaffold14682-size793-abinit-gene-0.0	NA	NA	NA	NA	NA	NA	NA	NA	NA	NA	NA	NA	NA	NA	NA	NA	NA	NA	NA	NA	NA	NA	NA	NA	NA	NA	NA	NA
augustus_masked-scaffold147-size255492-abinit-gene-0.0	NA	NA	0.432915	0.167836	0.440028	0.130369	0.0724346	0.102263	NA	NA	NA	NA	NA	NA	NA	NA	NA	NA	NA	NA	NA	NA	NA	NA	NA	NA	NA	NA
augustus_masked-scaffold147-size255492-abinit-gene-0.2	NA	NA	0.431716	0.169307	0.440814	0.238644	0.153917	0.642199	NA	NA	NA	NA	NA	NA	NA	NA	NA	NA	NA	NA	NA	NA	NA	NA	NA	NA	NA	NA
augustus_masked-scaffold147-size255492-abinit-gene-1.1	FBgn0207112	FBgn0034138	0.433788	0.167937	0.439443	0.0980189	0.0757104	0.264449	0.0001	0.0607	0.001	2.27e-05	FBgn0034138	FBgn0128104	FBgn0114433	FBgn0196818	FBgn0068222	FBgn0148947	FBgn0223590	FBgn0174934	FBgn0080984	FBgn0207112	FBgn0088298	FBgn0141743	0.0001	0.011	0.358305	0.332603
augustus_masked-scaffold147-size255492-abinit-gene-1.10	FBgn0207108	FBgn0030683	0.432654	0.165806	0.437658	0.161126	0.0757104	0.375141	0.0239	0.1959	0.122	2.86e-17	NA	NA	NA	NA	NA	NA	NA	NA	NA	NA	NA	NA	NA	NA	NA	NA
augustus_masked-scaffold147-size255492-abinit-gene-1.2	FBgn0209495	FBgn0050394	0.431663	0.167443	0.438661	0.212823	0.0689797	0.249376	0.0311	0.1744	0.1785	1.07e-23	FBgn0050394	FBgn0128707	FBgn0112969	FBgn0196516	FBgn0231374	FBgn0148360	FBgn0223691	FBgn0170643	FBgn0075831	FBgn0209495	FBgn0089142	FBgn0143269	0.1596	0.1267	0.0437811	0.0891469
augustus_masked-scaffold147-size255492-abinit-gene-1.3	FBgn0209496	FBgn0250824	0.431562	0.168337	0.439296	0.238644	0.0538328	0.209405	0.0719	0.1878	0.3826	0.0123015	NA	NA	NA	NA	NA	NA	NA	NA	NA	NA	NA	NA	NA	NA	NA	NA
augustus_masked-scaffold147-size255492-abinit-gene-1.5	FBgn0207110	FBgn0261554	0.431465	0.168201	0.43773	0.338528	0.200935	0.389265	0.0083	0.1935	0.0426	3.88e-87	FBgn0261554	FBgn0128102	FBgn0114283	FBgn0183327	FBgn0229953	FBgn0148945	FBgn0223587	FBgn0170743	FBgn0246076	FBgn0207110	FBgn0089844	FBgn0141741	0.0736	0.0711	0.753504	0.501385
augustus_masked-scaffold147-size255492-abinit-gene-1.6	NA	NA	0.431701	0.167892	0.437395	0.280155	0.208506	0.360643	NA	NA	NA	NA	NA	NA	NA	NA	NA	NA	NA	NA	NA	NA	NA	NA	NA	NA	NA	NA
augustus_masked-scaffold147-size255492-abinit-gene-1.8	FBgn0209497	FBgn0001291	0.435453	0.171792	0.441264	0.0995018	0.122352	0.0626527	0.0237	0.1145	0.2075	1.59e-06	FBgn0001291	FBgn0128709	FBgn0116271	FBgn0187053	FBgn0236685	FBgn0155211	FBgn0223586	FBgn0176065	FBgn0265029	FBgn0209497	FBgn0089057	FBgn0143270	0.1524	0.1172	0.207858	0.241219
augustus_masked-scaffold147-size255492-abinit-gene-2.0	FBgn0209412	NA	0.430892	0.171799	0.438385	0.113583	0.294624	0.15975	0.0892	0.3489	0.2556	1.72e-07	NA	NA	NA	NA	NA	NA	NA	NA	NA	NA	NA	NA	NA	NA	NA	NA
augustus_masked-scaffold147-size255492-abinit-gene-2.1	FBgn0207211	FBgn0022772	0.430298	0.167913	0.436351	0.294162	0.106943	0.264449	0.0188	0.1547	0.1216	5.16e-30	NA	NA	NA	NA	NA	NA	NA	NA	NA	NA	NA	NA	NA	NA	NA	NA
augustus_masked-scaffold147-size255492-abinit-gene-2.8	FBgn0208914	FBgn0020312	0.433781	0.169418	0.438774	0.48146	0.171295	0.320563	0.0128	0.1709	0.0747	5.59e-42	FBgn0020312	FBgn0128639	FBgn0112988	FBgn0196536	FBgn0231396	FBgn0147787	FBgn0222630	FBgn0170665	FBgn0077927	FBgn0208914	FBgn0090011	FBgn0141510	0.0714	0.0744	0.78612	0.512043
augustus_masked-scaffold1470-size25930-abinit-gene-0.0	FBgn0205894	FBgn0002576	0.438523	0.168029	0.449213	1.37692	0.143882	1.34847	0.0082	0.1045	0.0788	2.06e-14	FBgn0002576	FBgn0119310	FBgn0110525	FBgn0188530	FBgn0235232	FBgn0154103	FBgn0227332	FBgn0177348	FBgn0244012	FBgn0205894	FBgn0098771	FBgn0137150	0.0681	0.1624	2.93e-07	5.56e-06
augustus_masked-scaffold14703-size792-abinit-gene-0.0	NA	NA	0.427406	0.169237	0.437908	0.16549	0.047755	0.0733386	NA	NA	NA	NA	NA	NA	NA	NA	NA	NA	NA	NA	NA	NA	NA	NA	NA	NA	NA	NA
augustus_masked-scaffold1477-size23619-abinit-gene-0.0	FBgn0210239	NA	0.433345	0.167345	0.441017	0.184522	0.0592843	0.136053	0.0347	0.1528	0.2272	3.94e-12	NA	NA	NA	NA	NA	NA	NA	NA	NA	NA	NA	NA	NA	NA	NA	NA
augustus_masked-scaffold1478-size30289-abinit-gene-0.3	FBgn0205637	FBgn0030694	0.455056	0.169785	0.460602	1.38746	0.0544822	1.3866	0.0184	0.1495	0.1231	1.65e-12	NA	NA	NA	NA	NA	NA	NA	NA	NA	NA	NA	NA	NA	NA	NA	NA
augustus_masked-scaffold1478-size30289-abinit-gene-0.5	FBgn0205723	FBgn0030695	0.454598	0.167083	0.477339	1.41008	0.0724346	1.33493	0.0169	0.1347	0.1256	3.19e-09	NA	NA	NA	NA	NA	NA	NA	NA	NA	NA	NA	NA	NA	NA	NA	NA
augustus_masked-scaffold1478-size30289-abinit-gene-0.6	FBgn0205639	FBgn0030692	0.44852	0.168432	0.460862	1.40217	0.0746415	1.33802	0.0173	0.106	0.1635	3.29e-12	FBgn0030692	FBgn0120015	FBgn0110135	FBgn0188806	FBgn0234701	FBgn0155663	FBgn0221781	FBgn0177452	FBgn0081088	FBgn0205639	FBgn0096989	FBgn0133958	0.1335	0.1295	0.840845	0.529824
augustus_masked-scaffold148-size60264-abinit-gene-0.1	FBgn0207133	FBgn0034882	0.436512	0.167851	0.446272	0.174619	0.106943	0.728391	0.0213	0.2087	0.1018	8.49e-13	NA	NA	NA	NA	NA	NA	NA	NA	NA	NA	NA	NA	NA	NA	NA	NA
augustus_masked-scaffold148-size60264-abinit-gene-0.3	FBgn0207132	FBgn0034853	0.431454	0.166988	0.438622	0.338528	0.206566	0.15975	0.0675	0.1699	0.3974	2.86e-16	FBgn0034853	FBgn0128125	FBgn0115004	FBgn0183496	FBgn0231899	FBgn0155171	FBgn0225024	FBgn0170922	FBgn0072402	FBgn0207132	FBgn0088895	FBgn0141764	0.3991	0.2744	1.01e-06	1.71e-05
augustus_masked-scaffold148-size60264-abinit-gene-0.8	FBgn0209475	FBgn0050411	0.430986	0.167358	0.436874	0.452459	0.196331	0.395634	0.0333	0.1046	0.3188	0.0148541	NA	NA	NA	NA	NA	NA	NA	NA	NA	NA	NA	NA	NA	NA	NA	NA
augustus_masked-scaffold1480-size42382-abinit-gene-0.5	FBgn0203866	FBgn0029789	0.434901	0.168813	0.440078	0.920059	0.153199	1.24648	0.0156	0.1305	0.1192	1.57e-26	FBgn0029789	FBgn0119519	FBgn0110692	FBgn0187870	FBgn0234289	FBgn0155924	FBgn0221901	FBgn0167563	FBgn0076347	FBgn0203866	FBgn0097911	FBgn0139044	0.1182	0.1219	0.782484	0.510641
augustus_masked-scaffold1480-size42382-abinit-gene-0.6	NA	NA	0.432411	0.168139	0.436985	0.115664	0.0787142	0.221921	NA	NA	NA	NA	NA	NA	NA	NA	NA	NA	NA	NA	NA	NA	NA	NA	NA	NA	NA	NA
augustus_masked-scaffold14806-size787-abinit-gene-0.0	NA	NA	NA	NA	NA	NA	NA	NA	NA	NA	NA	NA	NA	NA	NA	NA	NA	NA	NA	NA	NA	NA	NA	NA	NA	NA	NA	NA
augustus_masked-scaffold1481-size63985-abinit-gene-0.1	FBgn0198357	FBgn0046225	0.432181	0.169016	0.438736	0.287064	0.138018	0.186966	0.0212	0.1916	0.1109	2.01e-20	NA	NA	NA	NA	NA	NA	NA	NA	NA	NA	NA	NA	NA	NA	NA	NA
augustus_masked-scaffold1482-size64738-abinit-gene-0.3	FBgn0201595	FBgn0032087	0.434024	0.169046	0.441456	0.489375	0.243524	0.528078	0.0796	0.2256	0.3529	0.00250285	NA	NA	NA	NA	NA	NA	NA	NA	NA	NA	NA	NA	NA	NA	NA	NA
augustus_masked-scaffold1482-size64738-abinit-gene-0.5	NA	NA	0.433835	0.171562	0.441841	0.853097	0.194948	0.863501	NA	NA	NA	NA	NA	NA	NA	NA	NA	NA	NA	NA	NA	NA	NA	NA	NA	NA	NA	NA
augustus_masked-scaffold1482-size64738-abinit-gene-0.6	FBgn0201307	NA	0.433711	0.178554	0.443112	0.364004	0.344775	0.148687	0.044	0.2168	0.203	3.48e-11	NA	NA	NA	NA	NA	NA	NA	NA	NA	NA	NA	NA	NA	NA	NA	NA
augustus_masked-scaffold14821-size787-abinit-gene-0.0	NA	NA	NA	NA	NA	NA	NA	NA	NA	NA	NA	NA	NA	NA	NA	NA	NA	NA	NA	NA	NA	NA	NA	NA	NA	NA	NA	NA
augustus_masked-scaffold1483-size25893-abinit-gene-0.1	NA	NA	0.433512	0.166671	0.440696	0.60095	0.130446	0.541498	NA	NA	NA	NA	NA	NA	NA	NA	NA	NA	NA	NA	NA	NA	NA	NA	NA	NA	NA	NA
augustus_masked-scaffold1484-size34796-abinit-gene-0.0	FBgn0210074	FBgn0038256	0.437055	0.166958	0.443951	1.28272	0.0777574	1.21713	0.0039	0.1044	0.0377	1.58e-13	NA	NA	NA	NA	NA	NA	NA	NA	NA	NA	NA	NA	NA	NA	NA	NA
augustus_masked-scaffold149-size45222-abinit-gene-0.0	NA	NA	0.431854	0.168172	0.438412	0.16549	0.0712867	0.264449	NA	NA	NA	NA	NA	NA	NA	NA	NA	NA	NA	NA	NA	NA	NA	NA	NA	NA	NA	NA
augustus_masked-scaffold1490-size39284-abinit-gene-0.0	FBgn0204924	FBgn0032677	0.435997	0.168385	0.447576	0.380354	0.190696	1.16717	0.003	0.2088	0.0142	1.86e-46	FBgn0032677	FBgn0118689	FBgn0113296	FBgn0195493	FBgn0230880	FBgn0156301	FBgn0217549	FBgn0172182	FBgn0079128	FBgn0204924	FBgn0092078	FBgn0140871	0.087	0.1569	0.000124636	0.00104487
augustus_masked-scaffold1490-size39284-abinit-gene-0.1	FBgn0204923	FBgn0051787	0.437876	0.169621	0.442686	0.758478	0.124574	0.242096	0.0072	0.1468	0.0494	1.21e-10	FBgn0051787	FBgn0118688	FBgn0113889	FBgn0193255	FBgn0230457	FBgn0157027	FBgn0216583	FBgn0172003	FBgn0076492	FBgn0204923	FBgn0091877	FBgn0140870	0.0845	0.1971	0.000271091	0.00202954
augustus_masked-scaffold1495-size51518-abinit-gene-0.2	FBgn0202782	NA	0.433783	0.171272	0.439235	0.139219	0.165236	0.0964705	0.1044	0.2287	0.4564	0.0100471	NA	NA	NA	NA	NA	NA	NA	NA	NA	NA	NA	NA	NA	NA	NA	NA
augustus_masked-scaffold1496-size14539-abinit-gene-0.0	FBgn0205025	FBgn0032110	0.434984	0.170798	0.441163	0.442625	0.284147	0.136053	0.0833	0.1797	0.4634	0.000129602	NA	NA	NA	NA	NA	NA	NA	NA	NA	NA	NA	NA	NA	NA	NA	NA
augustus_masked-scaffold1497-size32256-abinit-gene-0.2	NA	NA	0.430267	0.167716	0.435445	0.125089	0.182871	0.186966	NA	NA	NA	NA	NA	NA	NA	NA	NA	NA	NA	NA	NA	NA	NA	NA	NA	NA	NA	NA
augustus_masked-scaffold1499-size64868-abinit-gene-0.0	FBgn0206623	NA	0.450476	0.168414	0.471611	1.37692	0.0678003	1.38226	0.011	0.1447	0.0758	8.51e-11	NA	NA	NA	NA	NA	NA	NA	NA	NA	NA	NA	NA	NA	NA	NA	NA
augustus_masked-scaffold150-size92387-abinit-gene-0.0	FBgn0210041	FBgn0038806	0.433344	0.16709	0.440245	0.448294	0.0767456	0.103816	0.0161	0.1706	0.0946	3.55e-12	FBgn0038806	FBgn0124627	FBgn0116106	FBgn0190860	FBgn0242732	FBgn0151169	FBgn0224431	FBgn0177987	FBgn0078864	FBgn0210041	FBgn0093701	FBgn0133345	0.0588	0.0682	0.567256	0.432729
augustus_masked-scaffold150-size92387-abinit-gene-0.4	FBgn0211373	FBgn0038811	0.432403	0.167109	0.439818	0.0781055	0.0592843	0.0813564	0.0194	0.1216	0.1594	2.68e-10	FBgn0038811	FBgn0123616	FBgn0107565	FBgn0191531	FBgn0242144	FBgn0151529	FBgn0224690	FBgn0178044	FBgn0078004	FBgn0211373	FBgn0095347	FBgn0144902	0.0831	0.0799	0.84481	0.531386
augustus_masked-scaffold150-size92387-abinit-gene-0.7	FBgn0207314	NA	0.43623	0.166093	0.442818	1.18408	0.0655116	1.14167	0.0311	0.0245	1.268	0.77624	NA	NA	NA	NA	NA	NA	NA	NA	NA	NA	NA	NA	NA	NA	NA	NA
augustus_masked-scaffold150-size92387-abinit-gene-0.8	FBgn0207313	NA	0.43309	0.16785	0.439467	0.542451	0.0855088	0.764093	0.1013	0.2645	0.3829	0.0163753	NA	NA	NA	NA	NA	NA	NA	NA	NA	NA	NA	NA	NA	NA	NA	NA
augustus_masked-scaffold1501-size71858-abinit-gene-0.0	NA	NA	0.428897	0.166358	0.43696	0.206783	0.0592843	0.105435	NA	NA	NA	NA	NA	NA	NA	NA	NA	NA	NA	NA	NA	NA	NA	NA	NA	NA	NA	NA
augustus_masked-scaffold1501-size71858-abinit-gene-0.3	FBgn0197401	FBgn0026417	0.434956	0.169195	0.442884	0.17949	0.110385	0.125489	0.0112	0.1133	0.0985	4.65e-09	FBgn0026417	FBgn0124888	FBgn0103645	FBgn0191143	FBgn0242407	FBgn0159811	FBgn0216427	FBgn0165623	FBgn0075405	FBgn0197401	FBgn0093108	FBgn0145238	0.0872	0.1002	0.576132	0.436134
augustus_masked-scaffold1502-size22333-abinit-gene-0.0	FBgn0199818	FBgn0035499	0.428565	0.167835	0.434771	0.326979	0.0944362	0.209405	0.0002	0.1523	0.001	1.74e-12	NA	NA	NA	NA	NA	NA	NA	NA	NA	NA	NA	NA	NA	NA	NA	NA
augustus_masked-scaffold1502-size22333-abinit-gene-0.1	NA	NA	0.432725	0.167622	0.438367	0.419794	0.0950844	0.192303	NA	NA	NA	NA	NA	NA	NA	NA	NA	NA	NA	NA	NA	NA	NA	NA	NA	NA	NA	NA
augustus_masked-scaffold15045-size776-abinit-gene-0.0	FBgn0064309	FBgn0003028	0.429295	NA	NA	0.082148	0	0	0.6092	62.4553	0.0098	2.29e-11	NA	NA	NA	NA	NA	NA	NA	NA	NA	NA	NA	NA	NA	NA	NA	NA
augustus_masked-scaffold1505-size37034-abinit-gene-0.3	FBgn0210327	FBgn0266064	0.439141	0.167501	0.455984	1.30697	0.0666443	1.19437	0.0027	0.1679	0.0159	5.64e-43	FBgn0266064	FBgn0122036	FBgn0113075	FBgn0191854	FBgn0243435	FBgn0159282	FBgn0215986	FBgn0180661	FBgn0079941	FBgn0210327	FBgn0094179	FBgn0146390	0.0243	0.0297	0.411672	0.360804
augustus_masked-scaffold15060-size776-abinit-gene-0.0	NA	NA	NA	NA	NA	NA	NA	NA	NA	NA	NA	NA	NA	NA	NA	NA	NA	NA	NA	NA	NA	NA	NA	NA	NA	NA	NA	NA
augustus_masked-scaffold15077-size775-abinit-gene-0.0	NA	NA	NA	NA	NA	NA	NA	NA	NA	NA	NA	NA	NA	NA	NA	NA	NA	NA	NA	NA	NA	NA	NA	NA	NA	NA	NA	NA
augustus_masked-scaffold1508-size52800-abinit-gene-0.0	FBgn0202837	FBgn0031736	0.433777	0.167937	0.43932	0.259172	0.0891089	0.221921	0.02	0.1393	0.1438	4.28e-08	FBgn0031736	FBgn0118527	FBgn0117224	FBgn0194747	FBgn0242676	FBgn0156633	FBgn0216698	FBgn0173476	FBgn0070773	FBgn0202837	FBgn0092604	FBgn0140307	0.0836	0.06	0.199491	0.235962
augustus_masked-scaffold1509-size74838-abinit-gene-0.0	FBgn0204371	FBgn0024733	0.44106	0.171221	0.447941	1.29881	0.252775	1.21145	0.0119	0.1335	0.089	2.38e-05	NA	NA	NA	NA	NA	NA	NA	NA	NA	NA	NA	NA	NA	NA	NA	NA
augustus_masked-scaffold1509-size74838-abinit-gene-0.1	FBgn0204372	FBgn0031533	0.434601	0.169886	0.441029	0.74625	0.196331	0.713836	0.0139	0.11	0.1267	9.01e-11	NA	NA	NA	NA	NA	NA	NA	NA	NA	NA	NA	NA	NA	NA	NA	NA
augustus_masked-scaffold1509-size74838-abinit-gene-0.3	FBgn0204373	FBgn0032414	0.436129	0.169909	0.442656	1.10468	0.150139	1.04212	0.0303	0.1707	0.1775	1.61e-25	FBgn0032414	FBgn0118040	FBgn0115910	FBgn0195191	FBgn0235982	FBgn0156214	FBgn0217491	FBgn0181599	FBgn0247096	FBgn0204373	FBgn0091214	FBgn0139554	0.1464	0.1387	0.588476	0.440642
augustus_masked-scaffold151-size104511-abinit-gene-0.1	FBgn0198622	FBgn0036531	0.434165	0.167585	0.442875	0.212823	0.254917	0.0867002	0.0001	0.1365	0.001	6.77e-06	NA	NA	NA	NA	NA	NA	NA	NA	NA	NA	NA	NA	NA	NA	NA	NA
augustus_masked-scaffold151-size104511-abinit-gene-0.3	FBgn0198625	FBgn0015025	0.434878	0.167361	0.44152	0.0811103	0.0666443	0.118564	0.0768	0.2206	0.3483	1.09e-05	NA	NA	NA	NA	NA	NA	NA	NA	NA	NA	NA	NA	NA	NA	NA	NA
augustus_masked-scaffold1510-size23745-abinit-gene-0.3	FBgn0205987	NA	0.508762	0.167701	0.56251	1.38746	0.0712867	1.25344	0.007	0.146	0.0477	4.16e-12	NA	NA	NA	NA	NA	NA	NA	NA	NA	NA	NA	NA	NA	NA	NA	NA
augustus_masked-scaffold1511-size21842-abinit-gene-0.0	NA	NA	0.429348	0.16678	0.437028	0.266137	0.0701215	0.215554	NA	NA	NA	NA	NA	NA	NA	NA	NA	NA	NA	NA	NA	NA	NA	NA	NA	NA	NA	NA
augustus_masked-scaffold1516-size29233-abinit-gene-0.0	FBgn0203772	FBgn0030891	0.448523	0.167927	0.462862	1.37692	0.0701215	1.29362	0.0215	0.1297	0.1655	5.76e-14	NA	NA	NA	NA	NA	NA	NA	NA	NA	NA	NA	NA	NA	NA	NA	NA
augustus_masked-scaffold152-size207929-abinit-gene-0.1	FBgn0208225	FBgn0031197	0.431203	0.169774	0.439813	0.300961	0.213831	0.242096	0.0428	0.1553	0.2755	0.00125223	NA	NA	NA	NA	NA	NA	NA	NA	NA	NA	NA	NA	NA	NA	NA	NA
augustus_masked-scaffold152-size207929-abinit-gene-0.11	FBgn0197423	FBgn0037606	0.432642	0.167873	0.438581	0.266137	0.0767456	0.30388	0.0087	0.0945	0.0925	3.76e-15	FBgn0037606	FBgn0125080	FBgn0103917	FBgn0190080	FBgn0242941	FBgn0161555	FBgn0215225	FBgn0178612	FBgn0080769	FBgn0197423	FBgn0095469	FBgn0145260	0.075	0.0535	0.0995681	0.154254
augustus_masked-scaffold152-size207929-abinit-gene-0.5	FBgn0197420	FBgn0037602	0.441373	0.168043	0.440993	0.157048	0.0566885	0.0590256	0.0054	0.0901	0.0602	0.000857571	FBgn0037602	FBgn0125058	FBgn0103699	FBgn0190078	FBgn0242939	FBgn0160619	FBgn0215222	FBgn0178610	FBgn0080760	FBgn0197420	FBgn0095682	FBgn0145257	0.0487	0.048	0.977379	0.568456
augustus_masked-scaffold152-size207929-abinit-gene-0.8	FBgn0198301	FBgn0259992	0.430268	0.170141	0.436066	0.195322	0.142414	0.395634	0.0284	0.075	0.3791	0.14776	NA	NA	NA	NA	NA	NA	NA	NA	NA	NA	NA	NA	NA	NA	NA	NA
augustus_masked-scaffold152-size207929-abinit-gene-1.2	FBgn0209570	FBgn0053958	0.441499	0.167359	0.443286	1.30482	0.176454	1.21279	0.0067	0.1171	0.0576	4.19e-25	FBgn0053958	FBgn0127690	FBgn0113167	FBgn0196702	FBgn0231567	FBgn0154320	FBgn0225204	FBgn0174804	FBgn0245674	FBgn0209570	FBgn0089809	FBgn0142135	0.0266	0.0485	0.0062592	0.0224965
augustus_masked-scaffold152-size207929-abinit-gene-1.4	FBgn0209573	FBgn0022288	0.43085	0.168849	0.437606	0.174619	0.0701215	0.148687	0.0029	0.1464	0.02	3.2e-25	FBgn0022288	FBgn0127693	FBgn0115331	FBgn0182155	FBgn0067958	FBgn0157656	FBgn0224976	FBgn0171434	FBgn0071863	FBgn0209573	FBgn0090866	FBgn0142138	0.0495	0.0589	0.375448	0.342483
augustus_masked-scaffold1520-size30869-abinit-gene-0.0	FBgn0201782	FBgn0037217	0.429281	0.168362	0.437051	0.238644	0.0805819	0.118564	0.0449	0.269	0.1668	9.55e-16	NA	NA	NA	NA	NA	NA	NA	NA	NA	NA	NA	NA	NA	NA	NA	NA
augustus_masked-scaffold1520-size30869-abinit-gene-0.1	FBgn0201371	NA	0.432659	0.167286	0.438857	1.17362	0.338443	1.10804	0.0259	0.2485	0.1042	5.09e-48	NA	NA	NA	NA	NA	NA	NA	NA	NA	NA	NA	NA	NA	NA	NA	NA
augustus_masked-scaffold1520-size30869-abinit-gene-0.3	FBgn0201369	FBgn0038071	0.432855	0.167606	0.439539	0.314178	0.280835	0.272239	0.067	0.2511	0.267	1.28e-15	FBgn0038071	FBgn0126170	FBgn0111333	FBgn0190365	FBgn0243244	FBgn0164727	FBgn0215730	FBgn0178918	FBgn0079458	FBgn0201369	FBgn0094131	FBgn0145577	0.312	0.2635	0.138137	0.18819
augustus_masked-scaffold1522-size63374-abinit-gene-0.0	FBgn0206978	FBgn0086707	0.438528	0.170739	0.458147	1.32375	0.354519	1.16035	0.0266	0.164	0.1622	9.1e-24	FBgn0086707	FBgn0118016	FBgn0113886	FBgn0193253	FBgn0068457	FBgn0157024	FBgn0217555	FBgn0172001	FBgn0247332	FBgn0206978	FBgn0091874	FBgn0139948	0.1749	0.1589	0.309287	0.306549
augustus_masked-scaffold1522-size63374-abinit-gene-0.1	FBgn0204931	NA	0.449443	0.170064	0.467189	1.30482	0.0602312	1.22408	0.032	0.2208	0.1447	4.74e-09	NA	NA	NA	NA	NA	NA	NA	NA	NA	NA	NA	NA	NA	NA	NA	NA
augustus_masked-scaffold1524-size35094-abinit-gene-0.2	FBgn0204215	FBgn0050355	0.433066	0.167116	0.44179	0.238644	0.0538328	0.120766	0.063	0.1832	0.344	0.00474045	NA	NA	NA	NA	NA	NA	NA	NA	NA	NA	NA	NA	NA	NA	NA	NA
augustus_masked-scaffold1525-size29908-abinit-gene-0.0	FBgn0204209	FBgn0262738	0.447206	0.167515	0.4543	1.418	0.0839832	1.3905	0.003	0.1171	0.0255	1.24e-42	NA	NA	NA	NA	NA	NA	NA	NA	NA	NA	NA	NA	NA	NA	NA	NA
augustus_masked-scaffold1526-size40590-abinit-gene-0.5	FBgn0200908	NA	0.427685	0.167476	0.435	0.326979	0.0746415	0.30388	0.039	0.1242	0.3137	0.00806929	NA	NA	NA	NA	NA	NA	NA	NA	NA	NA	NA	NA	NA	NA	NA	NA
augustus_masked-scaffold1526-size40590-abinit-gene-0.7	FBgn0201857	NA	0.43486	0.179273	0.439749	0.0980189	0.862963	0.114492	0.0327	0.2114	0.1546	0.000391707	NA	NA	NA	NA	NA	NA	NA	NA	NA	NA	NA	NA	NA	NA	NA	NA
augustus_masked-scaffold15268-size767-abinit-gene-0.0	NA	NA	NA	NA	NA	NA	NA	NA	NA	NA	NA	NA	NA	NA	NA	NA	NA	NA	NA	NA	NA	NA	NA	NA	NA	NA	NA	NA
augustus_masked-scaffold1527-size75587-abinit-gene-0.0	FBgn0205373	FBgn0250844	0.431693	0.167458	0.436612	0.287064	0.161466	0.336987	0.0632	0.2092	0.3023	0.000103534	FBgn0250844	FBgn0120882	FBgn0116383	FBgn0193415	FBgn0242045	FBgn0163340	FBgn0220083	FBgn0169694	FBgn0078050	FBgn0205373	FBgn0092033	FBgn0085014	0.3944	0.3043	0.142462	0.191171
augustus_masked-scaffold1529-size25037-abinit-gene-0.0	FBgn0205717	NA	0.442285	0.167746	0.448941	1.35699	0.0526447	1.3013	0.0049	0.2014	0.0244	7.44e-08	NA	NA	NA	NA	NA	NA	NA	NA	NA	NA	NA	NA	NA	NA	NA	NA
augustus_masked-scaffold1529-size25037-abinit-gene-0.1	FBgn0205653	FBgn0038673	0.433469	0.167006	0.437886	0.245407	0.0805819	0.279981	0.0288	0.2252	0.1277	2.75e-08	NA	NA	NA	NA	NA	NA	NA	NA	NA	NA	NA	NA	NA	NA	NA	NA
augustus_masked-scaffold1529-size25037-abinit-gene-0.2	FBgn0205719	FBgn0035134	0.432048	0.167942	0.43918	0.153137	0.0689797	0.235189	0.0628	0.3024	0.2077	1.16e-15	NA	NA	NA	NA	NA	NA	NA	NA	NA	NA	NA	NA	NA	NA	NA	NA
augustus_masked-scaffold153-size99568-abinit-gene-0.0	FBgn0207835	FBgn0033868;FBgn0052064	0.509788	0.173705	0.65247	1.40667	0.0847479	1.35897	0.0157	0.1713	0.0914	1.65e-18	NA	NA	NA	NA	NA	NA	NA	NA	NA	NA	NA	NA	NA	NA	NA	NA
augustus_masked-scaffold15319-size764-abinit-gene-0.0	NA	NA	NA	NA	NA	NA	NA	NA	NA	NA	NA	NA	NA	NA	NA	NA	NA	NA	NA	NA	NA	NA	NA	NA	NA	NA	NA	NA
augustus_masked-scaffold1532-size32571-abinit-gene-0.0	FBgn0204872	NA	0.432529	0.174569	0.441161	0.287064	0.242946	0.666774	0.0601	0.2224	0.2703	9.22e-07	NA	NA	NA	NA	NA	NA	NA	NA	NA	NA	NA	NA	NA	NA	NA	NA
augustus_masked-scaffold1534-size59849-abinit-gene-0.0	FBgn0202659	FBgn0035584	0.436382	0.166986	0.442242	1.07679	0.113837	1.07059	0.0256	0.211	0.1216	9.09e-09	NA	NA	NA	NA	NA	NA	NA	NA	NA	NA	NA	NA	NA	NA	NA	NA
augustus_masked-scaffold1534-size59849-abinit-gene-0.1	FBgn0202302	FBgn0034008	0.432106	0.168168	0.437544	0.280155	0.157684	0.203474	0.0702	0.1605	0.4377	0.00039776	FBgn0034008	FBgn0128921	FBgn0114532	FBgn0196910	FBgn0230007	FBgn0148623	FBgn0222749	FBgn0175028	FBgn0080843	FBgn0202302	FBgn0088914	FBgn0142674	0.276	0.1478	4.99e-05	0.000483869
augustus_masked-scaffold1534-size59849-abinit-gene-0.2	FBgn0202175	FBgn0004698	0.430832	0.167332	0.436111	0.359757	0.160667	0.432339	0.0345	0.1991	0.1731	1.42e-39	NA	NA	NA	NA	NA	NA	NA	NA	NA	NA	NA	NA	NA	NA	NA	NA
augustus_masked-scaffold15348-size763-abinit-gene-0.0	NA	NA	NA	0.167515	0.440801	0	0.04625	0.0824105	NA	NA	NA	NA	NA	NA	NA	NA	NA	NA	NA	NA	NA	NA	NA	NA	NA	NA	NA	NA
augustus_masked-scaffold1535-size37070-abinit-gene-0.3	FBgn0202724	FBgn0032934	0.430814	0.169771	0.437062	0.349702	0.377258	0.295772	0.0234	0.1757	0.1331	1.74e-23	NA	NA	NA	NA	NA	NA	NA	NA	NA	NA	NA	NA	NA	NA	NA	NA
augustus_masked-scaffold1535-size37070-abinit-gene-0.4	FBgn0199662	FBgn0026577	0.432934	0.170476	0.447865	0.398483	0.583992	1.20733	0.0407	0.1841	0.2209	2.01e-61	FBgn0026577	FBgn0118185	FBgn0113469	FBgn0195658	FBgn0230622	FBgn0164230	FBgn0225720	FBgn0178268	FBgn0081243	FBgn0199662	FBgn0091343	FBgn0134033	0.1755	0.1512	0.0136282	0.040176
augustus_masked-scaffold1535-size37070-abinit-gene-0.5	NA	NA	0.434039	0.166587	0.44117	0.122565	0.0622415	0.242096	NA	NA	NA	NA	NA	NA	NA	NA	NA	NA	NA	NA	NA	NA	NA	NA	NA	NA	NA	NA
augustus_masked-scaffold1536-size50881-abinit-gene-0.1	FBgn0206397	NA	0.464673	0.169487	0.520729	1.22194	0.0538328	1.15955	0	0.0228	0.001	0.0110309	NA	NA	NA	NA	NA	NA	NA	NA	NA	NA	NA	NA	NA	NA	NA	NA
augustus_masked-scaffold1537-size14141-abinit-gene-0.0	FBgn0201230	NA	0.433322	0.168998	0.438838	0.0865411	0.0701215	0.172411	0.0616	0.1938	0.3177	6.2e-05	NA	NA	NA	NA	NA	NA	NA	NA	NA	NA	NA	NA	NA	NA	NA	NA
augustus_masked-scaffold15380-size761-abinit-gene-0.0	NA	NA	NA	NA	NA	NA	NA	NA	NA	NA	NA	NA	NA	NA	NA	NA	NA	NA	NA	NA	NA	NA	NA	NA	NA	NA	NA	NA
augustus_masked-scaffold1539-size21415-abinit-gene-0.2	NA	NA	0.435402	0.166885	0.446145	0.161126	0.0678003	0.0878311	NA	NA	NA	NA	NA	NA	NA	NA	NA	NA	NA	NA	NA	NA	NA	NA	NA	NA	NA	NA
augustus_masked-scaffold1539-size21415-abinit-gene-0.3	FBgn0208092	FBgn0034647	0.431026	0.167511	0.438186	0.113583	0.064397	0.142065	0.0255	0.1185	0.2153	0.000166539	FBgn0034647	FBgn0130497	FBgn0112944	FBgn0196491	FBgn0231344	FBgn0148883	FBgn0221573	FBgn0170617	FBgn0073921	FBgn0208092	FBgn0088671	FBgn0143841	0.1871	0.1883	0.980071	0.568994
augustus_masked-scaffold1539-size21415-abinit-gene-0.4	FBgn0208094	FBgn0034646	0.435722	0.170062	0.440837	0.417709	0.0538328	0.0938428	0.0001	0.1164	0.001	4.02e-19	FBgn0034646	FBgn0130498	FBgn0112945	FBgn0196492	FBgn0231345	FBgn0148884	FBgn0221575	FBgn0170618	FBgn0082064	FBgn0208094	FBgn0088672	FBgn0143842	0.0092	0.0279	0.0135888	0.0400965
augustus_masked-scaffold1539-size21415-abinit-gene-0.5	FBgn0208515	FBgn0034645	0.435572	0.166847	0.44241	0.0586774	0.0506344	0.0782875	0.0001	0.1389	0.001	3.84e-08	NA	NA	NA	NA	NA	NA	NA	NA	NA	NA	NA	NA	NA	NA	NA	NA
augustus_masked-scaffold15399-size760-abinit-gene-0.0	NA	NA	NA	NA	NA	NA	NA	NA	NA	NA	NA	NA	NA	NA	NA	NA	NA	NA	NA	NA	NA	NA	NA	NA	NA	NA	NA	NA
augustus_masked-scaffold15426-size759-abinit-gene-0.0	NA	NA	NA	NA	NA	NA	NA	NA	NA	NA	NA	NA	NA	NA	NA	NA	NA	NA	NA	NA	NA	NA	NA	NA	NA	NA	NA	NA
augustus_masked-scaffold1544-size45479-abinit-gene-0.0	FBgn0204346	FBgn0060296	0.431316	0.166159	0.437697	0.383503	0.0712867	0.295772	0.0325	0.1959	0.1659	6.73e-28	FBgn0060296	FBgn0129436	FBgn0112079	FBgn0196225	FBgn0229212	FBgn0148511	FBgn0222729	FBgn0166722	FBgn0245922	FBgn0204346	FBgn0088570	FBgn0142415	0.2745	0.1367	7.29e-10	2.39e-08
augustus_masked-scaffold1546-size34465-abinit-gene-0.2	FBgn0207084	FBgn0022153	0.4375	0.167932	0.444305	1.26835	0.0796523	1.24167	0.0124	0.148	0.0841	4.83e-56	FBgn0022153	FBgn0117604	FBgn0117128	FBgn0194669	FBgn0235710	FBgn0152724	FBgn0226306	FBgn0173375	FBgn0075910	FBgn0207084	FBgn0098170	FBgn0144802	0.0847	0.0843	0.958945	0.563682
augustus_masked-scaffold15477-size757-abinit-gene-0.0	NA	NA	NA	NA	NA	NA	NA	NA	NA	NA	NA	NA	NA	NA	NA	NA	NA	NA	NA	NA	NA	NA	NA	NA	NA	NA	NA	NA
augustus_masked-scaffold15480-size757-abinit-gene-0.0	NA	NA	0.42965	0.17061	0.443733	0.073241	0.0483663	0.0510396	NA	NA	NA	NA	NA	NA	NA	NA	NA	NA	NA	NA	NA	NA	NA	NA	NA	NA	NA	NA
augustus_masked-scaffold1549-size38797-abinit-gene-0.0	FBgn0203127	NA	0.433742	0.170768	0.440593	0.294162	0.402371	0.256788	0.0075	0.1197	0.0624	4.46e-17	NA	NA	NA	NA	NA	NA	NA	NA	NA	NA	NA	NA	NA	NA	NA	NA
augustus_masked-scaffold155-size73508-abinit-gene-0.2	FBgn0198977	FBgn0036121	0.433729	0.168127	0.44055	0.0790944	0.0633003	0.209405	0.0046	0.1383	0.0332	1.08e-09	FBgn0036121	FBgn0124042	FBgn0106208	FBgn0184557	FBgn0237563	FBgn0160254	FBgn0213450	FBgn0179643	FBgn0244776	FBgn0198977	FBgn0100800	FBgn0136616	0.1343	0.1194	0.627345	0.454697
augustus_masked-scaffold155-size73508-abinit-gene-0.6	FBgn0198980	FBgn0052069	0.432557	0.169045	0.439337	0.0751575	0.0526447	0.0626527	0.0126	0.0667	0.1883	0.0366762	NA	NA	NA	NA	NA	NA	NA	NA	NA	NA	NA	NA	NA	NA	NA	NA
augustus_masked-scaffold155-size73508-abinit-gene-0.7	FBgn0200862	FBgn0036118	0.432893	0.16988	0.437412	0.400947	0.0458347	0.328957	0.0029	0.1601	0.0178	5.93e-11	FBgn0036118	FBgn0122402	FBgn0107722	FBgn0185961	FBgn0239025	FBgn0153278	FBgn0213263	FBgn0180103	FBgn0072833	FBgn0200862	FBgn0087668	FBgn0134205	0.0256	0.0534	0.0913317	0.145613
augustus_masked-scaffold155-size73508-abinit-gene-0.8	FBgn0198981	FBgn0036117	0.434073	0.163415	0.437912	0.359757	0.0447935	0.186966	0.0404	0.1669	0.2418	1.97e-09	NA	NA	NA	NA	NA	NA	NA	NA	NA	NA	NA	NA	NA	NA	NA	NA
augustus_masked-scaffold1551-size37171-abinit-gene-0.0	FBgn0206094	FBgn0025679	0.444632	0.169904	0.456713	1.31403	0.0724346	1.24992	0.0842	0.2906	0.2899	5.58e-07	NA	NA	NA	NA	NA	NA	NA	NA	NA	NA	NA	NA	NA	NA	NA	NA
augustus_masked-scaffold1551-size37171-abinit-gene-0.1	FBgn0206359	FBgn0029729	0.461405	0.168793	0.477247	1.33677	0.0796523	1.29362	0.0123	0.1387	0.0889	5.94e-09	NA	NA	NA	NA	NA	NA	NA	NA	NA	NA	NA	NA	NA	NA	NA	NA
augustus_masked-scaffold1552-size66107-abinit-gene-0.2	FBgn0206872	FBgn0015924	0.43446	0.169873	0.440456	0.66837	0.143882	0.295772	0.0268	0.2422	0.1107	3.28e-25	FBgn0015924	FBgn0117997	FBgn0116780	FBgn0064356	FBgn0064249	FBgn0156860	FBgn0216665	FBgn0171581	FBgn0078086	FBgn0206872	FBgn0101766	FBgn0140773	0.0968	0.0768	0.163626	0.208861
augustus_masked-scaffold1555-size37958-abinit-gene-0.0	FBgn0208068	NA	0.433325	0.169372	0.440023	0.195322	0.0655116	0.209405	0.0333	0.1481	0.2248	0.000560223	NA	NA	NA	NA	NA	NA	NA	NA	NA	NA	NA	NA	NA	NA	NA	NA
augustus_masked-scaffold1555-size37958-abinit-gene-0.1	FBgn0208532	FBgn0034473	0.430491	0.170112	0.437839	0.266137	0.274121	0.336987	0.0209	0.1054	0.198	8.58e-07	NA	NA	NA	NA	NA	NA	NA	NA	NA	NA	NA	NA	NA	NA	NA	NA
augustus_masked-scaffold1557-size29052-abinit-gene-0.0	FBgn0202402	NA	0.442883	0.166832	0.447564	1.02215	0.0592843	0.952336	0.0285	0.1429	0.1993	0.000208874	NA	NA	NA	NA	NA	NA	NA	NA	NA	NA	NA	NA	NA	NA	NA	NA
augustus_masked-scaffold1558-size47948-abinit-gene-0.0	FBgn0199228	FBgn0265417	0.433905	0.168416	0.440321	1.08908	0.126098	1.08769	0.1089	0.1305	0.8343	0.681134	NA	NA	NA	NA	NA	NA	NA	NA	NA	NA	NA	NA	NA	NA	NA	NA
augustus_masked-scaffold1559-size42291-abinit-gene-0.4	FBgn0200575	FBgn0036010	0.431457	0.167477	0.437698	0.252433	0.0746415	0.221921	0.0455	0.1749	0.26	2.63e-11	FBgn0036010	FBgn0122618	FBgn0106283	FBgn0184633	FBgn0238497	FBgn0147924	FBgn0219572	FBgn0179718	FBgn0071728	FBgn0200575	FBgn0101646	FBgn0134838	0.2827	0.2073	0.0106484	0.0336122
augustus_masked-scaffold15596-size752-abinit-gene-0.0	NA	NA	NA	NA	NA	NA	NA	NA	NA	NA	NA	NA	NA	NA	NA	NA	NA	NA	NA	NA	NA	NA	NA	NA	NA	NA	NA	NA
augustus_masked-scaffold156-size116054-abinit-gene-0.18	FBgn0209895	FBgn0004103	0.433296	0.1664	0.439901	0.0620961	0.0532187	0.0684303	0.0001	0.0712	0.001	4.52e-11	NA	NA	NA	NA	NA	NA	NA	NA	NA	NA	NA	NA	NA	NA	NA	NA
augustus_masked-scaffold156-size116054-abinit-gene-0.19	FBgn0209896	FBgn0038042	0.432343	0.169252	0.43903	0.245407	0.0566885	0.0913595	0.0232	0.1537	0.1511	1.29e-11	FBgn0038042	FBgn0124935	FBgn0109356	FBgn0192037	FBgn0241633	FBgn0164758	FBgn0214854	FBgn0180867	FBgn0079036	FBgn0209896	FBgn0094064	FBgn0145516	0.1035	0.0891	0.444374	0.376458
augustus_masked-scaffold156-size116054-abinit-gene-0.2	FBgn0211562	FBgn0039639	0.433997	0.167087	0.438725	0.16549	0.064397	0.528078	0.0394	0.1831	0.2153	2.32e-05	FBgn0039639	FBgn0121423	FBgn0104328	FBgn0189506	FBgn0228335	FBgn0161194	FBgn0213199	FBgn0167198	FBgn0073081	FBgn0211562	FBgn0099933	FBgn0147559	0.1746	0.1621	0.758651	0.503047
augustus_masked-scaffold156-size116054-abinit-gene-0.4	FBgn0211561	FBgn0039641	0.43402	0.166522	0.439281	0.115664	0.0583743	0.118564	0.0202	0.182	0.1107	4.53e-14	NA	NA	NA	NA	NA	NA	NA	NA	NA	NA	NA	NA	NA	NA	NA	NA
augustus_masked-scaffold156-size116054-abinit-gene-1.0	FBgn0211547	FBgn0037298	0.432466	0.167439	0.44009	0.082148	0.0712867	0.352744	0.0064	0.1786	0.0357	2.81e-26	FBgn0037298	FBgn0121335	FBgn0103467	FBgn0191129	FBgn0242384	FBgn0161591	FBgn0216372	FBgn0165603	FBgn0075417	FBgn0211547	FBgn0094518	FBgn0147544	0.0653	0.0783	0.348932	0.328042
augustus_masked-scaffold156-size116054-abinit-gene-1.2	FBgn0206634	FBgn0040850	0.433022	0.165951	0.441276	0.133228	0.0839832	0.536361	0.0311	0.1397	0.2228	0.0107447	FBgn0040850	FBgn0120133	FBgn0110586	FBgn0188566	FBgn0235299	FBgn0151928	FBgn0218453	FBgn0166377	FBgn0073608	FBgn0206634	FBgn0097433	FBgn0137577	0.39	0.1721	0.0421265	0.0869326
augustus_masked-scaffold156-size116054-abinit-gene-1.3	FBgn0205810	FBgn0003321	0.45643	0.168032	0.463298	1.46633	0.0544822	1.28602	0.0024	0.0648	0.0372	1.34e-05	NA	NA	NA	NA	NA	NA	NA	NA	NA	NA	NA	NA	NA	NA	NA	NA
augustus_masked-scaffold156-size116054-abinit-gene-1.6	FBgn0209897	FBgn0000455	0.432314	0.166671	0.439921	0.0900644	0.0678003	0.107115	0.0158	0.1596	0.0991	6.77e-19	FBgn0000455	FBgn0124936	FBgn0109357	FBgn0192038	FBgn0241634	FBgn0164759	FBgn0214855	FBgn0180868	FBgn0079040	FBgn0209897	FBgn0094065	FBgn0145517	0.0424	0.074	0.0046354	0.0177993
augustus_masked-scaffold1562-size33085-abinit-gene-0.3	FBgn0206629	FBgn0031302	0.439065	0.167208	0.442549	0.521304	0.0655116	0.487542	0.0292	0.0764	0.3827	0.00872325	FBgn0031302	FBgn0118652	FBgn0116896	FBgn0194459	FBgn0234781	FBgn0153122	FBgn0226625	FBgn0171704	FBgn0247443	FBgn0206629	FBgn0092186	FBgn0140714	0.1508	0.1259	0.421949	0.365836
augustus_masked-scaffold15620-size751-abinit-gene-0.0	NA	NA	NA	NA	NA	NA	NA	NA	NA	NA	NA	NA	NA	NA	NA	NA	NA	NA	NA	NA	NA	NA	NA	NA	NA	NA	NA	NA
augustus_masked-scaffold1563-size130606-abinit-gene-1.2	FBgn0211025	FBgn0051481	0.431801	0.167132	0.438068	0.294162	0.0724346	0.382276	0.0437	0.1395	0.3132	1.22e-06	FBgn0051481	FBgn0126949	FBgn0102578	FBgn0191020	FBgn0242884	FBgn0159638	FBgn0212842	FBgn0165476	FBgn0243558	FBgn0211025	FBgn0094816	FBgn0147443	0.1532	0.1046	0.0050514	0.0190296
augustus_masked-scaffold1564-size26448-abinit-gene-0.0	FBgn0202079	FBgn0086367	0.451	0.172362	0.447032	1.27497	1.47081	1.17441	0.0101	0.1664	0.0607	8.51e-20	NA	NA	NA	NA	NA	NA	NA	NA	NA	NA	NA	NA	NA	NA	NA	NA
augustus_masked-scaffold1564-size26448-abinit-gene-0.1	FBgn0202080	FBgn0030088	0.452792	0.167944	0.453501	1.30076	0.064397	1.28129	0.0106	0.1612	0.0656	7.65e-10	FBgn0030088	FBgn0119766	FBgn0110503	FBgn0196094	FBgn0233383	FBgn0150697	FBgn0226995	FBgn0168649	FBgn0080048	FBgn0202080	FBgn0096204	FBgn0138281	0.0298	0.0187	0.290066	0.294756
augustus_masked-scaffold1564-size26448-abinit-gene-0.3	FBgn0201920	NA	0.436492	0.165685	0.437487	0.0980189	0.0460375	0.0599021	0.009	0.125	0.0722	0.000119682	NA	NA	NA	NA	NA	NA	NA	NA	NA	NA	NA	NA	NA	NA	NA	NA
augustus_masked-scaffold1569-size58317-abinit-gene-0.0	NA	NA	0.431108	0.167783	0.436786	0.219021	0.207237	0.295772	NA	NA	NA	NA	NA	NA	NA	NA	NA	NA	NA	NA	NA	NA	NA	NA	NA	NA	NA	NA
augustus_masked-scaffold157-size67949-abinit-gene-0.3	FBgn0200376	FBgn0036277	0.431578	0.167425	0.439312	0.189767	0.0735649	0.181893	0.0001	0.1492	0.001	1.39e-07	NA	NA	NA	NA	NA	NA	NA	NA	NA	NA	NA	NA	NA	NA	NA	NA
augustus_masked-scaffold1570-size33836-abinit-gene-0.1	FBgn0203590	FBgn0030583	0.440463	0.165573	0.473502	0.716699	0.0592843	1.21004	0.0536	0.1717	0.3122	0.00536482	NA	NA	NA	NA	NA	NA	NA	NA	NA	NA	NA	NA	NA	NA	NA	NA
augustus_masked-scaffold1575-size46945-abinit-gene-0.1	NA	NA	0.429766	0.167224	0.432918	0.101045	0.0712867	0.352744	NA	NA	NA	NA	NA	NA	NA	NA	NA	NA	NA	NA	NA	NA	NA	NA	NA	NA	NA	NA
augustus_masked-scaffold1575-size46945-abinit-gene-0.3	FBgn0208632	FBgn0005614	0.432213	0.167793	0.436288	0.32059	0.0814821	0.352744	0.0125	0.1114	0.1117	1.18e-27	NA	NA	NA	NA	NA	NA	NA	NA	NA	NA	NA	NA	NA	NA	NA	NA
augustus_masked-scaffold1579-size35730-abinit-gene-0.0	NA	NA	0.431672	0.168547	0.438277	0.332986	0.0996711	0.336987	NA	NA	NA	NA	NA	NA	NA	NA	NA	NA	NA	NA	NA	NA	NA	NA	NA	NA	NA	NA
augustus_masked-scaffold1579-size35730-abinit-gene-0.2	FBgn0199948	FBgn0035540	0.433629	0.169789	0.4377	0.885556	0.348906	0.489629	0.0525	0.2551	0.2058	3.74e-11	FBgn0035540	FBgn0123150	FBgn0107478	FBgn0185539	FBgn0238703	FBgn0155497	FBgn0213726	FBgn0169578	FBgn0080358	FBgn0199948	FBgn0102061	FBgn0135481	0.1439	0.086	0.00405293	0.0161501
augustus_masked-scaffold1579-size35730-abinit-gene-0.3	FBgn0199952	FBgn0035541	0.430981	0.168882	0.434381	0.219021	0.0963946	0.30388	0.0114	0.1685	0.0675	5.71e-07	FBgn0035541	FBgn0123284	FBgn0106449	FBgn0184980	FBgn0237925	FBgn0155555	FBgn0213737	FBgn0168906	FBgn0249710	FBgn0199952	FBgn0101726	FBgn0135352	0.0585	0.0753	0.426799	0.368454
augustus_masked-scaffold158-size227332-abinit-gene-0.2	FBgn0205501	FBgn0004374	0.431816	0.169989	0.436886	0.153137	0.170587	0.440464	0.0081	0.1412	0.0577	4.61e-21	NA	NA	NA	NA	NA	NA	NA	NA	NA	NA	NA	NA	NA	NA	NA	NA
augustus_masked-scaffold158-size227332-abinit-gene-0.3	FBgn0205059	FBgn0003141	0.43262	0.171859	0.437611	0.0865411	0.173575	0.203474	0.0054	0.2036	0.0265	9.46e-13	NA	NA	NA	NA	NA	NA	NA	NA	NA	NA	NA	NA	NA	NA	NA	NA
augustus_masked-scaffold158-size227332-abinit-gene-0.5	FBgn0205060	FBgn0003978	0.432178	0.169175	0.436955	0.259172	0.120222	0.360643	0.0223	0.156	0.1427	2.53e-11	NA	NA	NA	NA	NA	NA	NA	NA	NA	NA	NA	NA	NA	NA	NA	NA
augustus_masked-scaffold158-size227332-abinit-gene-1.1	FBgn0205062	FBgn0031824	0.43239	0.173541	0.437983	1.16201	0.543634	1.0026	0.0167	0.1339	0.1244	2.3e-13	FBgn0031824	FBgn0120721	FBgn0115756	FBgn0193970	FBgn0235851	FBgn0163681	FBgn0220687	FBgn0172838	FBgn0081855	FBgn0205062	FBgn0092727	FBgn0140029	0.0543	0.0367	0.0861532	0.13983
augustus_masked-scaffold158-size227332-abinit-gene-1.2	FBgn0205495	FBgn0051638	0.430785	0.169653	0.436924	0.184522	0.0996711	0.186966	0.0042	0.1464	0.0288	1.54e-22	FBgn0051638	FBgn0121127	FBgn0102725	FBgn0194798	FBgn0231555	FBgn0163257	FBgn0220723	FBgn0173539	FBgn0246765	FBgn0205495	FBgn0091194	FBgn0136393	0.0304	0.04	0.19292	0.231654
augustus_masked-scaffold158-size227332-abinit-gene-1.4	FBgn0205493	FBgn0027496	0.431614	0.173382	0.435849	0.294162	0.144754	0.172411	0.0046	0.1991	0.023	3.52e-22	FBgn0027496	FBgn0121126	FBgn0102724	FBgn0194797	FBgn0068192	FBgn0163256	FBgn0220722	FBgn0173538	FBgn0081854	FBgn0205493	FBgn0091193	FBgn0136383	0.0242	0.0362	0.22309	0.25148
augustus_masked-scaffold1580-size13788-abinit-gene-0.0	FBgn0200271	FBgn0036710	0.433685	0.168356	0.440494	0.398483	0.0963946	0.215554	0.0074	0.1619	0.0459	2.36e-27	FBgn0036710	FBgn0122391	FBgn0108062	FBgn0184149	FBgn0239391	FBgn0153099	FBgn0222343	FBgn0179207	FBgn0245241	FBgn0200271	FBgn0101315	FBgn0135652	0.1383	0.1256	0.497899	0.401114
augustus_masked-scaffold1580-size13788-abinit-gene-0.1	FBgn0200268	FBgn0036713	0.436162	0.16696	0.440962	0.576017	0.0666443	0.209405	0.0001	0.0527	0.001	0.01581	FBgn0036713	FBgn0122390	FBgn0108059	FBgn0184146	FBgn0239388	FBgn0153096	FBgn0222342	FBgn0179204	FBgn0079605	FBgn0200268	FBgn0101311	FBgn0135650	0.2176	0.1822	0.509373	0.406694
augustus_masked-scaffold1582-size18700-abinit-gene-0.3	FBgn0203072	FBgn0029974	0.431333	0.16774	0.438884	0.364004	0.0950844	0.579219	0.0049	0.1647	0.0298	1.25e-16	FBgn0029974	FBgn0132107	FBgn0109823	FBgn0187776	FBgn0234962	FBgn0155823	FBgn0226973	FBgn0166905	FBgn0070714	FBgn0203072	FBgn0098097	FBgn0144437	0.037	0.0389	0.870121	0.539569
augustus_masked-scaffold15830-size742-abinit-gene-0.0	NA	NA	NA	NA	NA	NA	NA	NA	NA	NA	NA	NA	NA	NA	NA	NA	NA	NA	NA	NA	NA	NA	NA	NA	NA	NA	NA	NA
augustus_masked-scaffold15832-size742-abinit-gene-0.0	NA	NA	0.434782	0.167468	0.440056	0.0541278	0.0655116	0.287864	NA	NA	NA	NA	NA	NA	NA	NA	NA	NA	NA	NA	NA	NA	NA	NA	NA	NA	NA	NA
augustus_masked-scaffold1584-size43027-abinit-gene-0.0	FBgn0200020	NA	0.43463	0.171037	0.441681	1.45008	0.336921	1.24167	0.0026	0.0512	0.0506	0.000657304	NA	NA	NA	NA	NA	NA	NA	NA	NA	NA	NA	NA	NA	NA	NA	NA
augustus_masked-scaffold1584-size43027-abinit-gene-0.1	NA	NA	0.434751	0.175985	0.43964	0.200956	0.327884	0.34514	NA	NA	NA	NA	NA	NA	NA	NA	NA	NA	NA	NA	NA	NA	NA	NA	NA	NA	NA	NA
augustus_masked-scaffold1585-size17018-abinit-gene-0.1	FBgn0204810	FBgn0032298	0.438387	0.168118	0.442458	1.31403	0.172857	1.18618	0.0122	0.1824	0.0667	2.96e-21	FBgn0032298	FBgn0120815	FBgn0102667	FBgn0193635	FBgn0068268	FBgn0163968	FBgn0225943	FBgn0166389	FBgn0079809	FBgn0204810	FBgn0091094	FBgn0140555	0.0564	0.0405	0.141574	0.190905
augustus_masked-scaffold1585-size17018-abinit-gene-0.2	FBgn0207872	FBgn0032299	0.434026	0.169337	0.440834	0.139219	0.235331	0.155877	0.0089	0.2283	0.0389	5.03e-08	NA	NA	NA	NA	NA	NA	NA	NA	NA	NA	NA	NA	NA	NA	NA	NA
augustus_masked-scaffold1585-size17018-abinit-gene-0.3	FBgn0204809	FBgn0051869	0.436477	0.168939	0.443651	0.73938	0.0983456	0.636181	0.0201	0.1994	0.101	7.58e-16	FBgn0051869	FBgn0120814	FBgn0102665	FBgn0193634	FBgn0231001	FBgn0163966	FBgn0225942	FBgn0166378	FBgn0076552	FBgn0204809	FBgn0091093	FBgn0140554	0.217	0.2271	0.710023	0.485086
augustus_masked-scaffold1587-size31891-abinit-gene-0.1	FBgn0202522	FBgn0045502	0.467386	0.169832	0.44464	1.41385	0.09181	0.73762	0.0413	0.1468	0.2812	6.24e-08	FBgn0045502	FBgn0120019	FBgn0111064	FBgn0187636	FBgn0234772	FBgn0152595	FBgn0221242	FBgn0168003	FBgn0083546	FBgn0202522	FBgn0099392	FBgn0137645	0.234	0.1536	0.0040666	0.0161501
augustus_masked-scaffold1587-size31891-abinit-gene-0.3	FBgn0202520	NA	0.47773	0.168349	0.455548	1.50475	0.0622415	1.39383	0.0591	0.2069	0.2858	4.48e-06	NA	NA	NA	NA	NA	NA	NA	NA	NA	NA	NA	NA	NA	NA	NA	NA
augustus_masked-scaffold1587-size31891-abinit-gene-0.4	FBgn0202441	FBgn0001145	0.442174	0.167585	0.456508	1.34234	0.0870291	1.36941	0.0083	0.1326	0.0625	3.72e-13	FBgn0001145	FBgn0119880	FBgn0110631	FBgn0188597	FBgn0233492	FBgn0152464	FBgn0218232	FBgn0168010	FBgn0074536	FBgn0202441	FBgn0099540	FBgn0138466	0.0431	0.0379	0.690589	0.478749
augustus_masked-scaffold159-size95560-abinit-gene-0.0	FBgn0210922	NA	0.435579	0.168077	0.443593	0.593698	0.0862868	0.872992	0.1534	0.7558	0.203	1.34e-16	NA	NA	NA	NA	NA	NA	NA	NA	NA	NA	NA	NA	NA	NA	NA	NA
augustus_masked-scaffold1594-size28686-abinit-gene-0.2	FBgn0202166	FBgn0033382	0.431146	0.169819	0.436234	0.259172	0.211718	0.375141	0.009	0.1147	0.0785	9.24e-17	FBgn0033382	FBgn0127860	FBgn0115565	FBgn0182401	FBgn0236611	FBgn0155227	FBgn0224912	FBgn0175980	FBgn0246236	FBgn0202166	FBgn0088998	FBgn0142320	0.0909	0.0854	0.736552	0.49481
augustus_masked-scaffold1594-size28686-abinit-gene-0.3	FBgn0202315	FBgn0260972	0.430744	0.16712	0.436194	0.127681	0.0566885	0.125489	0.0154	0.1345	0.1147	6.23e-08	FBgn0260972	FBgn0128950	FBgn0102888	FBgn0181876	FBgn0239751	FBgn0154451	FBgn0225222	FBgn0175510	FBgn0080784	FBgn0202315	FBgn0089985	FBgn0142702	0.127	0.1289	0.945134	0.559761
augustus_masked-scaffold1594-size28686-abinit-gene-0.5	FBgn0205138	FBgn0085224	0.435421	0.170996	0.438954	0.477295	0.242946	0.504414	0.0329	0.1798	0.1828	1.92e-05	FBgn0085224	FBgn0128949	FBgn0113993	FBgn0183057	FBgn0229676	FBgn0154819	FBgn0225221	FBgn0176694	FBgn0246429	FBgn0205138	FBgn0096783	FBgn0142701	0.1043	0.0755	0.100956	0.155206
augustus_masked-scaffold1595-size30385-abinit-gene-0.2	FBgn0203888	FBgn0030293	0.435946	0.17154	0.440833	0.880942	0.256004	0.136053	0.0439	0.163	0.2692	1.25e-07	NA	NA	NA	NA	NA	NA	NA	NA	NA	NA	NA	NA	NA	NA	NA	NA
augustus_masked-scaffold1595-size30385-abinit-gene-0.3	FBgn0198415	FBgn0261836	0.430988	0.166689	0.437051	0.082148	0.0575058	0.130539	0.0273	0.1478	0.1845	0.00311584	NA	NA	NA	NA	NA	NA	NA	NA	NA	NA	NA	NA	NA	NA	NA	NA
augustus_masked-scaffold15956-size737-abinit-gene-0.0	NA	NA	0.431468	0.1641	0.439424	0.109613	0.064397	0.0803154	NA	NA	NA	NA	NA	NA	NA	NA	NA	NA	NA	NA	NA	NA	NA	NA	NA	NA	NA	NA
augustus_masked-scaffold1596-size31917-abinit-gene-0.3	FBgn0207474	FBgn0050067	0.433429	0.170148	0.437646	0.170002	0.122352	0.203474	0.0425	0.1335	0.318	0.00164418	FBgn0050067	FBgn0129583	FBgn0114600	FBgn0196971	FBgn0230069	FBgn0149012	FBgn0223822	FBgn0175098	FBgn0075636	FBgn0207474	FBgn0088394	FBgn0141994	0.1999	0.1833	0.712879	0.485995
augustus_masked-scaffold1596-size31917-abinit-gene-0.7	NA	NA	0.430312	0.166917	0.441198	0.073241	0.0494015	0.0978611	NA	NA	NA	NA	NA	NA	NA	NA	NA	NA	NA	NA	NA	NA	NA	NA	NA	NA	NA	NA
augustus_masked-scaffold1597-size14310-abinit-gene-0.0	NA	NA	0.440546	0.173289	0.48502	0.908509	0.113103	1.2836	NA	NA	NA	NA	NA	NA	NA	NA	NA	NA	NA	NA	NA	NA	NA	NA	NA	NA	NA	NA
augustus_masked-scaffold15973-size736-abinit-gene-0.0	NA	NA	NA	NA	NA	NA	NA	NA	NA	NA	NA	NA	NA	NA	NA	NA	NA	NA	NA	NA	NA	NA	NA	NA	NA	NA	NA	NA
augustus_masked-scaffold16-size143973-abinit-gene-0.0	NA	NA	0.432268	0.167233	0.438152	0.280155	0.0787142	0.272239	NA	NA	NA	NA	NA	NA	NA	NA	NA	NA	NA	NA	NA	NA	NA	NA	NA	NA	NA	NA
augustus_masked-scaffold16-size143973-abinit-gene-0.2	NA	NA	0.43131	0.166161	0.436653	0.231917	0.0701215	0.395634	NA	NA	NA	NA	NA	NA	NA	NA	NA	NA	NA	NA	NA	NA	NA	NA	NA	NA	NA	NA
augustus_masked-scaffold16-size143973-abinit-gene-0.3	FBgn0207841	FBgn0085265	0.433954	0.166422	0.440121	0.4786	0.0814821	0.312123	0.0372	0.1091	0.3411	0.0179609	NA	NA	NA	NA	NA	NA	NA	NA	NA	NA	NA	NA	NA	NA	NA	NA
augustus_masked-scaffold16-size143973-abinit-gene-0.4	FBgn0208757	FBgn0033860	0.431805	0.165568	0.438333	0.206783	0.0777574	0.177067	0.0096	0.1434	0.067	5.8e-13	NA	NA	NA	NA	NA	NA	NA	NA	NA	NA	NA	NA	NA	NA	NA	NA
augustus_masked-scaffold16-size143973-abinit-gene-1.2	FBgn0208751	FBgn0010620	0.441622	0.165578	0.455285	1.37039	0.0767456	1.33493	0.0189	0.1666	0.1135	3.61e-05	FBgn0010620	FBgn0128485	FBgn0112861	FBgn0183012	FBgn0229454	FBgn0147689	FBgn0219876	FBgn0176647	FBgn0070711	FBgn0208751	FBgn0088491	FBgn0141362	0.17	0.1046	0.0354579	0.0782901
augustus_masked-scaffold16-size143973-abinit-gene-1.4	FBgn0207842	FBgn0033081	0.43557	0.166166	0.4402	0.0876716	0.0538328	0.0803154	0.0049	0.0696	0.0697	5.26e-05	FBgn0033081	FBgn0128335	FBgn0103122	FBgn0182089	FBgn0067968	FBgn0147827	FBgn0221618	FBgn0175747	FBgn0076527	FBgn0207842	FBgn0090832	FBgn0143718	0.1336	0.1309	0.945389	0.559761
augustus_masked-scaffold16006-size735-abinit-gene-0.0	FBgn0199949	FBgn0035542	0.428526	NA	NA	0.219021	0	0	0.8041	18.0934	0.0444	7.37e-07	FBgn0035542	FBgn0123151	FBgn0107479	FBgn0185540	FBgn0238704	FBgn0155498	FBgn0218583	FBgn0169579	FBgn0070992	FBgn0199949	FBgn0102062	FBgn0135483	0.2884	0.2668	0.729314	0.492241
augustus_masked-scaffold1601-size13635-abinit-gene-0.0	NA	NA	0.452509	0.168359	0.457147	1.42615	0.0777574	1.36584	NA	NA	NA	NA	NA	NA	NA	NA	NA	NA	NA	NA	NA	NA	NA	NA	NA	NA	NA	NA
augustus_masked-scaffold1606-size49230-abinit-gene-0.0	FBgn0203267	FBgn0266696	0.431605	0.16918	0.436761	0.354961	0.199331	0.352744	0.0569	0.2471	0.2303	1.99e-45	NA	NA	NA	NA	NA	NA	NA	NA	NA	NA	NA	NA	NA	NA	NA	NA
augustus_masked-scaffold1606-size49230-abinit-gene-0.1	FBgn0203238	FBgn0035343	0.430405	0.171923	0.435477	0.195322	0.366905	0.152187	0.0325	0.2725	0.1193	3.96e-15	FBgn0035343	FBgn0123229	FBgn0106773	FBgn0185104	FBgn0238954	FBgn0162200	FBgn0214520	FBgn0169048	FBgn0074163	FBgn0203238	FBgn0101857	FBgn0135293	0.1442	0.1725	0.351607	0.329544
augustus_masked-scaffold1606-size49230-abinit-gene-0.2	FBgn0203237	FBgn0035344	0.432542	0.17048	0.441104	0.109613	0.0877248	0.114492	0.0303	0.2505	0.1209	3.34e-24	FBgn0035344	FBgn0123228	FBgn0106772	FBgn0185103	FBgn0238953	FBgn0162199	FBgn0214519	FBgn0169047	FBgn0074162	FBgn0203237	FBgn0101856	FBgn0135292	0.1526	0.1544	0.932811	0.556355
augustus_masked-scaffold1608-size52910-abinit-gene-0.2	FBgn0199209	FBgn0029118	0.433325	0.168266	0.441061	0.359757	0.0724346	0.177067	0.0126	0.1479	0.0849	4.32e-16	FBgn0029118	FBgn0123717	FBgn0106387	FBgn0184911	FBgn0237863	FBgn0149647	FBgn0219297	FBgn0168842	FBgn0070501	FBgn0199209	FBgn0087499	FBgn0135938	0.0881	0.0555	0.0314697	0.0722449
augustus_masked-scaffold1608-size52910-abinit-gene-0.3	FBgn0199210	FBgn0010894	0.432374	0.166236	0.439305	0.32059	0.0796523	0.209405	0.0109	0.1328	0.0824	2.3e-09	FBgn0010894	FBgn0123718	FBgn0106388	FBgn0184912	FBgn0237864	FBgn0149657	FBgn0219306	FBgn0168844	FBgn0070503	FBgn0199210	FBgn0087500	FBgn0135939	0.0485	0.044	0.777056	0.508956
augustus_masked-scaffold161-size104503-abinit-gene-0.0	NA	NA	0.432213	0.167879	0.438788	1.26308	0.153199	1.33802	NA	NA	NA	NA	NA	NA	NA	NA	NA	NA	NA	NA	NA	NA	NA	NA	NA	NA	NA	NA
augustus_masked-scaffold161-size104503-abinit-gene-0.2	FBgn0208553	FBgn0031485	0.452479	0.16583	0.45939	1.33395	0.0701215	1.25344	0.016	0.1254	0.1272	8.51e-07	FBgn0031485	FBgn0128381	FBgn0116603	FBgn0194182	FBgn0232559	FBgn0164285	FBgn0217580	FBgn0173087	FBgn0081921	FBgn0208553	FBgn0091931	FBgn0141097	0.0888	0.1005	0.602543	0.445094
augustus_masked-scaffold161-size104503-abinit-gene-0.3	FBgn0208037	FBgn0015247	0.431162	0.165414	0.435367	0.294162	0.0532187	0.155877	0.0085	0.2196	0.0389	5.58e-33	FBgn0015247	FBgn0128424	FBgn0114494	FBgn0196873	FBgn0068139	FBgn0153864	FBgn0223882	FBgn0174993	FBgn0080952	FBgn0208037	FBgn0090369	FBgn0144029	0.0966	0.1096	0.438046	0.373753
augustus_masked-scaffold161-size104503-abinit-gene-0.4	FBgn0208036	FBgn0010409	0.433048	0.167148	0.436883	0.170002	0.0510934	0.235189	0.0001	0.0805	0.001	1.89e-07	FBgn0010409	FBgn0128423	FBgn0113228	FBgn0196759	FBgn0068077	FBgn0148232	FBgn0223395	FBgn0174858	FBgn0079646	FBgn0208036	FBgn0090541	FBgn0144028	0.0001	0.0218	0.0249054	0.0610169
augustus_masked-scaffold161-size104503-abinit-gene-0.5	FBgn0208554	FBgn0034240	0.432139	0.16651	0.439937	0.287064	0.0735649	0.513046	0.0259	0.1458	0.1774	8.71e-36	FBgn0034240	FBgn0128383	FBgn0113975	FBgn0183038	FBgn0229658	FBgn0149074	FBgn0223885	FBgn0176677	FBgn0078516	FBgn0208554	FBgn0088387	FBgn0141098	0.2031	0.1929	0.443951	0.376222
augustus_masked-scaffold1610-size43066-abinit-gene-0.0	FBgn0201327	FBgn0036544	0.451767	0.169072	0.459258	1.43016	0.258203	1.28602	0.0081	0.1257	0.0641	8.94e-27	NA	NA	NA	NA	NA	NA	NA	NA	NA	NA	NA	NA	NA	NA	NA	NA
augustus_masked-scaffold16133-size730-abinit-gene-0.0	NA	NA	0.435032	0.170793	0.441603	0.0657289	0.0612152	0.0480993	NA	NA	NA	NA	NA	NA	NA	NA	NA	NA	NA	NA	NA	NA	NA	NA	NA	NA	NA	NA
augustus_masked-scaffold1615-size21633-abinit-gene-0.1	FBgn0203098	FBgn0040357	0.434366	0.167824	0.438617	0.17949	0.0823422	0.152187	0.0547	0.1818	0.3009	0.000673594	NA	NA	NA	NA	NA	NA	NA	NA	NA	NA	NA	NA	NA	NA	NA	NA
augustus_masked-scaffold1615-size21633-abinit-gene-0.2	FBgn0203097	FBgn0029568	0.43133	0.168971	0.437987	0.142487	0.116026	0.118564	0.0549	0.2342	0.2342	1.04e-08	NA	NA	NA	NA	NA	NA	NA	NA	NA	NA	NA	NA	NA	NA	NA	NA
augustus_masked-scaffold1616-size31793-abinit-gene-0.2	FBgn0203432	FBgn0032311	0.445815	0.169139	0.442549	1.22594	0.157684	0.110676	0.0284	0.1209	0.235	0.00161303	FBgn0032311	FBgn0117572	FBgn0115824	FBgn0195114	FBgn0235910	FBgn0156723	FBgn0220925	FBgn0173665	FBgn0071723	FBgn0203432	FBgn0092855	FBgn0137070	0.2237	0.2289	0.927088	0.55505
augustus_masked-scaffold1619-size30911-abinit-gene-0.0	FBgn0203204	FBgn0020272	0.4338	0.169742	0.440268	0.563392	0.157684	0.477517	0.0145	0.1794	0.0808	2.15e-26	FBgn0020272	FBgn0132136	FBgn0111930	FBgn0189087	FBgn0235363	FBgn0153623	FBgn0227393	FBgn0177953	FBgn0072897	FBgn0203204	FBgn0097931	FBgn0144390	0.1769	0.1257	0.00889603	0.0294528
augustus_masked-scaffold162-size90734-abinit-gene-0.0	FBgn0200429	FBgn0035213	0.431647	0.17033	0.43839	0.307903	0.156169	0.22853	0.057	0.1736	0.3286	7.51e-14	FBgn0035213	FBgn0123698	FBgn0106860	FBgn0185192	FBgn0238250	FBgn0153674	FBgn0214509	FBgn0169144	FBgn0075317	FBgn0200429	FBgn0087102	FBgn0136130	0.2623	0.2365	1	0.572918
augustus_masked-scaffold162-size90734-abinit-gene-0.11	FBgn0200435	FBgn0010333;FBgn0014011	0.428264	0.168511	0.438902	0.189767	0.0689797	0.13327	0.0001	0.079	0.001	3.77e-08	NA	NA	NA	NA	NA	NA	NA	NA	NA	NA	NA	NA	NA	NA	NA	NA
augustus_masked-scaffold162-size90734-abinit-gene-0.13	FBgn0200436	FBgn0037455	0.431978	0.169607	0.439836	0.326979	0.165993	0.0913595	0.0595	0.2148	0.2772	1.38e-06	NA	NA	NA	NA	NA	NA	NA	NA	NA	NA	NA	NA	NA	NA	NA	NA
augustus_masked-scaffold162-size90734-abinit-gene-0.2	FBgn0200430	FBgn0035211	0.432479	0.16743	0.43857	0.0995018	0.0767456	0.172411	0.0203	0.1537	0.1321	1.56e-11	FBgn0035211	FBgn0123699	FBgn0106862	FBgn0185193	FBgn0238251	FBgn0153675	FBgn0227409	FBgn0169145	FBgn0249837	FBgn0200430	FBgn0087103	FBgn0136131	0.0675	0.0745	0.641786	0.459547
augustus_masked-scaffold162-size90734-abinit-gene-0.9	FBgn0200434	FBgn0035204	0.433984	0.167684	0.440681	0.117863	0.0767456	0.320563	0.0052	0.1818	0.0286	3.14e-28	FBgn0035204	FBgn0123476	FBgn0106866	FBgn0185197	FBgn0238255	FBgn0153681	FBgn0222498	FBgn0169150	FBgn0075359	FBgn0200434	FBgn0087107	FBgn0135029	0.13	0.1987	0.00358318	0.014657
augustus_masked-scaffold16210-size727-abinit-gene-0.0	NA	NA	NA	NA	NA	NA	NA	NA	NA	NA	NA	NA	NA	NA	NA	NA	NA	NA	NA	NA	NA	NA	NA	NA	NA	NA	NA	NA
augustus_masked-scaffold1627-size36705-abinit-gene-0.2	NA	NA	0.453121	0.167223	0.462858	1.34506	0.0805819	1.3263	NA	NA	NA	NA	NA	NA	NA	NA	NA	NA	NA	NA	NA	NA	NA	NA	NA	NA	NA	NA
augustus_masked-scaffold1628-size18124-abinit-gene-0.4	FBgn0199511	FBgn0035722	0.430145	0.175262	0.43798	0.109613	0.483848	0.287864	0.0163	0.1891	0.0863	1.66e-13	NA	NA	NA	NA	NA	NA	NA	NA	NA	NA	NA	NA	NA	NA	NA	NA
augustus_masked-scaffold1628-size18124-abinit-gene-0.7	NA	NA	0.42898	0.169376	0.434461	0.32059	0.127558	0.256788	NA	NA	NA	NA	NA	NA	NA	NA	NA	NA	NA	NA	NA	NA	NA	NA	NA	NA	NA	NA
augustus_masked-scaffold1629-size26357-abinit-gene-0.4	FBgn0064307	FBgn0003701	0.430665	0.1679	0.436649	0.354961	0.13944	0.40749	0.0505	0.182	0.2774	1.09e-25	FBgn0003701	FBgn0127308	FBgn0113197	FBgn0196730	FBgn0231595	FBgn0154870	FBgn0224056	FBgn0174830	FBgn0064414	FBgn0064307	FBgn0090251	FBgn0143170	0.2501	0.175	1.06e-05	0.000132307
augustus_masked-scaffold163-size167610-abinit-gene-0.0	FBgn0209028	FBgn0033019	0.430824	0.166345	0.436962	0.133228	0.0678003	0.235189	0.0878	0.2016	0.4356	0.0356824	NA	NA	NA	NA	NA	NA	NA	NA	NA	NA	NA	NA	NA	NA	NA	NA
augustus_masked-scaffold163-size167610-abinit-gene-0.3	NA	NA	0.432894	0.179762	0.437531	0.195322	1.97947	0.256788	NA	NA	NA	NA	NA	NA	NA	NA	NA	NA	NA	NA	NA	NA	NA	NA	NA	NA	NA	NA
augustus_masked-scaffold163-size167610-abinit-gene-0.8	FBgn0209030	FBgn0033032	0.430306	0.168772	0.438471	0.189767	0.0805819	0.172411	0.0051	0.1648	0.0309	8.22e-16	FBgn0033032	FBgn0127919	FBgn0115327	FBgn0182153	FBgn0237840	FBgn0148665	FBgn0212769	FBgn0171431	FBgn0072001	FBgn0209030	FBgn0091581	FBgn0141620	0.0579	0.0552	0.875988	0.541422
augustus_masked-scaffold163-size167610-abinit-gene-1.2	FBgn0207543	FBgn0033556	0.431231	0.167589	0.439398	0.212823	0.120222	0.401483	0.0168	0.1629	0.1031	7.79e-09	FBgn0033556	FBgn0128893	FBgn0114879	FBgn0197229	FBgn0230775	FBgn0154778	FBgn0217743	FBgn0175372	FBgn0071619	FBgn0207543	FBgn0088122	FBgn0143389	0.0566	0.0387	0.224932	0.252864
augustus_masked-scaffold163-size167610-abinit-gene-1.3	FBgn0209037	FBgn0033557	0.430293	0.168796	0.434669	0.287064	0.277778	0.501097	0.0146	0.153	0.0955	3.58e-34	FBgn0033557	FBgn0127925	FBgn0112346	FBgn0182523	FBgn0230561	FBgn0154912	FBgn0224902	FBgn0176122	FBgn0071608	FBgn0209037	FBgn0090806	FBgn0141626	0.1022	0.0613	8.1e-05	0.000730485
augustus_masked-scaffold163-size167610-abinit-gene-1.5	FBgn0207541	FBgn0027525	0.433686	0.170294	0.437088	0.067582	0.0575058	0.436353	0.0164	0.1613	0.1018	5.25e-11	FBgn0027525	FBgn0128891	FBgn0114877	FBgn0197227	FBgn0230773	FBgn0154776	FBgn0225234	FBgn0175370	FBgn0246405	FBgn0207541	FBgn0088120	FBgn0143387	0.0848	0.0529	0.0244264	0.0601638
augustus_masked-scaffold163-size167610-abinit-gene-1.9	FBgn0209040	FBgn0034582	0.433248	0.168469	0.438114	0.545277	0.417732	0.577066	0.0167	0.205	0.0816	5.23e-19	NA	NA	NA	NA	NA	NA	NA	NA	NA	NA	NA	NA	NA	NA	NA	NA
augustus_masked-scaffold1630-size37708-abinit-gene-0.0	NA	NA	0.432343	0.169438	0.438272	0.273167	0.132633	0.320563	NA	NA	NA	NA	NA	NA	NA	NA	NA	NA	NA	NA	NA	NA	NA	NA	NA	NA	NA	NA
augustus_masked-scaffold1630-size37708-abinit-gene-0.5	FBgn0202696	NA	0.429661	0.166892	0.436415	0.287064	0.0870291	0.312123	0.0585	0.2699	0.2168	1.21e-06	NA	NA	NA	NA	NA	NA	NA	NA	NA	NA	NA	NA	NA	NA	NA	NA
augustus_masked-scaffold1632-size94032-abinit-gene-0.0	FBgn0202263	NA	0.43054	0.16928	0.436959	0.252433	0.276569	0.235189	0.0833	0.2691	0.3095	0.00193898	NA	NA	NA	NA	NA	NA	NA	NA	NA	NA	NA	NA	NA	NA	NA	NA
augustus_masked-scaffold1632-size94032-abinit-gene-0.4	FBgn0202227	FBgn0033427	0.434741	0.168499	0.440123	0.266137	0.0701215	0.15975	0.0971	0.2743	0.3541	1.49e-13	NA	NA	NA	NA	NA	NA	NA	NA	NA	NA	NA	NA	NA	NA	NA	NA
augustus_masked-scaffold1632-size94032-abinit-gene-0.6	FBgn0202229	FBgn0085436	0.430904	0.171834	0.436471	0.692911	1.20145	0.549043	0.0051	0.1746	0.0295	9.02e-117	FBgn0085436	FBgn0129420	FBgn0117400	FBgn0181845	FBgn0239473	FBgn0154914	FBgn0223484	FBgn0175479	FBgn0264582	FBgn0202229	FBgn0089535	FBgn0142403	0.0596	0.0545	0.303899	0.303541
augustus_masked-scaffold1632-size94032-abinit-gene-0.9	FBgn0202230	FBgn0054026	0.430552	0.167736	0.437676	0.332986	0.232584	0.481907	0.0296	0.2128	0.1392	7.77e-06	NA	NA	NA	NA	NA	NA	NA	NA	NA	NA	NA	NA	NA	NA	NA	NA
augustus_masked-scaffold1633-size15506-abinit-gene-0.3	FBgn0199318	FBgn0259167	0.432526	0.167676	0.438815	0.408101	0.0724346	0.312123	0.0079	0.2295	0.0346	1.87e-34	NA	NA	NA	NA	NA	NA	NA	NA	NA	NA	NA	NA	NA	NA	NA	NA
augustus_masked-scaffold16338-size723-abinit-gene-0.0	NA	NA	NA	NA	NA	NA	NA	NA	NA	NA	NA	NA	NA	NA	NA	NA	NA	NA	NA	NA	NA	NA	NA	NA	NA	NA	NA	NA
augustus_masked-scaffold16364-size722-abinit-gene-0.0	NA	NA	0.435176	0.168114	0.444067	0.0912952	0.0712867	0.525128	NA	NA	NA	NA	NA	NA	NA	NA	NA	NA	NA	NA	NA	NA	NA	NA	NA	NA	NA	NA
augustus_masked-scaffold1637-size58148-abinit-gene-0.0	FBgn0198211	NA	0.432685	0.167717	0.437587	0.376616	0.0678003	0.181893	0.1047	0.2153	0.4866	0.021636	NA	NA	NA	NA	NA	NA	NA	NA	NA	NA	NA	NA	NA	NA	NA	NA
augustus_masked-scaffold16375-size721-abinit-gene-0.0	FBgn0202403	NA	0.442189	0.166843	0.442313	0.470621	0.0538328	0.0608053	0.0087	0.1231	0.0708	0.000207214	NA	NA	NA	NA	NA	NA	NA	NA	NA	NA	NA	NA	NA	NA	NA	NA
augustus_masked-scaffold1639-size30002-abinit-gene-0.0	FBgn0199760	FBgn0265089	0.440292	0.173301	0.458484	1.33677	1.41982	1.24992	0.0133	0.2505	0.053	2.06e-17	NA	NA	NA	NA	NA	NA	NA	NA	NA	NA	NA	NA	NA	NA	NA	NA
augustus_masked-scaffold1639-size30002-abinit-gene-0.4	FBgn0199757	FBgn0035857	0.428365	0.166691	0.435732	0.280155	0.101593	0.375141	0.1422	0.318	0.4472	3.07e-05	NA	NA	NA	NA	NA	NA	NA	NA	NA	NA	NA	NA	NA	NA	NA	NA
augustus_masked-scaffold1639-size30002-abinit-gene-0.5	FBgn0200120	FBgn0052364	0.430347	0.16623	0.436919	0.392931	0.0757104	0.235189	0.0186	0.2614	0.0711	6.7e-16	FBgn0052364	FBgn0123450	FBgn0107354	FBgn0189140	FBgn0238589	FBgn0160151	FBgn0219181	FBgn0179819	FBgn0076861	FBgn0200120	FBgn0101691	FBgn0139378	0.2803	0.3557	0.177133	0.220178
augustus_masked-scaffold16392-size721-abinit-gene-0.0	NA	NA	NA	NA	NA	NA	NA	NA	NA	NA	NA	NA	NA	NA	NA	NA	NA	NA	NA	NA	NA	NA	NA	NA	NA	NA	NA	NA
augustus_masked-scaffold164-size85093-abinit-gene-0.3	FBgn0198755	NA	0.431375	0.16836	0.44055	0.16549	0.0551769	0.0743219	0.0042	0.1075	0.0395	4.32e-05	NA	NA	NA	NA	NA	NA	NA	NA	NA	NA	NA	NA	NA	NA	NA	NA
augustus_masked-scaffold1640-size31395-abinit-gene-0.0	FBgn0210447	FBgn0037870	0.429667	0.169032	0.437241	0.364004	0.127558	0.279981	0.0192	0.0615	0.3124	0.0617363	FBgn0037870	FBgn0125642	FBgn0110156	FBgn0190256	FBgn0243117	FBgn0150168	FBgn0216011	FBgn0178787	FBgn0075022	FBgn0210447	FBgn0093757	FBgn0132890	0.1462	0.2051	0.261681	0.277397
augustus_masked-scaffold1641-size26128-abinit-gene-0.0	FBgn0206934	FBgn0032693	0.438714	0.168374	0.442605	1.29263	0.106305	0.729484	0.0526	0.1647	0.3195	7.77e-08	FBgn0032693	FBgn0118006	FBgn0113877	FBgn0193244	FBgn0230446	FBgn0156908	FBgn0225739	FBgn0171991	FBgn0070353	FBgn0206934	FBgn0091862	FBgn0140783	0.2204	0.1151	5.86e-06	7.89e-05
augustus_masked-scaffold1642-size42983-abinit-gene-0.2	NA	NA	0.43896	0.166735	0.448401	1.19236	0.0678003	1.15111	NA	NA	NA	NA	NA	NA	NA	NA	NA	NA	NA	NA	NA	NA	NA	NA	NA	NA	NA	NA
augustus_masked-scaffold1647-size38519-abinit-gene-0.1	FBgn0209489	FBgn0034132	0.433139	0.168062	0.439203	0.120176	0.111035	0.186966	0.0227	0.2547	0.0893	3.69e-24	NA	NA	NA	NA	NA	NA	NA	NA	NA	NA	NA	NA	NA	NA	NA	NA
augustus_masked-scaffold1649-size59213-abinit-gene-0.0	FBgn0210945	FBgn0039210	0.434129	0.167366	0.447457	0.130369	0.0655116	1.27245	0.0422	0.2106	0.2004	7.54e-18	FBgn0039210	FBgn0126866	FBgn0104625	FBgn0189817	FBgn0228630	FBgn0150313	FBgn0216310	FBgn0178343	FBgn0072463	FBgn0210945	FBgn0097711	FBgn0145332	0.1678	0.1198	0.00928126	0.030505
augustus_masked-scaffold1649-size59213-abinit-gene-0.1	FBgn0210469	NA	0.434649	0.166494	0.445227	0.16549	0.064397	1.28602	0.0429	0.2236	0.1919	1.09e-05	NA	NA	NA	NA	NA	NA	NA	NA	NA	NA	NA	NA	NA	NA	NA	NA
augustus_masked-scaffold165-size78066-abinit-gene-0.0	NA	NA	0.430823	0.169108	0.436989	0.170002	0.0823422	0.167945	NA	NA	NA	NA	NA	NA	NA	NA	NA	NA	NA	NA	NA	NA	NA	NA	NA	NA	NA	NA
augustus_masked-scaffold165-size78066-abinit-gene-0.3	FBgn0209212	FBgn0050343	0.433131	0.169247	0.437636	0.219021	0.121679	0.360643	0.034	0.1668	0.2036	0.00404581	NA	NA	NA	NA	NA	NA	NA	NA	NA	NA	NA	NA	NA	NA	NA	NA
augustus_masked-scaffold165-size78066-abinit-gene-0.6	FBgn0207417	FBgn0010114	0.431732	0.168066	0.437616	0.326979	0.200039	0.436353	0.0067	0.0598	0.1112	9.75e-13	FBgn0010114	FBgn0127493	FBgn0102878	FBgn0181865	FBgn0239657	FBgn0154505	FBgn0219969	FBgn0175498	FBgn0075223	FBgn0207417	FBgn0090123	FBgn0141946	0.0855	0.0988	0.348446	0.327894
augustus_masked-scaffold165-size78066-abinit-gene-0.7	NA	NA	0.431349	0.168373	0.438477	0.0713584	0.0506344	0.148687	NA	NA	NA	NA	NA	NA	NA	NA	NA	NA	NA	NA	NA	NA	NA	NA	NA	NA	NA	NA
augustus_masked-scaffold16500-size717-abinit-gene-0.0	NA	NA	NA	NA	NA	NA	NA	NA	NA	NA	NA	NA	NA	NA	NA	NA	NA	NA	NA	NA	NA	NA	NA	NA	NA	NA	NA	NA
augustus_masked-scaffold1652-size16271-abinit-gene-0.0	FBgn0206420	FBgn0030506	0.454388	0.168879	0.46274	1.33956	0.0566885	1.32022	0.0336	0.1415	0.2373	3.79e-18	NA	NA	NA	NA	NA	NA	NA	NA	NA	NA	NA	NA	NA	NA	NA	NA
augustus_masked-scaffold1653-size55040-abinit-gene-0.4	FBgn0199429	FBgn0016036	0.432999	0.168573	0.440795	0.0865411	0.233186	0.0713737	0.108	0.1345	0.8033	0.237766	FBgn0016036	FBgn0122717	FBgn0106672	FBgn0185698	FBgn0044479	FBgn0162820	FBgn0221129	FBgn0169750	FBgn0073315	FBgn0199429	FBgn0087613	FBgn0134709	0.6075	0.2449	1.62e-09	4.97e-08
augustus_masked-scaffold1654-size68609-abinit-gene-0.15	NA	NA	0.452175	0.173567	0.451044	1.4359	0.162279	1.32919	NA	NA	NA	NA	NA	NA	NA	NA	NA	NA	NA	NA	NA	NA	NA	NA	NA	NA	NA	NA
augustus_masked-scaffold1654-size68609-abinit-gene-0.6	FBgn0205755	NA	0.461881	0.166794	0.469247	1.23274	0.049791	1.11634	0.002	0.1228	0.016	2.6e-12	NA	NA	NA	NA	NA	NA	NA	NA	NA	NA	NA	NA	NA	NA	NA	NA
augustus_masked-scaffold1654-size68609-abinit-gene-0.7	FBgn0206686	FBgn0030178	0.458117	0.168274	0.463464	1.43016	0.0689797	1.3866	0.004	0.0851	0.0467	1.54e-07	FBgn0030178	FBgn0120004	FBgn0111151	FBgn0195885	FBgn0232993	FBgn0154191	FBgn0227244	FBgn0166279	FBgn0075566	FBgn0206686	FBgn0096496	FBgn0133939	0.1114	0.1034	0.737019	0.494917
augustus_masked-scaffold16548-size715-abinit-gene-0.0	NA	NA	NA	NA	NA	NA	NA	NA	NA	NA	NA	NA	NA	NA	NA	NA	NA	NA	NA	NA	NA	NA	NA	NA	NA	NA	NA	NA
augustus_masked-scaffold16594-size714-abinit-gene-0.0	NA	NA	NA	NA	NA	NA	NA	NA	NA	NA	NA	NA	NA	NA	NA	NA	NA	NA	NA	NA	NA	NA	NA	NA	NA	NA	NA	NA
augustus_masked-scaffold166-size66452-abinit-gene-0.0	NA	NA	0.433587	0.16894	0.438885	1.17675	0.163043	0.900388	NA	NA	NA	NA	NA	NA	NA	NA	NA	NA	NA	NA	NA	NA	NA	NA	NA	NA	NA	NA
augustus_masked-scaffold166-size66452-abinit-gene-0.1	FBgn0208854	FBgn0262478	0.433658	0.170661	0.439706	0.252433	0.483214	0.608324	0.0204	0.1782	0.1146	3.51e-09	NA	NA	NA	NA	NA	NA	NA	NA	NA	NA	NA	NA	NA	NA	NA	NA
augustus_masked-scaffold166-size66452-abinit-gene-0.2	FBgn0207754	FBgn0033995	0.433414	0.168716	0.440203	0.344199	0.0583743	0.432339	0.0021	0.0972	0.0213	1.01e-17	FBgn0033995	FBgn0128259	FBgn0114543	FBgn0196919	FBgn0230016	FBgn0149084	FBgn0221443	FBgn0175039	FBgn0080806	FBgn0207754	FBgn0089662	FBgn0143615	0.0237	0.0349	0.186912	0.227694
augustus_masked-scaffold166-size66452-abinit-gene-0.6	FBgn0208857	FBgn0034000	0.431952	0.16532	0.440698	0.157048	0.064397	0.123095	0.0274	0.148	0.1851	1.24e-06	FBgn0034000	FBgn0128576	FBgn0112694	FBgn0182860	FBgn0231297	FBgn0148226	FBgn0221439	FBgn0176477	FBgn0071266	FBgn0208857	FBgn0089354	FBgn0141459	0.1243	0.0716	0.0197415	0.0521776
augustus_masked-scaffold166-size66452-abinit-gene-0.7	FBgn0207751	FBgn0034001	0.43184	0.169706	0.438749	0.107794	0.0612152	0.110676	0.0094	0.1308	0.0722	2.3e-06	FBgn0034001	FBgn0128256	FBgn0114540	FBgn0196917	FBgn0230014	FBgn0149081	FBgn0221704	FBgn0175035	FBgn0071986	FBgn0207751	FBgn0089659	FBgn0143611	0.0965	0.0737	0.334245	0.321101
augustus_masked-scaffold166-size66452-abinit-gene-0.8	FBgn0208858	FBgn0033945	0.435117	0.168075	0.44166	0.0995018	0.0559123	0.110676	0.046	0.1456	0.3155	0.00920989	NA	NA	NA	NA	NA	NA	NA	NA	NA	NA	NA	NA	NA	NA	NA	NA
augustus_masked-scaffold1661-size29244-abinit-gene-0.3	FBgn0203114	FBgn0023537	0.433787	0.168655	0.440008	0.598186	0.0950844	0.551557	0.0071	0.2445	0.029	2.72e-43	FBgn0023537	FBgn0132011	FBgn0105044	FBgn0188090	FBgn0234095	FBgn0157761	FBgn0227000	FBgn0173940	FBgn0074739	FBgn0203114	FBgn0097814	FBgn0138985	0.0291	0.0443	0.0807105	0.133724
augustus_masked-scaffold16612-size713-abinit-gene-0.0	NA	NA	0.435982	0.207453	0.440538	0.0541278	0.671172	0.0694126	NA	NA	NA	NA	NA	NA	NA	NA	NA	NA	NA	NA	NA	NA	NA	NA	NA	NA	NA	NA
augustus_masked-scaffold1665-size15157-abinit-gene-0.0	FBgn0201234	FBgn0052133	0.441079	0.16895	0.455704	1.18308	0.0839832	1.21857	0.0074	0.1361	0.0544	2.01e-29	NA	NA	NA	NA	NA	NA	NA	NA	NA	NA	NA	NA	NA	NA	NA	NA
augustus_masked-scaffold1665-size15157-abinit-gene-0.1	FBgn0198573	FBgn0036397	0.453198	0.166065	0.459739	1.44535	0.0559123	1.27455	0.005	0.1638	0.0306	1.36e-35	FBgn0036397	FBgn0122122	FBgn0106005	FBgn0184365	FBgn0237362	FBgn0158072	FBgn0222467	FBgn0179428	FBgn0081307	FBgn0198573	FBgn0087441	FBgn0134391	0.0484	0.048	0.959084	0.563682
augustus_masked-scaffold16668-size711-abinit-gene-0.0	FBgn0202780	NA	0.433856	0.172457	0.442541	0.125089	0.166827	0.0951439	0.0783	0.1528	0.5121	0.232696	NA	NA	NA	NA	NA	NA	NA	NA	NA	NA	NA	NA	NA	NA	NA	NA
augustus_masked-scaffold1667-size28753-abinit-gene-0.1	FBgn0203483	FBgn0021800	0.441327	0.170509	0.442753	1.04098	0.24899	1.02282	0.008	0.0861	0.0932	2.26e-06	NA	NA	NA	NA	NA	NA	NA	NA	NA	NA	NA	NA	NA	NA	NA	NA
augustus_masked-scaffold1668-size116445-abinit-gene-0.2	FBgn0199718	FBgn0034967	0.433434	0.168019	0.440737	0.583226	0.187581	0.534974	0.0056	0.1681	0.0333	3.57e-10	NA	NA	NA	NA	NA	NA	NA	NA	NA	NA	NA	NA	NA	NA	NA	NA
augustus_masked-scaffold167-size45856-abinit-gene-0.1	FBgn0200481	FBgn0263251	0.433164	0.171163	0.439254	0.153137	0.160667	0.36808	0.0022	0.178	0.0126	1.14e-13	FBgn0263251	FBgn0123526	FBgn0107677	FBgn0185916	FBgn0238980	FBgn0150180	FBgn0219456	FBgn0180059	FBgn0071369	FBgn0200481	FBgn0087627	FBgn0135075	0.0374	0.0535	0.247984	0.268523
augustus_masked-scaffold167-size45856-abinit-gene-0.2	FBgn0199355	FBgn0036063	0.434422	0.167846	0.44091	0.212823	0.10902	0.242096	0.0227	0.1956	0.1162	1.81e-10	FBgn0036063	FBgn0122878	FBgn0106253	FBgn0184604	FBgn0237606	FBgn0149458	FBgn0219413	FBgn0179689	FBgn0079766	FBgn0199355	FBgn0100844	FBgn0135768	0.1265	0.1169	0.729791	0.492425
augustus_masked-scaffold167-size45856-abinit-gene-0.4	FBgn0199356	FBgn0036062	0.435831	0.168812	0.439116	0.417709	0.102934	0.401483	0.0132	0.1651	0.0801	5.75e-09	FBgn0036062	FBgn0122879	FBgn0106254	FBgn0184605	FBgn0237607	FBgn0149469	FBgn0219414	FBgn0179690	FBgn0079775	FBgn0199356	FBgn0100846	FBgn0135769	0.2107	0.2479	0.430182	0.369985
augustus_masked-scaffold1670-size35414-abinit-gene-0.0	FBgn0204938	FBgn0032694	0.440159	0.171278	0.448575	1.04522	0.240143	1.14085	0.0032	0.1038	0.0311	3.24e-11	FBgn0032694	FBgn0118698	FBgn0113306	FBgn0195501	FBgn0230891	FBgn0156424	FBgn0225853	FBgn0172194	FBgn0073578	FBgn0204938	FBgn0092088	FBgn0144322	0.0304	0.0361	0.662902	0.467784
augustus_masked-scaffold1675-size28123-abinit-gene-0.0	FBgn0208391	NA	0.432365	0.168261	0.441643	0.300961	0.0831725	1.11228	0.0459	0.3069	0.1497	3.69e-07	NA	NA	NA	NA	NA	NA	NA	NA	NA	NA	NA	NA	NA	NA	NA	NA
augustus_masked-scaffold16754-size708-abinit-gene-0.0	NA	NA	NA	NA	NA	NA	NA	NA	NA	NA	NA	NA	NA	NA	NA	NA	NA	NA	NA	NA	NA	NA	NA	NA	NA	NA	NA	NA
augustus_masked-scaffold168-size57764-abinit-gene-0.2	FBgn0208794	FBgn0034098	0.435981	0.165808	0.442545	0.489375	0.0777574	0.521001	0.0392	0.1456	0.2689	4.55e-12	NA	NA	NA	NA	NA	NA	NA	NA	NA	NA	NA	NA	NA	NA	NA	NA
augustus_masked-scaffold168-size57764-abinit-gene-0.5	FBgn0208792	FBgn0034307	0.431953	0.168006	0.439811	0.0925671	0.0633003	0.0978611	0.0252	0.1638	0.1536	3.82e-19	FBgn0034307	FBgn0128517	FBgn0114026	FBgn0183093	FBgn0229709	FBgn0149160	FBgn0221489	FBgn0176727	FBgn0070694	FBgn0208792	FBgn0089690	FBgn0141395	0.1395	0.1105	0.0806311	0.133724
augustus_masked-scaffold168-size57764-abinit-gene-0.7	FBgn0208791	FBgn0000057	0.433971	0.169988	0.441942	0.080096	0.0633003	0.116486	0.0066	0.1191	0.0551	9.19e-25	FBgn0000057	FBgn0128516	FBgn0114025	FBgn0183092	FBgn0229708	FBgn0149159	FBgn0221492	FBgn0176726	FBgn0078677	FBgn0208791	FBgn0089689	FBgn0141394	0.0678	0.0924	0.0731878	0.125703
augustus_masked-scaffold168-size57764-abinit-gene-0.8	FBgn0207812	FBgn0034304	0.43211	0.170162	0.44097	0.231917	0.0757104	0.518042	0.0057	0.1189	0.0475	1.73e-20	FBgn0034304	FBgn0128310	FBgn0113173	FBgn0196708	FBgn0231574	FBgn0148124	FBgn0223335	FBgn0174810	FBgn0079097	FBgn0207812	FBgn0089317	FBgn0143686	0.072	0.0708	0.939095	0.557985
augustus_masked-scaffold168-size57764-abinit-gene-0.9	FBgn0207813	FBgn0062440	0.433323	0.167689	0.441415	0.125089	0.0678003	0.389265	0.0192	0.1771	0.1085	4.49e-05	FBgn0062440	FBgn0128311	FBgn0113175	FBgn0196709	FBgn0231576	FBgn0148125	FBgn0221652	FBgn0174811	FBgn0074636	FBgn0207813	FBgn0089318	FBgn0143687	0.1057	0.1052	0.989475	0.571363
augustus_masked-scaffold1684-size29450-abinit-gene-0.1	NA	NA	0.453172	0.166705	0.459838	1.26835	0.0877248	1.27455	NA	NA	NA	NA	NA	NA	NA	NA	NA	NA	NA	NA	NA	NA	NA	NA	NA	NA	NA	NA
augustus_masked-scaffold1684-size29450-abinit-gene-0.3	FBgn0204219	FBgn0023516	0.43556	0.167136	0.440072	0.0900644	0.0502003	0.116486	0.0207	0.1777	0.1167	9.08e-22	NA	NA	NA	NA	NA	NA	NA	NA	NA	NA	NA	NA	NA	NA	NA	NA
augustus_masked-scaffold1684-size29450-abinit-gene-0.4	FBgn0203576	FBgn0026873	0.457704	0.167137	0.47347	1.33395	0.0757104	1.24473	0.0002	0.2044	0.001	1.51e-19	NA	NA	NA	NA	NA	NA	NA	NA	NA	NA	NA	NA	NA	NA	NA	NA
augustus_masked-scaffold1684-size29450-abinit-gene-0.7	FBgn0203575	FBgn0029937	0.451473	0.16793	0.452095	1.13042	0.0787142	1.40608	0.0086	0.058	0.1487	0.00299182	FBgn0029937	FBgn0132108	FBgn0111836	FBgn0188420	FBgn0233270	FBgn0152291	FBgn0227080	FBgn0172415	FBgn0080957	FBgn0203575	FBgn0098346	FBgn0133842	0.2345	0.2508	0.806635	0.519141
augustus_masked-scaffold1685-size24520-abinit-gene-0.0	FBgn0202974	FBgn0004368	0.431802	0.168473	0.438651	0.861603	0.150139	1.24992	0.0072	0.1715	0.0422	5.33e-76	FBgn0004368	FBgn0132138	FBgn0110946	FBgn0188304	FBgn0233906	FBgn0152633	FBgn0221776	FBgn0167314	FBgn0079936	FBgn0202974	FBgn0097359	FBgn0144392	0.0754	0.1177	9.16e-06	0.000117503
augustus_masked-scaffold1685-size24520-abinit-gene-0.1	FBgn0202775	FBgn0030687	0.434413	0.168045	0.445162	0.90735	0.104257	1.33802	0.0007	0.1795	0.0037	1.06e-50	NA	NA	NA	NA	NA	NA	NA	NA	NA	NA	NA	NA	NA	NA	NA	NA
augustus_masked-scaffold1686-size68485-abinit-gene-0.1	FBgn0203079	FBgn0031219	0.433017	0.172514	0.440044	0.252433	1.57909	0.472744	0.0416	0.2344	0.1775	0.00142833	NA	NA	NA	NA	NA	NA	NA	NA	NA	NA	NA	NA	NA	NA	NA	NA
augustus_masked-scaffold1687-size13045-abinit-gene-0.0	FBgn0203090	FBgn0029964	0.432445	0.169904	0.438168	0.170002	0.146332	0.631397	0.0326	0.1324	0.2461	0.00139249	NA	NA	NA	NA	NA	NA	NA	NA	NA	NA	NA	NA	NA	NA	NA	NA
augustus_masked-scaffold1687-size13045-abinit-gene-0.1	FBgn0202862	FBgn0029963	0.431577	0.169381	0.437323	0.280155	0.134872	0.30388	0.026	0.2317	0.1122	1.11e-17	NA	NA	NA	NA	NA	NA	NA	NA	NA	NA	NA	NA	NA	NA	NA	NA
augustus_masked-scaffold16884-size703-abinit-gene-0.0	FBgn0203968	FBgn0030341	0.493996	0.16656	0.440563	0.976089	0.049791	0.0516262	0.0096	0.1618	0.0594	1.27e-10	NA	NA	NA	NA	NA	NA	NA	NA	NA	NA	NA	NA	NA	NA	NA	NA
augustus_masked-scaffold169-size86990-abinit-gene-0.0	FBgn0206917	FBgn0034423	0.431055	0.166749	0.437911	0.389862	0.14553	0.30388	0.0262	0.1643	0.1595	2.63e-14	FBgn0034423	FBgn0121584	FBgn0114133	FBgn0183187	FBgn0229804	FBgn0160347	FBgn0222667	FBgn0176818	FBgn0249290	FBgn0206917	FBgn0088621	FBgn0141659	0.2216	0.2711	0.12348	0.17605
augustus_masked-scaffold169-size86990-abinit-gene-0.1	FBgn0206916	FBgn0004003	0.43062	0.168445	0.438568	0.259172	0.18522	0.0913595	0.0175	0.1852	0.0946	3.39e-12	NA	NA	NA	NA	NA	NA	NA	NA	NA	NA	NA	NA	NA	NA	NA	NA
augustus_masked-scaffold169-size86990-abinit-gene-0.4	FBgn0206914	FBgn0034422	0.454795	0.170984	0.453219	1.37692	0.0924812	1.34119	0.0228	0.2039	0.1117	5.13e-17	FBgn0034422	FBgn0130548	FBgn0114130	FBgn0183184	FBgn0229800	FBgn0155240	FBgn0222664	FBgn0176815	FBgn0080124	FBgn0206914	FBgn0088618	FBgn0141656	0.1055	0.1291	0.2366	0.260935
augustus_masked-scaffold16901-size702-abinit-gene-0.0	NA	NA	NA	NA	NA	NA	NA	NA	NA	NA	NA	NA	NA	NA	NA	NA	NA	NA	NA	NA	NA	NA	NA	NA	NA	NA	NA	NA
augustus_masked-scaffold1694-size31559-abinit-gene-0.0	NA	NA	0.431756	0.167494	0.438585	0.354961	0.119507	0.279981	NA	NA	NA	NA	NA	NA	NA	NA	NA	NA	NA	NA	NA	NA	NA	NA	NA	NA	NA	NA
augustus_masked-scaffold16954-size701-abinit-gene-0.0	NA	NA	NA	NA	NA	NA	NA	NA	NA	NA	NA	NA	NA	NA	NA	NA	NA	NA	NA	NA	NA	NA	NA	NA	NA	NA	NA	NA
augustus_masked-scaffold16956-size701-abinit-gene-0.0	NA	NA	NA	NA	NA	NA	NA	NA	NA	NA	NA	NA	NA	NA	NA	NA	NA	NA	NA	NA	NA	NA	NA	NA	NA	NA	NA	NA
augustus_masked-scaffold1696-size20501-abinit-gene-0.1	NA	NA	0.435795	0.169573	0.440849	0.0900644	0.0904814	0.142065	NA	NA	NA	NA	NA	NA	NA	NA	NA	NA	NA	NA	NA	NA	NA	NA	NA	NA	NA	NA
augustus_masked-scaffold1697-size12967-abinit-gene-0.0	FBgn0067470	FBgn0038012	0.44393	0.167898	0.455874	1.35699	0.0633003	1.22857	0.0207	0.201	0.1031	3.21e-21	NA	NA	NA	NA	NA	NA	NA	NA	NA	NA	NA	NA	NA	NA	NA	NA
augustus_masked-scaffold1698-size50531-abinit-gene-0.1	NA	NA	0.436257	0.16979	0.440488	1.22331	0.675368	1.12149	NA	NA	NA	NA	NA	NA	NA	NA	NA	NA	NA	NA	NA	NA	NA	NA	NA	NA	NA	NA
augustus_masked-scaffold16989-size700-abinit-gene-0.0	FBgn0203780	FBgn0026058	0.431963	NA	NA	0.0751575	0	0	0.0308	0.2039	0.1509	1.6e-05	NA	NA	NA	NA	NA	NA	NA	NA	NA	NA	NA	NA	NA	NA	NA	NA
augustus_masked-scaffold17-size143674-abinit-gene-0.0	NA	NA	0.431228	0.169634	0.43823	0.104296	0.254917	0.186966	NA	NA	NA	NA	NA	NA	NA	NA	NA	NA	NA	NA	NA	NA	NA	NA	NA	NA	NA	NA
augustus_masked-scaffold17-size143674-abinit-gene-0.2	FBgn0203903	FBgn0284248	0.434637	0.170844	0.444258	0.354961	0.14553	1.22546	0	0.0454	0.001	0.00112816	FBgn0000409	FBgn0118856	FBgn0114928	FBgn0195430	FBgn0230479	FBgn0156379	FBgn0217012	FBgn0172108	FBgn0074741	FBgn0203903	FBgn0097859	FBgn0140821	0.0957	0.0138	0.00550148	0.0204466
augustus_masked-scaffold17-size143674-abinit-gene-0.4	FBgn0203914	FBgn0051812	0.435124	0.174005	0.448876	0.142487	0.0592843	0.889916	0.0405	0.2137	0.1893	1.04e-08	FBgn0051812	FBgn0118857	FBgn0114929	FBgn0195431	FBgn0230480	FBgn0156380	FBgn0217013	FBgn0172109	FBgn0076511	FBgn0203914	FBgn0097870	FBgn0140822	0.1929	0.1631	0.399257	0.355055
augustus_masked-scaffold17-size143674-abinit-gene-0.8	FBgn0198396	FBgn0261800	0.433587	0.168284	0.440232	0.596382	0.179937	0.629765	0.0095	0.1675	0.0566	8.98e-86	NA	NA	NA	NA	NA	NA	NA	NA	NA	NA	NA	NA	NA	NA	NA	NA
augustus_masked-scaffold170-size82550-abinit-gene-0.5	FBgn0200439	FBgn0035193	0.433923	0.168275	0.437402	0.238644	0.0592843	0.103816	0.0256	0.2088	0.1228	1.39e-15	FBgn0035193	FBgn0123482	FBgn0106870	FBgn0185201	FBgn0238259	FBgn0153685	FBgn0213943	FBgn0169154	FBgn0081587	FBgn0200439	FBgn0087110	FBgn0135034	0.1612	0.1226	0.152641	0.199183
augustus_masked-scaffold170-size82550-abinit-gene-0.8	FBgn0199389	FBgn0283500	0.430847	0.169748	0.436675	0.212823	0.0877248	0.272239	0.0178	0.1357	0.1315	1.41e-15	FBgn0035195	FBgn0122913	FBgn0107024	FBgn0185307	FBgn0238409	FBgn0153769	FBgn0223138	FBgn0169313	FBgn0081550	FBgn0199389	FBgn0101437	FBgn0135797	0.1297	0.0831	0.00252266	0.0113422
augustus_masked-scaffold1702-size52481-abinit-gene-0.0	FBgn0203436	FBgn0032318	0.435794	0.167682	0.44016	0.765002	0.0805819	0.834696	0.0157	0.0415	0.3779	0.243707	NA	NA	NA	NA	NA	NA	NA	NA	NA	NA	NA	NA	NA	NA	NA	NA
augustus_masked-scaffold1702-size52481-abinit-gene-0.1	FBgn0203355	NA	0.435636	0.16843	0.442068	0.430217	0.120956	0.30388	0.0834	0.1525	0.5471	0.195309	NA	NA	NA	NA	NA	NA	NA	NA	NA	NA	NA	NA	NA	NA	NA	NA
augustus_masked-scaffold17046-size697-abinit-gene-0.0	NA	NA	NA	NA	NA	NA	NA	NA	NA	NA	NA	NA	NA	NA	NA	NA	NA	NA	NA	NA	NA	NA	NA	NA	NA	NA	NA	NA
augustus_masked-scaffold1705-size45440-abinit-gene-0.0	FBgn0202341	NA	0.430744	0.168895	0.437277	0.307903	0.198596	0.328957	0.016	0.109	0.1471	2.97e-05	NA	NA	NA	NA	NA	NA	NA	NA	NA	NA	NA	NA	NA	NA	NA	NA
augustus_masked-scaffold1705-size45440-abinit-gene-0.1	FBgn0202150	FBgn0033141	0.429982	0.170198	0.437155	0.238644	0.257636	0.413176	0.114	0.2242	0.5084	0.0137331	FBgn0033141	FBgn0127846	FBgn0103078	FBgn0182048	FBgn0241354	FBgn0148563	FBgn0221397	FBgn0175703	FBgn0071887	FBgn0202150	FBgn0089288	FBgn0142792	0.4176	0.3206	0.136745	0.187006
augustus_masked-scaffold1705-size45440-abinit-gene-0.3	FBgn0202338	FBgn0033139	0.430806	0.168617	0.435881	0.294162	0.176454	0.242096	0.0132	0.0678	0.1939	0.000687392	FBgn0033139	FBgn0128974	FBgn0115406	FBgn0182226	FBgn0236465	FBgn0148760	FBgn0223772	FBgn0175809	FBgn0245439	FBgn0202338	FBgn0096821	FBgn0142219	0.1759	0.2246	0.276402	0.286294
augustus_masked-scaffold1705-size45440-abinit-gene-0.7	FBgn0202154	NA	0.444347	0.170241	0.441367	1.23688	0.124574	0.295772	0.1074	0.3567	0.301	3.12e-09	NA	NA	NA	NA	NA	NA	NA	NA	NA	NA	NA	NA	NA	NA	NA	NA
augustus_masked-scaffold1707-size21790-abinit-gene-0.2	FBgn0202895	FBgn0025387;FBgn0025388	0.432348	0.168191	0.437512	0.389862	0.350694	0.249376	0.0289	0.2541	0.1138	1.46e-20	NA	NA	NA	NA	NA	NA	NA	NA	NA	NA	NA	NA	NA	NA	NA	NA
augustus_masked-scaffold171-size153362-abinit-gene-0.0	FBgn0205290	NA	0.436781	0.178653	0.468399	1.41008	0.242946	1.44309	0.1572	0.5344	0.2942	4.18e-19	NA	NA	NA	NA	NA	NA	NA	NA	NA	NA	NA	NA	NA	NA	NA	NA
augustus_masked-scaffold171-size153362-abinit-gene-0.1	FBgn0205291	FBgn0032523	0.431508	0.172847	0.438675	0.219021	0.256004	0.272239	0.0414	0.279	0.1483	8.2e-10	NA	NA	NA	NA	NA	NA	NA	NA	NA	NA	NA	NA	NA	NA	NA	NA
augustus_masked-scaffold171-size153362-abinit-gene-0.2	FBgn0205267	FBgn0032522	0.434158	0.167468	0.438811	0.111562	0.106943	0.083446	0.0438	0.1374	0.319	0.000402446	NA	NA	NA	NA	NA	NA	NA	NA	NA	NA	NA	NA	NA	NA	NA	NA
augustus_masked-scaffold171-size153362-abinit-gene-0.3	NA	NA	0.434639	0.170465	0.438486	0.184522	0.113837	0.167945	NA	NA	NA	NA	NA	NA	NA	NA	NA	NA	NA	NA	NA	NA	NA	NA	NA	NA	NA	NA
augustus_masked-scaffold171-size153362-abinit-gene-0.5	FBgn0205293	FBgn0032519	0.43347	0.168372	0.440004	0.0832093	0.0474739	0.242096	0.0178	0.1358	0.131	6.16e-07	NA	NA	NA	NA	NA	NA	NA	NA	NA	NA	NA	NA	NA	NA	NA	NA
augustus_masked-scaffold171-size153362-abinit-gene-0.6	FBgn0205265	FBgn0032517	0.431701	0.16819	0.438259	0.252433	0.153917	0.264449	0.0155	0.1808	0.0855	1.75e-85	NA	NA	NA	NA	NA	NA	NA	NA	NA	NA	NA	NA	NA	NA	NA	NA
augustus_masked-scaffold171-size153362-abinit-gene-1.12	FBgn0205305	FBgn0024846	0.433308	0.167629	0.442541	0.096579	0.0532187	0.0867002	0.0014	0.1115	0.0128	2.31e-15	NA	NA	NA	NA	NA	NA	NA	NA	NA	NA	NA	NA	NA	NA	NA	NA
augustus_masked-scaffold171-size153362-abinit-gene-1.5	FBgn0205301	FBgn0032791	0.434583	0.177567	0.439581	0.0666494	0.137284	0.15975	0.0415	0.0979	0.4242	0.00235787	NA	NA	NA	NA	NA	NA	NA	NA	NA	NA	NA	NA	NA	NA	NA	NA
augustus_masked-scaffold171-size153362-abinit-gene-1.6	FBgn0205260	FBgn0032793	0.433055	0.171771	0.439181	0.200956	0.207237	0.13327	0.0485	0.1487	0.3259	9.65e-07	FBgn0032793	FBgn0118105	FBgn0113805	FBgn0193176	FBgn0230375	FBgn0158693	FBgn0220200	FBgn0171918	FBgn0070201	FBgn0205260	FBgn0092653	FBgn0142517	0.2077	0.1514	0.0314421	0.0722449
augustus_masked-scaffold1710-size37370-abinit-gene-0.1	FBgn0202846	FBgn0031043	0.442444	0.175283	0.440361	1.18517	0.943667	0.221921	0.0165	0.0976	0.1693	0.00490033	NA	NA	NA	NA	NA	NA	NA	NA	NA	NA	NA	NA	NA	NA	NA	NA
augustus_masked-scaffold1710-size37370-abinit-gene-0.4	FBgn0203110	FBgn0023458	0.431167	0.169558	0.43776	0.645949	0.228721	0.389265	0.0119	0.2501	0.0477	3.97e-212	NA	NA	NA	NA	NA	NA	NA	NA	NA	NA	NA	NA	NA	NA	NA	NA
augustus_masked-scaffold1711-size21629-abinit-gene-0.3	FBgn0206085	FBgn0024361	0.75931	0.17376	0.44118	1.40667	0.0502003	0.0522429	0.0055	0.1443	0.0378	1.92e-12	FBgn0024361	FBgn0120303	FBgn0105120	FBgn0196036	FBgn0234176	FBgn0151848	FBgn0218368	FBgn0174029	FBgn0071045	FBgn0206085	FBgn0098014	FBgn0137729	0.0349	0.0468	0.459015	0.384318
augustus_masked-scaffold1712-size34926-abinit-gene-0.3	FBgn0210939	FBgn0038304	0.438578	0.167648	0.439752	1.13972	0.0622415	0.623277	0.0028	0.1671	0.0167	2.17e-48	NA	NA	NA	NA	NA	NA	NA	NA	NA	NA	NA	NA	NA	NA	NA	NA
augustus_masked-scaffold17169-size692-abinit-gene-0.0	FBgn0204188	NA	0.44029	0.16318	0.443863	0.0528065	0.0735649	0.0499566	0.0376	0.2379	0.1582	4.61e-05	NA	NA	NA	NA	NA	NA	NA	NA	NA	NA	NA	NA	NA	NA	NA	NA
augustus_masked-scaffold1717-size21856-abinit-gene-0.2	FBgn0201705	FBgn0046876	0.431912	0.172782	0.436164	0.534335	1.40933	0.242096	0.0467	0.1155	0.4041	0.00734701	NA	NA	NA	NA	NA	NA	NA	NA	NA	NA	NA	NA	NA	NA	NA	NA
augustus_masked-scaffold1720-size26413-abinit-gene-0.0	FBgn0202235	FBgn0050051	0.429914	0.168508	0.435968	0.200956	0.249615	0.264449	0.0183	0.2369	0.0771	1.67e-10	FBgn0050051	FBgn0129426	FBgn0112495	FBgn0182650	FBgn0230207	FBgn0154737	FBgn0217831	FBgn0176272	FBgn0075625	FBgn0202235	FBgn0089549	FBgn0142407	0.0873	0.0932	0.801287	0.517457
augustus_masked-scaffold17229-size690-abinit-gene-0.0	FBgn0211045	FBgn0261261	0.43942	0.17436	0.44212	0.0666494	0.0474739	0.0489784	0.0154	0.0813	0.1897	0.00632098	NA	NA	NA	NA	NA	NA	NA	NA	NA	NA	NA	NA	NA	NA	NA	NA
augustus_masked-scaffold1723-size42885-abinit-gene-0.0	FBgn0202232	FBgn0053757;FBgn0053758	0.431928	0.166211	0.438474	0.195322	0.0990215	0.203474	0.0658	0.2354	0.2794	0.000182491	NA	NA	NA	NA	NA	NA	NA	NA	NA	NA	NA	NA	NA	NA	NA	NA
augustus_masked-scaffold17234-size690-abinit-gene-0.0	NA	NA	NA	NA	NA	NA	NA	NA	NA	NA	NA	NA	NA	NA	NA	NA	NA	NA	NA	NA	NA	NA	NA	NA	NA	NA	NA	NA
augustus_masked-scaffold1728-size12721-abinit-gene-0.0	NA	NA	0.431989	0.167516	0.438288	0.212823	0.0746415	0.30388	NA	NA	NA	NA	NA	NA	NA	NA	NA	NA	NA	NA	NA	NA	NA	NA	NA	NA	NA	NA
augustus_masked-scaffold17295-size688-abinit-gene-0.0	NA	NA	NA	NA	NA	NA	NA	NA	NA	NA	NA	NA	NA	NA	NA	NA	NA	NA	NA	NA	NA	NA	NA	NA	NA	NA	NA	NA
augustus_masked-scaffold173-size77211-abinit-gene-0.1	FBgn0202073	FBgn0052675	0.432317	0.166819	0.436896	0.170002	0.0712867	0.130539	0.0093	0.1316	0.071	8.62e-14	FBgn0052675	FBgn0119586	FBgn0111110	FBgn0195877	FBgn0232952	FBgn0164484	FBgn0212354	FBgn0166234	FBgn0077075	FBgn0202073	FBgn0097831	FBgn0137913	0.1523	0.1495	0.910097	0.551753
augustus_masked-scaffold1734-size30477-abinit-gene-0.0	NA	NA	0.450772	0.167509	0.447678	1.35699	0.0602312	1.13435	NA	NA	NA	NA	NA	NA	NA	NA	NA	NA	NA	NA	NA	NA	NA	NA	NA	NA	NA	NA
augustus_masked-scaffold1734-size30477-abinit-gene-0.2	FBgn0204205	FBgn0029701	0.468112	0.168617	0.475829	1.26835	0.0767456	1.24319	0.0112	0.1146	0.0975	3.5e-05	NA	NA	NA	NA	NA	NA	NA	NA	NA	NA	NA	NA	NA	NA	NA	NA
augustus_masked-scaffold1735-size53815-abinit-gene-0.1	NA	NA	0.432834	0.167334	0.438181	1.08519	0.207797	0.955068	NA	NA	NA	NA	NA	NA	NA	NA	NA	NA	NA	NA	NA	NA	NA	NA	NA	NA	NA	NA
augustus_masked-scaffold17379-size686-abinit-gene-0.0	NA	NA	0.43494	0.176222	0.434892	0.0481042	0.123072	0.0867002	NA	NA	NA	NA	NA	NA	NA	NA	NA	NA	NA	NA	NA	NA	NA	NA	NA	NA	NA	NA
augustus_masked-scaffold1739-size28001-abinit-gene-0.0	NA	NA	0.429684	0.166909	0.434818	0.294162	0.0862868	0.203474	NA	NA	NA	NA	NA	NA	NA	NA	NA	NA	NA	NA	NA	NA	NA	NA	NA	NA	NA	NA
augustus_masked-scaffold174-size193529-abinit-gene-0.2	FBgn0209340	FBgn0033549	0.432902	0.168641	0.438361	0.107794	0.0612152	0.148687	0.0229	0.2023	0.113	6.3e-14	FBgn0033549	FBgn0128733	FBgn0112343	FBgn0182520	FBgn0230558	FBgn0154910	FBgn0221662	FBgn0176119	FBgn0071971	FBgn0209340	FBgn0090803	FBgn0143133	0.0673	0.1317	0.000700693	0.00428379
augustus_masked-scaffold174-size193529-abinit-gene-0.3	FBgn0207264	FBgn0033550	0.431255	0.165629	0.43857	0.117863	0.0633003	0.130539	0.0001	0.1253	0.001	8.61e-09	NA	NA	NA	NA	NA	NA	NA	NA	NA	NA	NA	NA	NA	NA	NA	NA
augustus_masked-scaffold174-size193529-abinit-gene-1.1	FBgn0207259	FBgn0267823	0.43169	0.167854	0.438655	0.287064	0.0701215	0.320563	0.0184	0.1664	0.1103	3.23e-11	FBgn0267823	FBgn0128070	FBgn0112280	FBgn0196410	FBgn0229423	FBgn0147806	FBgn0222850	FBgn0170520	FBgn0077491	FBgn0207259	FBgn0088360	FBgn0141902	0.0716	0.0673	0.776767	0.508956
augustus_masked-scaffold1740-size22170-abinit-gene-0.1	FBgn0197689	FBgn0039757	0.432582	0.166192	0.439965	0.206783	0.0592843	0.36808	0.025	0.051	0.49	0.1661	NA	NA	NA	NA	NA	NA	NA	NA	NA	NA	NA	NA	NA	NA	NA	NA
augustus_masked-scaffold1741-size58143-abinit-gene-0.12	FBgn0202067	FBgn0023535	0.43891	0.165676	0.447574	1.20265	0.0712867	1.11778	0.0341	0.2221	0.1538	8.85e-09	FBgn0023535	FBgn0119583	FBgn0105070	FBgn0188116	FBgn0234120	FBgn0157983	FBgn0218512	FBgn0173975	FBgn0074821	FBgn0202067	FBgn0098939	FBgn0137910	0.1647	0.079	0.000435641	0.00292782
augustus_masked-scaffold1741-size58143-abinit-gene-0.3	FBgn0201937	FBgn0030679	0.43416	0.166134	0.436239	0.916748	0.0655116	0.249376	0.0105	0.1059	0.099	3.03e-06	FBgn0030679	FBgn0131613	FBgn0110125	FBgn0188796	FBgn0234691	FBgn0152624	FBgn0227593	FBgn0177441	FBgn0080887	FBgn0201937	FBgn0096484	FBgn0137411	0.1263	0.1409	0.688291	0.477931
augustus_masked-scaffold1741-size58143-abinit-gene-0.6	FBgn0201935	FBgn0029860	0.432464	0.16855	0.441715	0.072291	0.0566885	0.0964705	0.0377	0.1093	0.3447	0.0132523	NA	NA	NA	NA	NA	NA	NA	NA	NA	NA	NA	NA	NA	NA	NA	NA
augustus_masked-scaffold1744-size47296-abinit-gene-0.1	FBgn0206027	FBgn0030504	0.466771	0.168947	0.486238	1.41385	0.0931372	1.34119	0.009	0.1261	0.071	1.03e-49	NA	NA	NA	NA	NA	NA	NA	NA	NA	NA	NA	NA	NA	NA	NA	NA
augustus_masked-scaffold17448-size683-abinit-gene-0.0	NA	NA	NA	NA	NA	NA	NA	NA	NA	NA	NA	NA	NA	NA	NA	NA	NA	NA	NA	NA	NA	NA	NA	NA	NA	NA	NA	NA
augustus_masked-scaffold1745-size30509-abinit-gene-0.0	FBgn0206388	FBgn0259994	0.449788	0.16887	0.464212	1.4359	0.10902	1.37805	0.0028	0.0738	0.0385	6.92e-22	NA	NA	NA	NA	NA	NA	NA	NA	NA	NA	NA	NA	NA	NA	NA	NA
augustus_masked-scaffold17453-size683-abinit-gene-0.0	NA	NA	0.430452	0.165708	0.43408	0.111562	0.064397	0.167945	NA	NA	NA	NA	NA	NA	NA	NA	NA	NA	NA	NA	NA	NA	NA	NA	NA	NA	NA	NA
augustus_masked-scaffold17463-size683-abinit-gene-0.0	NA	NA	NA	NA	NA	NA	NA	NA	NA	NA	NA	NA	NA	NA	NA	NA	NA	NA	NA	NA	NA	NA	NA	NA	NA	NA	NA	NA
augustus_masked-scaffold175-size93988-abinit-gene-0.1	FBgn0204594	FBgn0032881	0.433668	0.170206	0.441492	0.783359	0.156861	0.172411	0.0274	0.1881	0.1457	1.53e-14	FBgn0032881	FBgn0118327	FBgn0113729	FBgn0193105	FBgn0231208	FBgn0157190	FBgn0217235	FBgn0178177	FBgn0081682	FBgn0204594	FBgn0091576	FBgn0142324	0.1327	0.1141	0.384317	0.346653
augustus_masked-scaffold175-size93988-abinit-gene-0.2	FBgn0210134	FBgn0032613	0.434338	0.169698	0.440254	0.742273	0.138018	0.155877	0.0315	0.1623	0.1939	1.27e-16	FBgn0032613	FBgn0120582	FBgn0112297	FBgn0189353	FBgn0230854	FBgn0156926	FBgn0220899	FBgn0172064	FBgn0072218	FBgn0210134	FBgn0096684	FBgn0136950	0.1658	0.1275	0.0407281	0.0854713
augustus_masked-scaffold175-size93988-abinit-gene-0.5	FBgn0204589	FBgn0040985	0.441343	0.169694	0.440862	1.26665	0.140916	0.529398	0.0049	0.1083	0.0454	0.000257959	FBgn0040985	FBgn0121245	FBgn0113941	FBgn0193305	FBgn0068281	FBgn0153667	FBgn0220146	FBgn0172059	FBgn0079360	FBgn0204589	FBgn0092141	FBgn0140650	0.0717	0.0465	0.418037	0.36362
augustus_masked-scaffold17516-size681-abinit-gene-0.0	NA	NA	NA	NA	NA	NA	NA	NA	NA	NA	NA	NA	NA	NA	NA	NA	NA	NA	NA	NA	NA	NA	NA	NA	NA	NA	NA	NA
augustus_masked-scaffold1753-size52582-abinit-gene-0.1	FBgn0203423	FBgn0032632	0.437127	0.169121	0.439919	1.07119	0.0990215	0.496482	0.1011	0.2471	0.4093	7.07e-05	NA	NA	NA	NA	NA	NA	NA	NA	NA	NA	NA	NA	NA	NA	NA	NA
augustus_masked-scaffold1754-size35352-abinit-gene-0.1	FBgn0205898	FBgn0267350	0.433648	0.167528	0.463445	0.688649	0.0767456	1.3905	0.0027	0.1317	0.0202	1.39e-50	FBgn0267350	FBgn0132308	FBgn0105215	FBgn0188210	FBgn0233804	FBgn0164474	FBgn0227025	FBgn0174135	FBgn0070258	FBgn0205898	FBgn0099234	FBgn0137153	0.1934	0.0265	6.82e-91	2.2e-87
augustus_masked-scaffold1756-size12442-abinit-gene-0.0	NA	NA	0.442165	0.165337	0.449873	1.33677	0.0712867	1.39799	NA	NA	NA	NA	NA	NA	NA	NA	NA	NA	NA	NA	NA	NA	NA	NA	NA	NA	NA	NA
augustus_masked-scaffold1757-size29707-abinit-gene-0.1	FBgn0203399	FBgn0002931	0.433172	0.168819	0.439527	0.508778	0.156169	0.352744	0.0502	0.2156	0.233	4.04e-10	FBgn0002931	FBgn0117539	FBgn0116818	FBgn0194385	FBgn0234011	FBgn0151505	FBgn0223083	FBgn0171617	FBgn0071067	FBgn0203399	FBgn0091886	FBgn0139177	0.2252	0.1442	0.00663195	0.023513
augustus_masked-scaffold1759-size12874-abinit-gene-0.1	FBgn0205054	FBgn0032846	0.436273	0.169429	0.439938	0.686745	0.105634	0.279981	0.0246	0.1785	0.1377	5.47e-18	FBgn0032846	FBgn0120714	FBgn0113401	FBgn0183776	FBgn0230982	FBgn0164250	FBgn0220746	FBgn0172302	FBgn0070578	FBgn0205054	FBgn0092478	FBgn0135241	0.1402	0.1237	0.406905	0.358293
augustus_masked-scaffold1759-size12874-abinit-gene-0.2	FBgn0205503	FBgn0032847	0.449227	0.16952	0.439545	0.104296	0.041503	0.0635969	0.0064	0.103	0.0626	4.57e-05	FBgn0032847	FBgn0121135	FBgn0113765	FBgn0183701	FBgn0230336	FBgn0163933	FBgn0220671	FBgn0171875	FBgn0070604	FBgn0205503	FBgn0091476	FBgn0140155	0.0213	0.0308	0.488216	0.397189
augustus_masked-scaffold1759-size12874-abinit-gene-0.5	NA	NA	0.436371	NA	NA	0.060356	0	0	NA	NA	NA	NA	NA	NA	NA	NA	NA	NA	NA	NA	NA	NA	NA	NA	NA	NA	NA	NA
augustus_masked-scaffold1760-size29917-abinit-gene-0.1	FBgn0206609	FBgn0052708	0.449348	0.166878	0.441153	1.41008	0.0532187	0.0617205	0.0234	0.0983	0.2381	0.000424641	FBgn0052708	FBgn0131776	FBgn0110501	FBgn0188508	FBgn0233382	FBgn0164417	FBgn0227347	FBgn0168645	FBgn0077108	FBgn0206609	FBgn0096202	FBgn0137551	0.1683	0.158	0.754452	0.501601
augustus_masked-scaffold1764-size20763-abinit-gene-0.1	NA	NA	0.433369	0.168658	0.440581	0.0638986	0.0526447	0.0599021	NA	NA	NA	NA	NA	NA	NA	NA	NA	NA	NA	NA	NA	NA	NA	NA	NA	NA	NA	NA
augustus_masked-scaffold1764-size20763-abinit-gene-0.4	FBgn0197507	FBgn0031393	0.430878	0.168061	0.452242	0.0938698	0.0520911	0.807711	0.013	0.1968	0.0662	2e-09	NA	NA	NA	NA	NA	NA	NA	NA	NA	NA	NA	NA	NA	NA	NA	NA
augustus_masked-scaffold1767-size16109-abinit-gene-0.0	FBgn0204863	FBgn0000251	0.433951	0.168639	0.439317	0.101045	0.122352	0.459858	0.1771	0.831	0.2131	1.16e-11	FBgn0000251	FBgn0119099	FBgn0113432	FBgn0195628	FBgn0230096	FBgn0156120	FBgn0216919	FBgn0178236	FBgn0074595	FBgn0204863	FBgn0092380	FBgn0140663	0.09	0.0846	0.770546	0.506444
augustus_masked-scaffold17674-size675-abinit-gene-0.0	NA	NA	NA	NA	NA	NA	NA	NA	NA	NA	NA	NA	NA	NA	NA	NA	NA	NA	NA	NA	NA	NA	NA	NA	NA	NA	NA	NA
augustus_masked-scaffold1769-size52932-abinit-gene-0.2	FBgn0209301	FBgn0040755	0.433052	0.168744	0.438973	0.17949	0.0566885	0.30388	0.0927	0.2052	0.4519	0.0953417	NA	NA	NA	NA	NA	NA	NA	NA	NA	NA	NA	NA	NA	NA	NA	NA
augustus_masked-scaffold177-size153351-abinit-gene-0.1	FBgn0204448	FBgn0031629	0.431836	0.170304	0.438267	0.200956	0.215618	0.22853	0.0041	0.0564	0.0722	3.86e-05	NA	NA	NA	NA	NA	NA	NA	NA	NA	NA	NA	NA	NA	NA	NA	NA
augustus_masked-scaffold177-size153351-abinit-gene-0.14	FBgn0204456	FBgn0032000	0.432916	0.166703	0.439518	0.109613	0.0510934	0.0674451	0.0164	0.1748	0.0935	2.66e-09	FBgn0032000	FBgn0117731	FBgn0115614	FBgn0193835	FBgn0228950	FBgn0156994	FBgn0216984	FBgn0168064	FBgn0081017	FBgn0204456	FBgn0091655	FBgn0138168	0.0999	0.0891	0.641808	0.459547
augustus_masked-scaffold177-size153351-abinit-gene-0.17	FBgn0211405	FBgn0031999	0.435947	0.170799	0.442608	1.33395	0.120956	0.852664	0.0283	0.1844	0.1537	1.37e-31	FBgn0031999	FBgn0118991	FBgn0102831	FBgn0194891	FBgn0236135	FBgn0156328	FBgn0217162	FBgn0171756	FBgn0081052	FBgn0211405	FBgn0091652	FBgn0139752	0.1416	0.1085	0.0139308	0.0407553
augustus_masked-scaffold177-size153351-abinit-gene-0.2	FBgn0211491	FBgn0031628	0.43313	0.170477	0.439316	0.280155	0.101593	0.30388	0.027	0.2092	0.1293	1.81e-18	FBgn0031628	FBgn0118998	FBgn0117147	FBgn0194685	FBgn0235731	FBgn0152079	FBgn0225719	FBgn0173396	FBgn0077220	FBgn0211491	FBgn0098433	FBgn0139760	0.1114	0.176	0.00310926	0.0131116
augustus_masked-scaffold177-size153351-abinit-gene-0.22	FBgn0211361	FBgn0031244	0.441882	0.168845	0.530367	0.107794	0.0583743	1.27035	0.0186	0.1635	0.1136	5.16e-11	NA	NA	NA	NA	NA	NA	NA	NA	NA	NA	NA	NA	NA	NA	NA	NA
augustus_masked-scaffold177-size153351-abinit-gene-0.23	FBgn0204458	FBgn0031419	0.433421	0.169196	0.440204	0.0781055	0.0655116	0.088981	0.0493	0.1357	0.363	0.00437514	FBgn0031419	FBgn0117734	FBgn0116980	FBgn0194539	FBgn0235581	FBgn0156324	FBgn0217158	FBgn0173241	FBgn0073733	FBgn0204458	FBgn0091648	FBgn0138200	0.172	0.0898	0.00152856	0.00770076
augustus_masked-scaffold177-size153351-abinit-gene-0.4	FBgn0211480	FBgn0031657	0.432341	0.167501	0.438305	0.145809	0.0592843	0.215554	0.0081	0.1541	0.0527	4.66e-16	NA	NA	NA	NA	NA	NA	NA	NA	NA	NA	NA	NA	NA	NA	NA	NA
augustus_masked-scaffold177-size153351-abinit-gene-0.8	FBgn0211458	FBgn0031661	0.432101	0.169176	0.439574	0.273167	0.0891089	0.287864	0.0034	0.1226	0.028	4.39e-17	FBgn0031661	FBgn0118996	FBgn0116463	FBgn0194069	FBgn0236108	FBgn0164070	FBgn0226558	FBgn0172959	FBgn0081382	FBgn0211458	FBgn0098530	FBgn0139757	0.0241	0.0389	0.136632	0.186931
augustus_masked-scaffold177-size153351-abinit-gene-1.0	FBgn0211340	FBgn0083970	0.434816	0.168712	0.442169	0.17949	0.127558	0.100771	0.0288	0.1077	0.2676	0.00917556	FBgn0083970	FBgn0118985	FBgn0115619	FBgn0193839	FBgn0228985	FBgn0164056	FBgn0225704	FBgn0168086	FBgn0250236	FBgn0211340	FBgn0091433	FBgn0139747	0.1492	0.1133	0.382651	0.345731
augustus_masked-scaffold177-size153351-abinit-gene-1.4	FBgn0211319	FBgn0031423	0.432383	0.169014	0.438142	0.300961	0.14553	0.444229	0.0606	0.0892	0.6794	0.221255	NA	NA	NA	NA	NA	NA	NA	NA	NA	NA	NA	NA	NA	NA	NA	NA
augustus_masked-scaffold177-size153351-abinit-gene-1.6	FBgn0204460	NA	0.428944	0.170474	0.439411	0.392931	0.110385	0.328957	0.0275	0.2014	0.1363	2.26e-16	NA	NA	NA	NA	NA	NA	NA	NA	NA	NA	NA	NA	NA	NA	NA	NA
augustus_masked-scaffold1770-size26957-abinit-gene-0.0	FBgn0205219	FBgn0028884	0.432966	0.169712	0.437133	0.307903	0.124574	0.375141	0.0189	0.1213	0.156	1.88e-06	NA	NA	NA	NA	NA	NA	NA	NA	NA	NA	NA	NA	NA	NA	NA	NA
augustus_masked-scaffold17708-size674-abinit-gene-0.0	NA	NA	NA	NA	NA	NA	NA	NA	NA	NA	NA	NA	NA	NA	NA	NA	NA	NA	NA	NA	NA	NA	NA	NA	NA	NA	NA	NA
augustus_masked-scaffold1773-size24839-abinit-gene-0.0	NA	NA	0.436253	0.169477	0.441004	1.24538	0.214464	1.05875	NA	NA	NA	NA	NA	NA	NA	NA	NA	NA	NA	NA	NA	NA	NA	NA	NA	NA	NA	NA
augustus_masked-scaffold1775-size16259-abinit-gene-0.0	FBgn0210076	FBgn0039810	0.431087	0.167278	0.437349	0.231917	0.0735649	0.389265	0.0218	0.1762	0.1235	6.51e-06	FBgn0039810	FBgn0121565	FBgn0104197	FBgn0188329	FBgn0240543	FBgn0151584	FBgn0215111	FBgn0167060	FBgn0073841	FBgn0210076	FBgn0100297	FBgn0133386	0.2331	0.314	0.23047	0.256194
augustus_masked-scaffold17756-size673-abinit-gene-0.0	NA	NA	0.429057	0.170832	0.429591	0.153137	0.0701215	0.163828	NA	NA	NA	NA	NA	NA	NA	NA	NA	NA	NA	NA	NA	NA	NA	NA	NA	NA	NA	NA
augustus_masked-scaffold1776-size48881-abinit-gene-0.1	FBgn0206354	FBgn0085366	0.456408	0.16965	0.471132	1.31156	0.0767456	1.20861	0.0503	0.1143	0.4396	0.0969849	FBgn0085366	FBgn0119365	FBgn0111848	FBgn0188429	FBgn0233287	FBgn0152308	FBgn0218153	FBgn0172432	FBgn0245182	FBgn0206354	FBgn0098150	FBgn0138428	0.4298	0.3643	0.535207	0.418599
augustus_masked-scaffold1776-size48881-abinit-gene-0.3	FBgn0206109	FBgn0029949	0.445001	0.17178	0.48495	1.25769	0.0544822	1.1641	0.0046	0.1103	0.042	1.6e-12	NA	NA	NA	NA	NA	NA	NA	NA	NA	NA	NA	NA	NA	NA	NA	NA
augustus_masked-scaffold1777-size55040-abinit-gene-0.3	FBgn0204723	FBgn0259713	0.430448	0.168316	0.437104	0.398483	0.129748	0.427605	0.0462	0.2292	0.2015	0.000213062	NA	NA	NA	NA	NA	NA	NA	NA	NA	NA	NA	NA	NA	NA	NA	NA
augustus_masked-scaffold1777-size55040-abinit-gene-0.4	FBgn0208694	FBgn0051876	0.434443	0.170821	0.44125	0.673582	0.138018	0.821282	0.0224	0.1564	0.1434	1.18e-05	FBgn0051876	FBgn0117915	FBgn0116134	FBgn0193730	FBgn0228049	FBgn0156797	FBgn0226736	FBgn0167066	FBgn0076558	FBgn0208694	FBgn0091177	FBgn0147036	0.1366	0.0724	0.082649	0.136095
augustus_masked-scaffold1778-size23812-abinit-gene-0.1	FBgn0206909	FBgn0027535	0.440514	0.167568	0.451044	1.30697	0.0767456	1.37374	0.0152	0.1842	0.0825	1.09e-43	NA	NA	NA	NA	NA	NA	NA	NA	NA	NA	NA	NA	NA	NA	NA	NA
augustus_masked-scaffold1779-size22988-abinit-gene-0.4	FBgn0203028	FBgn0031020	0.434462	0.169434	0.442393	0.0876716	0.0712867	0.0951439	0.0075	0.1103	0.0681	2.14e-14	NA	NA	NA	NA	NA	NA	NA	NA	NA	NA	NA	NA	NA	NA	NA	NA
augustus_masked-scaffold17790-size672-abinit-gene-0.0	FBgn0206653	FBgn0030494	0.477456	0.166878	0.465707	0.989488	0.0583743	0.929039	0.0052	0.0916	0.0569	0.0012619	FBgn0030494	FBgn0119977	FBgn0110010	FBgn0188702	FBgn0234567	FBgn0157831	FBgn0222081	FBgn0172522	FBgn0073969	FBgn0206653	FBgn0099567	FBgn0137600	0.2059	0.21	0.932801	0.556355
augustus_masked-scaffold1780-size53937-abinit-gene-0.1	NA	NA	0.43118	0.184684	0.440502	0.400947	1.68812	0.89524	NA	NA	NA	NA	NA	NA	NA	NA	NA	NA	NA	NA	NA	NA	NA	NA	NA	NA	NA	NA
augustus_masked-scaffold17800-size671-abinit-gene-0.0	NA	NA	0.428963	NA	NA	0.0521841	0	0	NA	NA	NA	NA	NA	NA	NA	NA	NA	NA	NA	NA	NA	NA	NA	NA	NA	NA	NA	NA
augustus_masked-scaffold17801-size671-abinit-gene-0.0	NA	NA	NA	NA	NA	NA	NA	NA	NA	NA	NA	NA	NA	NA	NA	NA	NA	NA	NA	NA	NA	NA	NA	NA	NA	NA	NA	NA
augustus_masked-scaffold1781-size28099-abinit-gene-0.0	FBgn0206697	FBgn0031505	0.436967	0.167796	0.44934	0.572271	0.100968	1.27455	0.0199	0.1305	0.1525	0.00027002	FBgn0031505	FBgn0117766	FBgn0116590	FBgn0194169	FBgn0232527	FBgn0164114	FBgn0220268	FBgn0173072	FBgn0071661	FBgn0206697	FBgn0097587	FBgn0140722	0.2272	0.1181	0.0380786	0.0821607
augustus_masked-scaffold1782-size13150-abinit-gene-0.0	FBgn0197526	NA	0.430577	0.16688	0.436437	0.307903	0.0862868	0.479792	0.0563	0.2264	0.2488	1.09e-10	NA	NA	NA	NA	NA	NA	NA	NA	NA	NA	NA	NA	NA	NA	NA	NA
augustus_masked-scaffold1784-size32382-abinit-gene-0.0	FBgn0083349	FBgn0002732	0.443643	0.167901	0.443329	1.31634	0.064397	0.516498	0.007	0.1312	0.053	3.74e-06	FBgn0002732	FBgn0126918	FBgn0103750	FBgn0082723	FBgn0082696	FBgn0159410	FBgn0216462	FBgn0165246	FBgn0080989	FBgn0083349	FBgn0093818	FBgn0147409	0.0815	0.1494	0.142016	0.190905
augustus_masked-scaffold1784-size32382-abinit-gene-0.2	FBgn0210423	FBgn0002592	0.439586	0.165078	0.455623	1.31156	0.0870291	1.24167	0.0214	0.1074	0.1991	3.15e-05	FBgn0002592	FBgn0125615	FBgn0104498	FBgn0189694	FBgn0082694	FBgn0159613	FBgn0214817	FBgn0165156	FBgn0079351	FBgn0210423	FBgn0095242	FBgn0145636	0.2486	0.1814	0.130265	0.18146
augustus_masked-scaffold1784-size32382-abinit-gene-0.4	FBgn0210421	FBgn0002629	0.4416	0.16836	0.44715	1.24381	0.0622415	1.10879	0.0001	0.086	0.001	6.37e-07	FBgn0002629	FBgn0125614	FBgn0104497	FBgn0082720	FBgn0082693	FBgn0159612	FBgn0214814	FBgn0165155	FBgn0079349	FBgn0210421	FBgn0095241	FBgn0145635	0.06	0.1661	0.0089176	0.0294528
augustus_masked-scaffold1784-size32382-abinit-gene-0.5	FBgn0210420	FBgn0002631	0.475978	0.167014	0.483487	1.42236	0.0666443	1.32326	0.0176	0.0416	0.4232	0.142283	NA	NA	NA	NA	NA	NA	NA	NA	NA	NA	NA	NA	NA	NA	NA	NA
augustus_masked-scaffold1786-size15651-abinit-gene-0.0	FBgn0208697	FBgn0265187	0.434602	0.166178	0.438468	1.33956	0.0777574	0.22853	0.0093	0.1156	0.0803	8.93e-22	NA	NA	NA	NA	NA	NA	NA	NA	NA	NA	NA	NA	NA	NA	NA	NA
augustus_masked-scaffold17869-size670-abinit-gene-0.0	NA	NA	0.4344	0.17799	NA	0.0629939	0.0592843	0	NA	NA	NA	NA	NA	NA	NA	NA	NA	NA	NA	NA	NA	NA	NA	NA	NA	NA	NA	NA
augustus_masked-scaffold1787-size37885-abinit-gene-0.0	NA	NA	0.45049	0.166413	0.446745	1.28695	0.0678003	0.726166	NA	NA	NA	NA	NA	NA	NA	NA	NA	NA	NA	NA	NA	NA	NA	NA	NA	NA	NA	NA
augustus_masked-scaffold1788-size38883-abinit-gene-0.0	FBgn0202680	FBgn0262733	0.430531	0.168674	0.43661	0.400947	0.549967	0.295772	0.0056	0.1989	0.028	4.72e-12	NA	NA	NA	NA	NA	NA	NA	NA	NA	NA	NA	NA	NA	NA	NA	NA
augustus_masked-scaffold1789-size26269-abinit-gene-0.0	FBgn0204088	NA	0.438325	0.169269	0.446984	1.33127	0.165236	1.38226	0.0377	0.2025	0.186	1.52e-08	NA	NA	NA	NA	NA	NA	NA	NA	NA	NA	NA	NA	NA	NA	NA	NA
augustus_masked-scaffold179-size175554-abinit-gene-1.0	FBgn0203160	FBgn0039937	0.439504	0.176155	0.451223	1.45008	0.293035	1.2271	0.0291	0.1719	0.1696	2.95e-19	FBgn0039937	FBgn0131461	FBgn0108666	FBgn0061243	FBgn0232105	FBgn0153215	FBgn0215670	FBgn0181620	FBgn0070855	FBgn0203160	FBgn0087384	FBgn0136838	0.1217	0.1189	0.873805	0.540541
augustus_masked-scaffold179-size175554-abinit-gene-1.4	FBgn0203053	FBgn0039936	0.437415	0.172557	0.463166	1.36333	0.27001	1.43944	0.0304	0.1723	0.1767	1.16e-37	FBgn0039936	FBgn0131460	FBgn0108665	FBgn0195712	FBgn0232104	FBgn0153214	FBgn0215669	FBgn0181619	FBgn0070851	FBgn0203053	FBgn0099667	FBgn0136837	0.1754	0.1658	0.522205	0.413249
augustus_masked-scaffold1790-size14554-abinit-gene-0.0	FBgn0205809	FBgn0030241;FBgn0030242	0.436837	0.167121	0.508842	0.157048	0.0862868	1.3063	0.0245	0.0796	0.3077	0.00104063	NA	NA	NA	NA	NA	NA	NA	NA	NA	NA	NA	NA	NA	NA	NA	NA
augustus_masked-scaffold1790-size14554-abinit-gene-0.1	FBgn0206637	FBgn0030240	0.44082	0.166915	0.449424	1.29086	0.0767456	1.26428	0.0144	0.0992	0.1447	1.58e-17	NA	NA	NA	NA	NA	NA	NA	NA	NA	NA	NA	NA	NA	NA	NA	NA
augustus_masked-scaffold1790-size14554-abinit-gene-0.3	FBgn0206635	FBgn0030237	0.441917	0.16725	0.446542	1.20745	0.0724346	0.295772	0.052	0.1155	0.4504	0.0550527	NA	NA	NA	NA	NA	NA	NA	NA	NA	NA	NA	NA	NA	NA	NA	NA
augustus_masked-scaffold1792-size44811-abinit-gene-0.1	NA	NA	0.433504	0.168318	0.452613	0.130369	0.0566885	1.21434	NA	NA	NA	NA	NA	NA	NA	NA	NA	NA	NA	NA	NA	NA	NA	NA	NA	NA	NA	NA
augustus_masked-scaffold1792-size44811-abinit-gene-0.2	FBgn0206903	FBgn0033851	0.434186	0.167797	0.442224	0.0912952	0.0583743	0.287864	0.0506	0.1779	0.2841	0.00114024	FBgn0033851	FBgn0123191	FBgn0112580	FBgn0182733	FBgn0230284	FBgn0155014	FBgn0217969	FBgn0176357	FBgn0072258	FBgn0206903	FBgn0090729	FBgn0141074	0.2674	0.2217	0.429046	0.369601
augustus_masked-scaffold1792-size44811-abinit-gene-0.6	FBgn0206818	FBgn0024556	0.444874	0.169354	0.457159	1.11982	0.103628	1.33802	0.0132	0.1552	0.0852	2.58e-20	NA	NA	NA	NA	NA	NA	NA	NA	NA	NA	NA	NA	NA	NA	NA	NA
augustus_masked-scaffold1793-size20471-abinit-gene-0.2	FBgn0202705	FBgn0015805	0.435199	0.169833	0.440625	1.20494	1.07131	1.20476	0.0035	0.2192	0.016	2.34e-30	NA	NA	NA	NA	NA	NA	NA	NA	NA	NA	NA	NA	NA	NA	NA	NA
augustus_masked-scaffold1797-size12215-abinit-gene-0.0	NA	NA	0.434067	0.166098	0.440842	0.32059	0.0655116	0.382276	NA	NA	NA	NA	NA	NA	NA	NA	NA	NA	NA	NA	NA	NA	NA	NA	NA	NA	NA	NA
augustus_masked-scaffold18-size225254-abinit-gene-0.5	FBgn0209953	FBgn0028381	0.431965	0.165977	0.436815	0.581467	0.0701215	0.312123	0.0147	0.114	0.1286	9.12e-09	NA	NA	NA	NA	NA	NA	NA	NA	NA	NA	NA	NA	NA	NA	NA	NA
augustus_masked-scaffold18-size225254-abinit-gene-1.0	FBgn0206438	NA	0.436358	0.168018	0.464662	0.904691	0.0655116	1.37374	0.1828	0.3851	0.4746	0.0713812	NA	NA	NA	NA	NA	NA	NA	NA	NA	NA	NA	NA	NA	NA	NA	NA
augustus_masked-scaffold18-size225254-abinit-gene-1.1	FBgn0211581	FBgn0260440	0.431623	0.166544	0.43719	0.380354	0.0911613	0.336987	0.0048	0.0937	0.0507	2.27e-18	NA	NA	NA	NA	NA	NA	NA	NA	NA	NA	NA	NA	NA	NA	NA	NA
augustus_masked-scaffold18-size225254-abinit-gene-1.5	FBgn0209951	FBgn0020907	0.432653	0.165894	0.438666	0.245407	0.0678003	0.249376	0.0025	0.0396	0.0644	0.00188193	FBgn0020907	FBgn0127968	FBgn0109053	FBgn0191753	FBgn0243179	FBgn0164874	FBgn0224797	FBgn0170339	FBgn0073379	FBgn0209951	FBgn0094953	FBgn0133150	0.0474	0.0455	0.934773	0.55716
augustus_masked-scaffold18-size225254-abinit-gene-2.3	FBgn0210440	FBgn0037862	0.433556	0.171187	0.449799	0.17949	0.0976979	1.3013	0.0139	0.1964	0.0709	5.89e-41	FBgn0037862	FBgn0126889	FBgn0110100	FBgn0190251	FBgn0243112	FBgn0150162	FBgn0216002	FBgn0178782	FBgn0078375	FBgn0210440	FBgn0093751	FBgn0132884	0.0718	0.0732	0.897717	0.548067
augustus_masked-scaffold180-size179317-abinit-gene-0.1	FBgn0201245	NA	0.430819	0.168832	0.441309	0.195322	0.112411	1.34119	0.1799	0.3879	0.4636	0.000135902	NA	NA	NA	NA	NA	NA	NA	NA	NA	NA	NA	NA	NA	NA	NA	NA
augustus_masked-scaffold180-size179317-abinit-gene-0.8	FBgn0210778	FBgn0038683	0.430928	0.169085	0.439884	0.0790944	0.047755	0.0635969	0.001	0.1178	0.0089	1.64e-20	NA	NA	NA	NA	NA	NA	NA	NA	NA	NA	NA	NA	NA	NA	NA	NA
augustus_masked-scaffold180-size179317-abinit-gene-1.0	FBgn0210634	FBgn0037819	0.431728	0.167522	0.435894	0.338528	0.0701215	0.22853	0.0082	0.1365	0.0601	8.29e-13	NA	NA	NA	NA	NA	NA	NA	NA	NA	NA	NA	NA	NA	NA	NA	NA
augustus_masked-scaffold1804-size27745-abinit-gene-0.2	FBgn0202915	FBgn0003969	0.441896	0.170105	0.445619	1.35699	0.402908	1.28602	0.001	0.1539	0.0064	4.58e-57	NA	NA	NA	NA	NA	NA	NA	NA	NA	NA	NA	NA	NA	NA	NA	NA
augustus_masked-scaffold18067-size664-abinit-gene-0.0	NA	NA	0.426276	0.164301	0.429998	0.184522	0.0877248	0.272239	NA	NA	NA	NA	NA	NA	NA	NA	NA	NA	NA	NA	NA	NA	NA	NA	NA	NA	NA	NA
augustus_masked-scaffold18077-size664-abinit-gene-0.0	NA	NA	NA	NA	NA	NA	NA	NA	NA	NA	NA	NA	NA	NA	NA	NA	NA	NA	NA	NA	NA	NA	NA	NA	NA	NA	NA	NA
augustus_masked-scaffold181-size42747-abinit-gene-0.0	NA	NA	0.432259	0.168376	0.4387	0.104296	0.0724346	0.249376	NA	NA	NA	NA	NA	NA	NA	NA	NA	NA	NA	NA	NA	NA	NA	NA	NA	NA	NA	NA
augustus_masked-scaffold181-size42747-abinit-gene-0.3	FBgn0201088	FBgn0036512	0.432102	0.168155	0.43889	0.259172	0.0746415	0.375141	0.0112	0.2084	0.054	1.94e-34	FBgn0036512	FBgn0122220	FBgn0108146	FBgn0186236	FBgn0240333	FBgn0157589	FBgn0219419	FBgn0180398	FBgn0074281	FBgn0201088	FBgn0101075	FBgn0135879	0.0681	0.0792	0.319137	0.311285
augustus_masked-scaffold181-size42747-abinit-gene-0.4	FBgn0198704	FBgn0261109	0.434917	0.168994	0.441476	0.17949	0.0592843	0.172411	0.0048	0.135	0.0355	1.87e-23	NA	NA	NA	NA	NA	NA	NA	NA	NA	NA	NA	NA	NA	NA	NA	NA
augustus_masked-scaffold1811-size22809-abinit-gene-0.0	FBgn0208709	FBgn0034999	0.433222	0.166816	0.439561	0.200956	0.0787142	0.295772	0.0071	0.1203	0.0593	1.36e-23	FBgn0034999	FBgn0128447	FBgn0115116	FBgn0183589	FBgn0232004	FBgn0157621	FBgn0224187	FBgn0166792	FBgn0245488	FBgn0208709	FBgn0088430	FBgn0144050	0.0895	0.1303	0.00733847	0.0254024
augustus_masked-scaffold1813-size37814-abinit-gene-0.0	NA	NA	0.433519	0.169173	0.440314	0.161126	0.0862868	0.128001	NA	NA	NA	NA	NA	NA	NA	NA	NA	NA	NA	NA	NA	NA	NA	NA	NA	NA	NA	NA
augustus_masked-scaffold1813-size37814-abinit-gene-0.2	FBgn0202827	FBgn0027498	0.435252	0.168496	0.440654	1.32885	0.0963946	1.21434	0.0022	0.1829	0.0119	3.97e-30	FBgn0027498	FBgn0125390	FBgn0110605	FBgn0188583	FBgn0233465	FBgn0155859	FBgn0227573	FBgn0166397	FBgn0075239	FBgn0202827	FBgn0097298	FBgn0138813	0.0187	0.0519	2.77e-05	0.0002956
augustus_masked-scaffold18172-size661-abinit-gene-0.0	NA	NA	NA	NA	NA	NA	NA	NA	NA	NA	NA	NA	NA	NA	NA	NA	NA	NA	NA	NA	NA	NA	NA	NA	NA	NA	NA	NA
augustus_masked-scaffold182-size90750-abinit-gene-0.0	FBgn0199130	FBgn0036887	0.432204	0.168534	0.441365	0.113583	0.0924812	0.336987	0.0202	0.1964	0.1031	6.01e-07	NA	NA	NA	NA	NA	NA	NA	NA	NA	NA	NA	NA	NA	NA	NA	NA
augustus_masked-scaffold182-size90750-abinit-gene-0.10	FBgn0200729	FBgn0036893	0.434306	0.167514	0.438957	0.14936	0.0757104	0.114492	0.0059	0.1094	0.0537	2.73e-09	FBgn0036893	FBgn0124412	FBgn0108284	FBgn0186491	FBgn0236954	FBgn0158543	FBgn0221357	FBgn0174513	FBgn0081726	FBgn0200729	FBgn0100706	FBgn0134560	0.02	0.0282	0.466594	0.387904
augustus_masked-scaffold182-size90750-abinit-gene-0.13	FBgn0199124	FBgn0036896	0.433109	0.167209	0.438721	0.259172	0.116026	0.320563	0.0097	0.1274	0.0762	9.32e-34	FBgn0036896	FBgn0122097	FBgn0105659	FBgn0183999	FBgn0239700	FBgn0158473	FBgn0227773	FBgn0172050	FBgn0081312	FBgn0199124	FBgn0087760	FBgn0136263	0.0925	0.0641	0.00940436	0.0308297
augustus_masked-scaffold182-size90750-abinit-gene-0.6	FBgn0199127	FBgn0020277	0.456245	0.166278	0.444151	1.21573	0.09181	0.485678	0.0239	0.0934	0.2558	0.00526461	NA	NA	NA	NA	NA	NA	NA	NA	NA	NA	NA	NA	NA	NA	NA	NA
augustus_masked-scaffold182-size90750-abinit-gene-0.8	FBgn0200728	FBgn0036891	0.430377	0.165814	0.436499	0.314178	0.0976979	0.30388	0.0137	0.1893	0.0725	1.95e-20	NA	NA	NA	NA	NA	NA	NA	NA	NA	NA	NA	NA	NA	NA	NA	NA
augustus_masked-scaffold182-size90750-abinit-gene-0.9	FBgn0199126	FBgn0036892	0.436641	0.167819	0.442225	1.29881	0.0877248	1.2836	0.0113	0.133	0.0851	5.22e-35	NA	NA	NA	NA	NA	NA	NA	NA	NA	NA	NA	NA	NA	NA	NA	NA
augustus_masked-scaffold1822-size17970-abinit-gene-0.0	FBgn0208058	FBgn0034461	0.434964	0.166793	0.443505	0.107794	0.0796523	0.55928	0.012	0.197	0.0608	2.24e-11	NA	NA	NA	NA	NA	NA	NA	NA	NA	NA	NA	NA	NA	NA	NA	NA
augustus_masked-scaffold1825-size52042-abinit-gene-0.0	FBgn0199320	FBgn0035643	0.431478	0.167904	0.439346	0.212823	0.0678003	0.622057	0.0072	0.1666	0.0432	1.79e-22	NA	NA	NA	NA	NA	NA	NA	NA	NA	NA	NA	NA	NA	NA	NA	NA
augustus_masked-scaffold1829-size22752-abinit-gene-0.1	FBgn0201996	NA	0.43408	0.167974	0.439429	0.133228	0.0689797	0.155877	0.1098	0.1848	0.594	0.0101411	NA	NA	NA	NA	NA	NA	NA	NA	NA	NA	NA	NA	NA	NA	NA	NA
augustus_masked-scaffold1829-size22752-abinit-gene-0.2	FBgn0201995	FBgn0030195	0.43612	0.167935	0.440882	1.35699	0.0870291	1.21713	0.0616	0.1792	0.3437	0.000109285	NA	NA	NA	NA	NA	NA	NA	NA	NA	NA	NA	NA	NA	NA	NA	NA
augustus_masked-scaffold183-size84244-abinit-gene-0.0	FBgn0198144	FBgn0264075	0.430297	0.167397	0.437307	0.273167	0.0583743	0.0938428	0.0011	0.1368	0.0078	5.75e-24	FBgn0264075	FBgn0125689	FBgn0109625	FBgn0192287	FBgn0241904	FBgn0150099	FBgn0213431	FBgn0181143	FBgn0071367	FBgn0198144	FBgn0095451	FBgn0132941	0.0201	0.03	0.146022	0.193607
augustus_masked-scaffold183-size84244-abinit-gene-0.3	FBgn0198143	FBgn0038360	0.434336	0.168014	0.439807	0.423279	0.0712867	0.203474	0.0258	0.1013	0.2549	5.56e-07	FBgn0038360	FBgn0125687	FBgn0109177	FBgn0190552	FBgn0241458	FBgn0159825	FBgn0213429	FBgn0179121	FBgn0081882	FBgn0198143	FBgn0095557	FBgn0132939	0.143	0.1351	0.721462	0.488752
augustus_masked-scaffold1832-size20035-abinit-gene-0.0	FBgn0199967	FBgn0035675	0.431827	0.16675	0.437221	0.408101	0.0957498	0.427605	0.0001	0.119	0.001	3.87e-06	NA	NA	NA	NA	NA	NA	NA	NA	NA	NA	NA	NA	NA	NA	NA	NA
augustus_masked-scaffold1832-size20035-abinit-gene-0.1	FBgn0199925	FBgn0035110	0.428709	0.164758	0.435962	0.157048	0.0566885	0.13327	0.0082	0.2338	0.035	1.57e-20	FBgn0035110	FBgn0123131	FBgn0106934	FBgn0185243	FBgn0238319	FBgn0153708	FBgn0218853	FBgn0169219	FBgn0074372	FBgn0199925	FBgn0087609	FBgn0135462	0.0404	0.0766	0.0147083	0.0423139
augustus_masked-scaffold1832-size20035-abinit-gene-0.4	FBgn0199966	FBgn0035109	0.432201	0.166671	0.435089	0.273167	0.113837	0.436353	0.0459	0.2541	0.1807	2.57e-12	NA	NA	NA	NA	NA	NA	NA	NA	NA	NA	NA	NA	NA	NA	NA	NA
augustus_masked-scaffold1832-size20035-abinit-gene-0.6	FBgn0199964	FBgn0024945	0.433113	0.16678	0.435091	0.63149	0.0746415	0.167945	0.0213	0.1947	0.1096	6.44e-21	FBgn0024945	FBgn0123295	FBgn0106955	FBgn0185262	FBgn0238342	FBgn0153716	FBgn0219332	FBgn0169240	FBgn0249746	FBgn0199964	FBgn0100863	FBgn0135363	0.1232	0.1123	0.532214	0.417069
augustus_masked-scaffold1836-size29369-abinit-gene-0.0	FBgn0203824	FBgn0267911	0.436614	0.167877	0.443408	1.33127	0.135685	1.291	0.0243	0.1908	0.1274	5.04e-92	NA	NA	NA	NA	NA	NA	NA	NA	NA	NA	NA	NA	NA	NA	NA	NA
augustus_masked-scaffold184-size132515-abinit-gene-0.1	FBgn0197722	FBgn0037788	0.451686	0.166689	0.452213	1.40667	0.0746415	1.21991	0.0204	0.1136	0.1801	8.48e-07	FBgn0037788	FBgn0121723	FBgn0109638	FBgn0190191	FBgn0243056	FBgn0164791	FBgn0212892	FBgn0178727	FBgn0077799	FBgn0197722	FBgn0094877	FBgn0145867	0.1924	0.1603	0.396344	0.353343
augustus_masked-scaffold184-size132515-abinit-gene-1.1	FBgn0211007	FBgn0039407	0.432774	0.168014	0.442081	0.0912952	0.0583743	0.0723525	0.0073	0.1335	0.0544	4.75e-14	FBgn0039407	FBgn0126929	FBgn0103761	FBgn0192709	FBgn0240819	FBgn0159420	FBgn0216471	FBgn0165256	FBgn0073107	FBgn0211007	FBgn0095525	FBgn0147420	0.0448	0.0518	0.6298	0.455304
augustus_masked-scaffold184-size132515-abinit-gene-1.3	FBgn0211006	FBgn0039404	0.470593	0.171442	0.51751	1.35093	0.0612152	1.32326	0.0157	0.17	0.0922	4.75e-09	FBgn0039404	FBgn0126928	FBgn0103760	FBgn0192708	FBgn0240818	FBgn0159419	FBgn0216469	FBgn0165255	FBgn0073106	FBgn0211006	FBgn0093827	FBgn0147419	0.0766	0.0704	0.764035	0.504919
augustus_masked-scaffold1840-size19793-abinit-gene-0.0	FBgn0203829	FBgn0030025	0.433117	0.167985	0.439222	0.174619	0.0724346	0.36808	0.0323	0.3741	0.0863	3.53e-09	FBgn0030025	FBgn0120231	FBgn0111511	FBgn0188470	FBgn0233337	FBgn0152062	FBgn0212256	FBgn0166185	FBgn0075292	FBgn0203829	FBgn0096382	FBgn0138645	0.1444	0.2939	0.0169275	0.0465987
augustus_masked-scaffold1840-size19793-abinit-gene-0.2	FBgn0203830	FBgn0020653	0.436021	0.167868	0.440354	1.31156	0.102279	0.181893	0.0083	0.1702	0.0486	2.31e-30	NA	NA	NA	NA	NA	NA	NA	NA	NA	NA	NA	NA	NA	NA	NA	NA
augustus_masked-scaffold1844-size26607-abinit-gene-0.0	FBgn0203887	FBgn0039945	0.441909	0.168279	0.448962	1.29263	0.106943	1.34847	0.1139	0.2269	0.502	0.0478469	NA	NA	NA	NA	NA	NA	NA	NA	NA	NA	NA	NA	NA	NA	NA	NA
augustus_masked-scaffold1846-size55184-abinit-gene-0.0	FBgn0198719	NA	0.43596	0.168645	0.441215	0.765736	0.0712867	0.242096	0.0309	0.0003	99	0.0828073	NA	NA	NA	NA	NA	NA	NA	NA	NA	NA	NA	NA	NA	NA	NA	NA
augustus_masked-scaffold1850-size17865-abinit-gene-0.0	FBgn0202557	NA	0.472112	0.166105	0.468867	1.41385	0.0678003	1.36249	0.0119	0.1339	0.0892	0.00055754	NA	NA	NA	NA	NA	NA	NA	NA	NA	NA	NA	NA	NA	NA	NA	NA
augustus_masked-scaffold1851-size58143-abinit-gene-0.0	FBgn0206375	FBgn0036325	0.438765	0.170256	0.444931	0.710077	0.0904814	0.694627	0.0407	0.1856	0.2194	3.65e-10	NA	NA	NA	NA	NA	NA	NA	NA	NA	NA	NA	NA	NA	NA	NA	NA
augustus_masked-scaffold18518-size652-abinit-gene-0.0	NA	NA	NA	NA	NA	NA	NA	NA	NA	NA	NA	NA	NA	NA	NA	NA	NA	NA	NA	NA	NA	NA	NA	NA	NA	NA	NA	NA
augustus_masked-scaffold1853-size11885-abinit-gene-0.0	NA	NA	0.430882	0.167493	0.436484	0.170002	0.201702	0.328957	NA	NA	NA	NA	NA	NA	NA	NA	NA	NA	NA	NA	NA	NA	NA	NA	NA	NA	NA	NA
augustus_masked-scaffold1855-size36778-abinit-gene-0.0	FBgn0205682	FBgn0040356	0.48989	0.168189	0.527789	1.29086	0.0583743	1.17441	0.0414	0.1658	0.2497	2.85e-07	FBgn0040356	FBgn0119951	FBgn0110841	FBgn0188216	FBgn0233820	FBgn0157525	FBgn0227481	FBgn0174150	FBgn0071714	FBgn0205682	FBgn0099452	FBgn0133913	0.2949	0.2548	0.364888	0.336578
augustus_masked-scaffold18572-size650-abinit-gene-0.0	NA	NA	NA	NA	NA	NA	NA	NA	NA	NA	NA	NA	NA	NA	NA	NA	NA	NA	NA	NA	NA	NA	NA	NA	NA	NA	NA	NA
augustus_masked-scaffold1858-size21074-abinit-gene-0.2	FBgn0208196	FBgn0033153	0.431361	0.170154	0.435788	0.195322	0.222733	0.40749	0.0029	0.0774	0.0377	1.5e-05	FBgn0033153	FBgn0128987	FBgn0115420	FBgn0187006	FBgn0236477	FBgn0148768	FBgn0223781	FBgn0175823	FBgn0070806	FBgn0208196	FBgn0089737	FBgn0142235	0.0837	0.1188	0.280824	0.289014
augustus_masked-scaffold186-size142235-abinit-gene-1.0	FBgn0205544	FBgn0259998	0.433376	0.16935	0.443894	0.259172	0.112411	0.978356	0.0254	0.0984	0.2578	0.000155157	NA	NA	NA	NA	NA	NA	NA	NA	NA	NA	NA	NA	NA	NA	NA	NA
augustus_masked-scaffold1864-size18575-abinit-gene-0.0	NA	NA	0.439719	0.168646	0.456137	0.596382	0.165236	1.27677	NA	NA	NA	NA	NA	NA	NA	NA	NA	NA	NA	NA	NA	NA	NA	NA	NA	NA	NA	NA
augustus_masked-scaffold1866-size44299-abinit-gene-0.0	FBgn0204104	FBgn0259171	0.432436	0.170519	0.438204	0.524896	0.398157	0.545384	0.0309	0.1881	0.1645	2.09e-17	FBgn0259171	FBgn0132025	FBgn0111740	FBgn0187523	FBgn0233740	FBgn0160555	FBgn0212290	FBgn0166474	FBgn0077055	FBgn0204104	FBgn0097894	FBgn0133829	0.1288	0.1251	0.790662	0.513688
augustus_masked-scaffold1867-size22147-abinit-gene-0.1	FBgn0211048	FBgn0038858	0.432479	0.168384	0.438277	0.161126	0.0904814	0.447794	0.0131	0.1707	0.0767	2.48e-11	NA	NA	NA	NA	NA	NA	NA	NA	NA	NA	NA	NA	NA	NA	NA	NA
augustus_masked-scaffold1867-size22147-abinit-gene-0.2	FBgn0211049	FBgn0038860	0.431258	0.168335	0.436886	0.372532	0.0957498	0.474968	0.0398	0.1457	0.2736	4.1e-12	NA	NA	NA	NA	NA	NA	NA	NA	NA	NA	NA	NA	NA	NA	NA	NA
augustus_masked-scaffold1867-size22147-abinit-gene-0.4	FBgn0211051	FBgn0038583	0.433029	0.168167	0.439519	0.326979	0.0897973	0.142065	0.0256	0.1229	0.2079	9.64e-10	FBgn0038583	FBgn0124763	FBgn0108882	FBgn0191674	FBgn0242313	FBgn0149617	FBgn0213838	FBgn0170238	FBgn0080158	FBgn0211051	FBgn0093522	FBgn0146598	0.1693	0.1693	0.998872	0.572918
augustus_masked-scaffold1870-size11774-abinit-gene-0.2	FBgn0201750	FBgn0264325	0.432463	0.168672	0.440845	0.0704176	0.0990215	0.0763053	0.0089	0.163	0.0547	3.96e-21	FBgn0264325	FBgn0126566	FBgn0104667	FBgn0189857	FBgn0083333	FBgn0161741	FBgn0213949	FBgn0178383	FBgn0078874	FBgn0201750	FBgn0094984	FBgn0145686	0.0343	0.0299	0.584	0.439333
augustus_masked-scaffold1870-size11774-abinit-gene-0.3	FBgn0201409	FBgn0026576	0.431779	0.167254	0.438287	0.117863	0.0831725	0.447794	0.0086	0.2027	0.0426	8.21e-28	FBgn0026576	FBgn0125954	FBgn0103550	FBgn0192514	FBgn0240625	FBgn0160986	FBgn0213161	FBgn0181406	FBgn0079278	FBgn0201409	FBgn0094055	FBgn0147354	0.0507	0.0996	0.000420445	0.00286154
augustus_masked-scaffold1870-size11774-abinit-gene-0.4	FBgn0201410	FBgn0039145	0.435623	0.169166	0.440617	0.0781055	0.0622415	0.215554	0.0472	0.2749	0.1716	3.31e-08	FBgn0039145	FBgn0125955	FBgn0103551	FBgn0192515	FBgn0240626	FBgn0160987	FBgn0213162	FBgn0181407	FBgn0248612	FBgn0201410	FBgn0094056	FBgn0147355	0.1641	0.1485	0.691311	0.478755
augustus_masked-scaffold1870-size11774-abinit-gene-0.5	NA	NA	0.44274	0.169262	0.446381	0.088853	0.0467043	0.0803154	NA	NA	NA	NA	NA	NA	NA	NA	NA	NA	NA	NA	NA	NA	NA	NA	NA	NA	NA	NA
augustus_masked-scaffold18713-size646-abinit-gene-0.0	NA	NA	NA	NA	NA	NA	NA	NA	NA	NA	NA	NA	NA	NA	NA	NA	NA	NA	NA	NA	NA	NA	NA	NA	NA	NA	NA	NA
augustus_masked-scaffold1872-size26474-abinit-gene-0.1	NA	NA	0.431555	0.168272	0.434904	0.17949	0.227627	0.401483	NA	NA	NA	NA	NA	NA	NA	NA	NA	NA	NA	NA	NA	NA	NA	NA	NA	NA	NA	NA
augustus_masked-scaffold18760-size645-abinit-gene-0.0	NA	NA	NA	NA	NA	NA	NA	NA	NA	NA	NA	NA	NA	NA	NA	NA	NA	NA	NA	NA	NA	NA	NA	NA	NA	NA	NA	NA
augustus_masked-scaffold18777-size644-abinit-gene-0.0	NA	NA	0.434605	0.16371	0.435816	0.0638986	0.0445095	0.0684303	NA	NA	NA	NA	NA	NA	NA	NA	NA	NA	NA	NA	NA	NA	NA	NA	NA	NA	NA	NA
augustus_masked-scaffold18789-size644-abinit-gene-0.0	NA	NA	NA	NA	NA	NA	NA	NA	NA	NA	NA	NA	NA	NA	NA	NA	NA	NA	NA	NA	NA	NA	NA	NA	NA	NA	NA	NA
augustus_masked-scaffold188-size140497-abinit-gene-0.2	FBgn0209124	FBgn0033933	0.432393	0.167445	0.438871	0.145809	0.135685	0.105435	0.008	0.1754	0.0454	4.32e-20	NA	NA	NA	NA	NA	NA	NA	NA	NA	NA	NA	NA	NA	NA	NA	NA
augustus_masked-scaffold188-size140497-abinit-gene-0.4	FBgn0209125	FBgn0033935	0.432202	0.167647	0.438365	0.294162	0.105634	0.103816	0.0105	0.1123	0.0933	4.02e-18	FBgn0033935	FBgn0127212	FBgn0112646	FBgn0182813	FBgn0231249	FBgn0148303	FBgn0223470	FBgn0176425	FBgn0070134	FBgn0209125	FBgn0090534	FBgn0143020	0.1235	0.0897	0.0328657	0.0744562
augustus_masked-scaffold188-size140497-abinit-gene-1.1	FBgn0209130	FBgn0034109	0.433614	0.168908	0.436185	0.088853	0.0735649	0.221921	0.0026	0.1756	0.0147	2.11e-32	NA	NA	NA	NA	NA	NA	NA	NA	NA	NA	NA	NA	NA	NA	NA	NA
augustus_masked-scaffold188-size140497-abinit-gene-1.2	FBgn0207463	FBgn0028424	0.432109	0.167536	0.437192	0.212823	0.09181	0.401483	0.0352	0.1797	0.1957	7.44e-13	NA	NA	NA	NA	NA	NA	NA	NA	NA	NA	NA	NA	NA	NA	NA	NA
augustus_masked-scaffold188-size140497-abinit-gene-1.3	FBgn0204293	FBgn0050099	0.432509	0.177452	0.443344	0.107794	0.179267	0.0645431	0.1832	0.2529	0.7245	0.271356	NA	NA	NA	NA	NA	NA	NA	NA	NA	NA	NA	NA	NA	NA	NA	NA
augustus_masked-scaffold188-size140497-abinit-gene-1.4	FBgn0209131	FBgn0050324	0.428623	0.167165	0.437744	0.101045	0.0897973	0.148687	0.0369	0.1315	0.2807	0.00182896	FBgn0050324	FBgn0129571	FBgn0114452	FBgn0196835	FBgn0231701	FBgn0148962	FBgn0221315	FBgn0174951	FBgn0075779	FBgn0209131	FBgn0088313	FBgn0143025	0.2249	0.1558	0.114482	0.167636
augustus_masked-scaffold188-size140497-abinit-gene-1.5	FBgn0209132	FBgn0034105	0.436365	0.172497	0.447407	0.392931	0.134115	0.584476	0.0558	0.2486	0.2244	1.88e-13	FBgn0034105	FBgn0129572	FBgn0114453	FBgn0196836	FBgn0231702	FBgn0148963	FBgn0221316	FBgn0174952	FBgn0246080	FBgn0209132	FBgn0088314	FBgn0143026	0.1568	0.1903	0.193435	0.231953
augustus_masked-scaffold188-size140497-abinit-gene-1.7	FBgn0207461	FBgn0034103	0.430888	0.168885	0.436342	0.170002	0.157684	0.145311	0.0092	0.0887	0.1033	0.014725	FBgn0034103	FBgn0129569	FBgn0112778	FBgn0182934	FBgn0229567	FBgn0148332	FBgn0221311	FBgn0176558	FBgn0245854	FBgn0207461	FBgn0090613	FBgn0141983	0.2073	0.3077	0.427944	0.368947
augustus_masked-scaffold188-size140497-abinit-gene-1.8	FBgn0209133	FBgn0024249	0.432053	0.171986	0.43697	0.127681	0.296064	0.209405	0.0448	0.2005	0.2233	2.66e-06	FBgn0024249	FBgn0127218	FBgn0114454	FBgn0196837	FBgn0231704	FBgn0148964	FBgn0222718	FBgn0174953	FBgn0080562	FBgn0209133	FBgn0088315	FBgn0143028	0.2109	0.1628	0.201269	0.236756
augustus_masked-scaffold1881-size49675-abinit-gene-0.0	FBgn0206432	FBgn0030844	0.433518	0.167792	0.439854	1.02332	0.0575058	0.457087	0.0148	0.1443	0.1024	2.09e-17	FBgn0030844	FBgn0119485	FBgn0110393	FBgn0195824	FBgn0233159	FBgn0154019	FBgn0221915	FBgn0168241	FBgn0081127	FBgn0206432	FBgn0099603	FBgn0137388	0.1204	0.0893	0.0546603	0.104052
augustus_masked-scaffold1882-size30705-abinit-gene-0.1	FBgn0201913	FBgn0030551	0.431475	0.16712	0.438487	0.096579	0.0655116	0.485678	0.0687	0.1797	0.3824	7.43e-05	FBgn0030551	FBgn0119933	FBgn0111670	FBgn0187513	FBgn0233668	FBgn0150610	FBgn0227135	FBgn0172473	FBgn0071191	FBgn0201913	FBgn0092980	FBgn0137802	0.3655	0.304	0.23948	0.262432
augustus_masked-scaffold1882-size30705-abinit-gene-0.2	FBgn0202087	FBgn0260747	0.497816	0.167334	0.4871	1.40217	0.0701215	1.34119	0.0085	0.1038	0.0824	4.3e-06	FBgn0260747	FBgn0119773	FBgn0111305	FBgn0188890	FBgn0235096	FBgn0153482	FBgn0221775	FBgn0168422	FBgn0078593	FBgn0202087	FBgn0099319	FBgn0138290	0.0651	0.0807	0.587483	0.440336
augustus_masked-scaffold1886-size19138-abinit-gene-0.0	FBgn0202975	FBgn0029740	0.432567	0.171103	0.439972	0.109613	0.176454	0.103816	0.029	0.1697	0.1711	7.96e-07	NA	NA	NA	NA	NA	NA	NA	NA	NA	NA	NA	NA	NA	NA	NA	NA
augustus_masked-scaffold1889-size35737-abinit-gene-0.0	FBgn0198058	FBgn0039748	0.435189	0.169316	0.444043	0.349702	0.0633003	0.491618	0.0153	0.1062	0.1437	0.00104359	FBgn0039748	FBgn0126646	FBgn0104030	FBgn0192934	FBgn0228696	FBgn0151051	FBgn0216123	FBgn0167800	FBgn0073822	FBgn0198058	FBgn0095841	FBgn0146938	0.1986	0.143	0.191375	0.230655
augustus_masked-scaffold189-size95467-abinit-gene-0.5	FBgn0015205	FBgn0010340	0.43221	0.167844	0.438481	0.161126	0.0583743	0.155877	0.0105	0.1447	0.0729	3.24e-11	FBgn0010340	FBgn0127161	FBgn0113660	FBgn0191925	FBgn0227940	FBgn0160898	FBgn0212917	FBgn0180739	FBgn0082057	FBgn0015205	FBgn0095804	FBgn0147275	0.084	0.09	0.770992	0.50653
augustus_masked-scaffold189-size95467-abinit-gene-0.8	FBgn0209722	NA	0.434357	0.167276	0.440828	0.380354	0.128299	0.116486	0.0258	0.1379	0.1871	8.77e-07	NA	NA	NA	NA	NA	NA	NA	NA	NA	NA	NA	NA	NA	NA	NA	NA
augustus_masked-scaffold18928-size640-abinit-gene-0.0	NA	NA	NA	NA	NA	NA	NA	NA	NA	NA	NA	NA	NA	NA	NA	NA	NA	NA	NA	NA	NA	NA	NA	NA	NA	NA	NA	NA
augustus_masked-scaffold1893-size20556-abinit-gene-0.0	NA	NA	0.435142	0.167117	0.442049	0.212823	0.106305	0.177067	NA	NA	NA	NA	NA	NA	NA	NA	NA	NA	NA	NA	NA	NA	NA	NA	NA	NA	NA	NA
augustus_masked-scaffold1895-size12827-abinit-gene-0.1	FBgn0208795	FBgn0034096	0.432873	0.168192	0.446687	0.32059	0.0735649	1.15012	0.0048	0.1338	0.0358	3.61e-10	FBgn0034096	FBgn0128520	FBgn0114461	FBgn0186896	FBgn0231711	FBgn0149164	FBgn0222972	FBgn0174960	FBgn0080580	FBgn0208795	FBgn0089694	FBgn0141399	0.0648	0.1171	0.0550163	0.104305
augustus_masked-scaffold1895-size12827-abinit-gene-0.2	FBgn0207809	FBgn0034097	0.436556	0.167133	0.442168	0.449637	0.0633003	0.0951439	0.0062	0.1617	0.0385	7.77e-09	FBgn0034097	FBgn0128307	FBgn0112774	FBgn0187100	FBgn0229564	FBgn0148121	FBgn0222627	FBgn0176555	FBgn0077622	FBgn0207809	FBgn0089312	FBgn0143683	0.0565	0.1331	0.0109788	0.0343472
augustus_masked-scaffold19-size116871-abinit-gene-0.1	FBgn0203631	FBgn0040503	0.437142	0.171767	0.453673	0.259172	0.242946	1.23686	0.104	0.237	0.4387	0.00571719	NA	NA	NA	NA	NA	NA	NA	NA	NA	NA	NA	NA	NA	NA	NA	NA
augustus_masked-scaffold19-size116871-abinit-gene-0.2	FBgn0203620	FBgn0032058	0.434013	0.16972	0.445415	0.718603	0.323938	1.20733	0.0133	0.1729	0.0769	2.3e-30	FBgn0032058	FBgn0117944	FBgn0116197	FBgn0193795	FBgn0228676	FBgn0163803	FBgn0220666	FBgn0167727	FBgn0081658	FBgn0203620	FBgn0091388	FBgn0140798	0.1542	0.1228	0.0823333	0.135714
augustus_masked-scaffold190-size123021-abinit-gene-0.2	FBgn0207303	FBgn0265512	0.431037	0.168389	0.437206	0.395677	0.0924812	0.360643	0.0085	0.123	0.0688	1.99e-17	FBgn0265512	FBgn0127585	FBgn0117352	FBgn0197278	FBgn0238989	FBgn0148099	FBgn0212703	FBgn0175429	FBgn0071534	FBgn0207303	FBgn0089175	FBgn0142949	0.075	0.0719	0.83303	0.527225
augustus_masked-scaffold190-size123021-abinit-gene-1.3	FBgn0209303	FBgn0000181	0.430409	0.166724	0.438019	0.113583	0.0796523	0.215554	0	0.043	0.001	9.32e-05	FBgn0000181	FBgn0129226	FBgn0112532	FBgn0182687	FBgn0067995	FBgn0154621	FBgn0222758	FBgn0176309	FBgn0077594	FBgn0209303	FBgn0089958	FBgn0142050	0.0628	0.0401	0.332905	0.320388
augustus_masked-scaffold1900-size19252-abinit-gene-0.0	NA	NA	0.43223	0.168607	0.447742	0.294162	0.0777574	1.17844	NA	NA	NA	NA	NA	NA	NA	NA	NA	NA	NA	NA	NA	NA	NA	NA	NA	NA	NA	NA
augustus_masked-scaffold1900-size19252-abinit-gene-0.1	FBgn0210961	FBgn0042710	0.437055	0.168752	0.451992	0.585662	0.0839832	1.27455	0.043	0.2139	0.2009	3.32e-15	NA	NA	NA	NA	NA	NA	NA	NA	NA	NA	NA	NA	NA	NA	NA	NA
augustus_masked-scaffold1901-size11499-abinit-gene-0.2	NA	NA	0.428919	0.167309	0.433976	0.0912952	0.0622415	0.167945	NA	NA	NA	NA	NA	NA	NA	NA	NA	NA	NA	NA	NA	NA	NA	NA	NA	NA	NA	NA
augustus_masked-scaffold1902-size11498-abinit-gene-0.0	FBgn0204138	FBgn0031321	0.433689	0.169072	0.44029	0.117863	0.100968	0.088981	0.0146	0.1463	0.1	1.05e-15	FBgn0031321	FBgn0118883	FBgn0116908	FBgn0194472	FBgn0234907	FBgn0153228	FBgn0217187	FBgn0171718	FBgn0078548	FBgn0204138	FBgn0092199	FBgn0137289	0.0576	0.0562	0.899531	0.548758
augustus_masked-scaffold1903-size15496-abinit-gene-0.0	FBgn0203063	FBgn0031747	0.431934	0.168643	0.437626	0.398483	0.111714	0.279981	0.0546	0.1213	0.4502	0.00288381	FBgn0031747	FBgn0118290	FBgn0116407	FBgn0194025	FBgn0236342	FBgn0156708	FBgn0217419	FBgn0172896	FBgn0081469	FBgn0203063	FBgn0091323	FBgn0140063	0.3412	0.2806	0.200395	0.236394
augustus_masked-scaffold1903-size15496-abinit-gene-0.1	FBgn0199315	FBgn0031782	0.43277	0.169654	0.439942	0.364004	0.168329	0.107115	0.028	0.1633	0.1714	9.22e-14	FBgn0031782	FBgn0118411	FBgn0115779	FBgn0193998	FBgn0235876	FBgn0156675	FBgn0217391	FBgn0172865	FBgn0081611	FBgn0199315	FBgn0092427	FBgn0136179	0.253	0.1893	0.015257	0.0433885
augustus_masked-scaffold1904-size13426-abinit-gene-0.0	FBgn0209358	FBgn0026309	0.434115	0.168573	0.438836	0.623277	0.317774	0.665969	0.0244	0.2391	0.1022	2.6e-36	FBgn0026309	FBgn0129487	FBgn0114001	FBgn0183066	FBgn0229684	FBgn0154826	FBgn0224211	FBgn0176701	FBgn0078610	FBgn0209358	FBgn0088714	FBgn0141854	0.125	0.1266	0.912165	0.552583
augustus_masked-scaffold1904-size13426-abinit-gene-0.1	FBgn0207247	FBgn0026316	0.431911	0.168889	0.438928	0.0938698	0.0583743	0.108886	0.0002	0.1545	0.001	3.34e-11	FBgn0026316	FBgn0127309	FBgn0113198	FBgn0196731	FBgn0068006	FBgn0154873	FBgn0224057	FBgn0174831	FBgn0079126	FBgn0207247	FBgn0090252	FBgn0143171	0.0066	0.0252	0.113901	0.167241
augustus_masked-scaffold1905-size16061-abinit-gene-0.1	FBgn0205338	FBgn0283651	0.434337	0.167224	0.43981	0.758478	0.117384	0.15975	0.0345	0.1588	0.217	1.35e-14	FBgn0028904	FBgn0118618	FBgn0116051	FBgn0195318	FBgn0236390	FBgn0158853	FBgn0217037	FBgn0170401	FBgn0074220	FBgn0205338	FBgn0091308	FBgn0135526	0.2313	0.1634	0.00831053	0.0279556
augustus_masked-scaffold191-size139346-abinit-gene-0.3	FBgn0208130	FBgn0085486;FBgn0085487	0.430828	0.165135	0.438807	0.338528	0.0655116	0.235189	0.0089	0.1078	0.0829	8.32e-10	NA	NA	NA	NA	NA	NA	NA	NA	NA	NA	NA	NA	NA	NA	NA	NA
augustus_masked-scaffold191-size139346-abinit-gene-0.4	FBgn0208131	FBgn0085486;FBgn0085487	0.434727	0.165722	0.44116	0.122565	0.0666443	0.108886	0.0108	0.1371	0.0791	8.46e-11	NA	NA	NA	NA	NA	NA	NA	NA	NA	NA	NA	NA	NA	NA	NA	NA
augustus_masked-scaffold191-size139346-abinit-gene-0.6	FBgn0208132	FBgn0013763	0.43393	0.166611	0.4414	0.245407	0.0757104	0.22853	0.0081	0.1257	0.0648	9.78e-18	FBgn0013763	FBgn0130537	FBgn0112811	FBgn0182965	FBgn0229603	FBgn0149403	FBgn0212672	FBgn0176596	FBgn0078739	FBgn0208132	FBgn0088443	FBgn0084656	0.1071	0.0761	0.0693611	0.121371
augustus_masked-scaffold19108-size636-abinit-gene-0.0	NA	NA	NA	NA	NA	NA	NA	NA	NA	NA	NA	NA	NA	NA	NA	NA	NA	NA	NA	NA	NA	NA	NA	NA	NA	NA	NA	NA
augustus_masked-scaffold1912-size14509-abinit-gene-0.1	FBgn0200054	FBgn0037035	0.432216	0.167681	0.437858	0.349702	0.0735649	0.279981	0.0146	0.2167	0.0674	3.21e-22	NA	NA	NA	NA	NA	NA	NA	NA	NA	NA	NA	NA	NA	NA	NA	NA
augustus_masked-scaffold19164-size634-abinit-gene-0.0	NA	NA	NA	NA	NA	NA	NA	NA	NA	NA	NA	NA	NA	NA	NA	NA	NA	NA	NA	NA	NA	NA	NA	NA	NA	NA	NA	NA
augustus_masked-scaffold192-size109582-abinit-gene-0.0	FBgn0211188	FBgn0031181;FBgn0039080	0.433199	0.169917	0.440366	0.273167	0.0796523	0.123095	0.0305	0.1761	0.1731	7.76e-07	NA	NA	NA	NA	NA	NA	NA	NA	NA	NA	NA	NA	NA	NA	NA	NA
augustus_masked-scaffold1921-size31613-abinit-gene-0.0	FBgn0206342	FBgn0027793	0.437525	0.16943	0.442096	0.74625	0.0724346	0.680374	0.0158	0.1496	0.1058	3.32e-11	NA	NA	NA	NA	NA	NA	NA	NA	NA	NA	NA	NA	NA	NA	NA	NA
augustus_masked-scaffold1925-size31582-abinit-gene-0.2	FBgn0198531	NA	0.441088	0.169066	0.447789	1.3837	0.104257	1.34475	0.033	0.1913	0.1725	0.00093849	NA	NA	NA	NA	NA	NA	NA	NA	NA	NA	NA	NA	NA	NA	NA	NA
augustus_masked-scaffold1927-size21344-abinit-gene-0.0	FBgn0197730	NA	0.4324	0.168001	0.439555	0.259172	0.126098	0.811972	0.008	0.1402	0.0569	4.42e-32	NA	NA	NA	NA	NA	NA	NA	NA	NA	NA	NA	NA	NA	NA	NA	NA
augustus_masked-scaffold19284-size631-abinit-gene-0.0	NA	NA	0.426528	NA	NA	0.0900644	0	0	NA	NA	NA	NA	NA	NA	NA	NA	NA	NA	NA	NA	NA	NA	NA	NA	NA	NA	NA	NA
augustus_masked-scaffold19284-size631-abinit-gene-0.1	NA	NA	0.429808	NA	NA	0.067582	0	0	NA	NA	NA	NA	NA	NA	NA	NA	NA	NA	NA	NA	NA	NA	NA	NA	NA	NA	NA	NA
augustus_masked-scaffold1929-size56826-abinit-gene-0.0	FBgn0201181	FBgn0259236	0.430846	0.168158	0.437467	0.359757	0.0911613	0.440464	0.0369	0.0354	1.0411	0.963501	NA	NA	NA	NA	NA	NA	NA	NA	NA	NA	NA	NA	NA	NA	NA	NA
augustus_masked-scaffold193-size87408-abinit-gene-0.2	FBgn0211318	NA	0.432999	0.169498	0.45278	0.120176	0.0976979	1.36941	0.0818	0.1458	0.5612	0.0546753	NA	NA	NA	NA	NA	NA	NA	NA	NA	NA	NA	NA	NA	NA	NA	NA
augustus_masked-scaffold1937-size46177-abinit-gene-0.0	FBgn0211194	NA	0.433273	0.166981	0.439694	0.120176	0.0724346	0.181893	0.0334	0.1343	0.2485	0.000394838	NA	NA	NA	NA	NA	NA	NA	NA	NA	NA	NA	NA	NA	NA	NA	NA
augustus_masked-scaffold1937-size46177-abinit-gene-0.1	FBgn0210216	NA	0.445246	0.167828	0.466137	1.36689	0.064397	1.31749	0.0253	0.0561	0.4505	0.208663	NA	NA	NA	NA	NA	NA	NA	NA	NA	NA	NA	NA	NA	NA	NA	NA
augustus_masked-scaffold1939-size45852-abinit-gene-0.0	FBgn0202868	NA	0.435925	0.167556	0.441863	1.37369	0.0701215	1.11558	0.1396	0.4054	0.3445	0.000178896	NA	NA	NA	NA	NA	NA	NA	NA	NA	NA	NA	NA	NA	NA	NA	NA
augustus_masked-scaffold1939-size45852-abinit-gene-0.1	FBgn0202858	FBgn0015776	0.431806	0.168057	0.437842	0.660191	0.299314	1.16618	0.0446	0.1393	0.3201	9.83e-05	FBgn0015776	FBgn0118268	FBgn0115724	FBgn0193942	FBgn0235821	FBgn0163545	FBgn0226173	FBgn0168767	FBgn0081635	FBgn0202858	FBgn0091507	FBgn0140043	0.1506	0.1689	0.562891	0.430528
augustus_masked-scaffold1939-size45852-abinit-gene-0.2	FBgn0202847	FBgn0015777	0.431676	0.16945	0.437776	0.252433	0.605251	0.242096	0.0549	0.2661	0.2062	3.47e-11	FBgn0015777	FBgn0118267	FBgn0115723	FBgn0193941	FBgn0235820	FBgn0163544	FBgn0226172	FBgn0168756	FBgn0081637	FBgn0202847	FBgn0091506	FBgn0140042	0.1236	0.0527	6.33e-05	0.000597682
augustus_masked-scaffold1939-size45852-abinit-gene-0.3	NA	NA	0.429195	0.16673	0.432973	0.259172	0.0678003	0.221921	NA	NA	NA	NA	NA	NA	NA	NA	NA	NA	NA	NA	NA	NA	NA	NA	NA	NA	NA	NA
augustus_masked-scaffold194-size125457-abinit-gene-0.0	NA	NA	0.433277	0.164735	0.440186	0.088853	0.0520911	0.0599021	NA	NA	NA	NA	NA	NA	NA	NA	NA	NA	NA	NA	NA	NA	NA	NA	NA	NA	NA	NA
augustus_masked-scaffold194-size125457-abinit-gene-0.2	FBgn0061220	FBgn0002622	0.430502	0.169832	0.440246	0.273167	0.0602312	0.272239	0.0037	0.0655	0.0569	2.12e-06	NA	NA	NA	NA	NA	NA	NA	NA	NA	NA	NA	NA	NA	NA	NA	NA
augustus_masked-scaffold19401-size628-abinit-gene-0.0	NA	NA	NA	NA	NA	NA	NA	NA	NA	NA	NA	NA	NA	NA	NA	NA	NA	NA	NA	NA	NA	NA	NA	NA	NA	NA	NA	NA
augustus_masked-scaffold1942-size19454-abinit-gene-0.2	FBgn0200531	FBgn0052412	0.430647	0.167026	0.437185	0.259172	0.0724346	0.40749	0.0421	0.1571	0.268	6.24e-07	NA	NA	NA	NA	NA	NA	NA	NA	NA	NA	NA	NA	NA	NA	NA	NA
augustus_masked-scaffold1948-size12176-abinit-gene-0.2	FBgn0197622	FBgn0027841	0.431867	0.170122	0.441158	0.231917	0.0532187	0.0803154	0.0033	0.1197	0.0278	8.55e-19	FBgn0027841	FBgn0125820	FBgn0115148	FBgn0190742	FBgn0242611	FBgn0161947	FBgn0216173	FBgn0172784	FBgn0080519	FBgn0197622	FBgn0093932	FBgn0146063	0.0305	0.0428	0.202276	0.237655
augustus_masked-scaffold1949-size25453-abinit-gene-0.0	FBgn0198234	FBgn0039343	0.431525	0.167811	0.436769	0.349702	0.0931372	0.221921	0.0313	0.1952	0.1605	2.93e-22	NA	NA	NA	NA	NA	NA	NA	NA	NA	NA	NA	NA	NA	NA	NA	NA
augustus_masked-scaffold195-size50053-abinit-gene-0.5	FBgn0210465	FBgn0037730	0.435957	0.16787	0.462059	0.0629939	0.0480557	1.3146	0.0099	0.1557	0.0635	2.34e-25	FBgn0037730	FBgn0125659	FBgn0109571	FBgn0192237	FBgn0241853	FBgn0149888	FBgn0214759	FBgn0181086	FBgn0081775	FBgn0210465	FBgn0100160	FBgn0132911	0.1005	0.0777	0.135397	0.185882
augustus_masked-scaffold195-size50053-abinit-gene-0.7	FBgn0210466	FBgn0019624	0.438375	0.16732	0.441165	0.0666494	0.0520911	0.123095	0.0064	0.1256	0.0513	2.21e-07	FBgn0019624	FBgn0125661	FBgn0110679	FBgn0067172	FBgn0241335	FBgn0149889	FBgn0216522	FBgn0178845	FBgn0073243	FBgn0210466	FBgn0100161	FBgn0132912	0.0699	0.1097	0.249734	0.269782
augustus_masked-scaffold195-size50053-abinit-gene-0.8	FBgn0210948	FBgn0037955	0.433131	0.167081	0.442443	0.0781055	0.0855088	0.088981	0.0124	0.1794	0.0692	2.5e-21	FBgn0037955	FBgn0126869	FBgn0109413	FBgn0192095	FBgn0227961	FBgn0149975	FBgn0214756	FBgn0180921	FBgn0079973	FBgn0210948	FBgn0100056	FBgn0145336	0.0596	0.047	0.256685	0.274436
augustus_masked-scaffold1952-size19947-abinit-gene-0.0	NA	NA	0.434565	0.172114	0.443033	0.157048	0.0904814	0.295772	NA	NA	NA	NA	NA	NA	NA	NA	NA	NA	NA	NA	NA	NA	NA	NA	NA	NA	NA	NA
augustus_masked-scaffold1954-size20085-abinit-gene-0.0	NA	NA	0.430079	0.168465	0.435883	0.386708	1.10183	0.336987	NA	NA	NA	NA	NA	NA	NA	NA	NA	NA	NA	NA	NA	NA	NA	NA	NA	NA	NA	NA
augustus_masked-scaffold1955-size11169-abinit-gene-0.0	FBgn0205813	FBgn0025621	0.44417	0.166967	0.455317	1.36689	0.0724346	1.23686	0.0236	0.1051	0.2244	1.76e-11	NA	NA	NA	NA	NA	NA	NA	NA	NA	NA	NA	NA	NA	NA	NA	NA
augustus_masked-scaffold1956-size47898-abinit-gene-0.0	FBgn0197867	FBgn0261053	0.431166	0.172992	0.441434	0.206783	1.05752	1.29619	0.0129	0.1016	0.1267	6.75e-21	NA	NA	NA	NA	NA	NA	NA	NA	NA	NA	NA	NA	NA	NA	NA	NA
augustus_masked-scaffold1957-size44547-abinit-gene-0.3	FBgn0202899	FBgn0011566	0.431653	0.166708	0.437726	0.294162	0.116748	0.401483	0.0041	0.1617	0.0254	2.84e-26	NA	NA	NA	NA	NA	NA	NA	NA	NA	NA	NA	NA	NA	NA	NA	NA
augustus_masked-scaffold1957-size44547-abinit-gene-0.4	FBgn0202898	FBgn0029629	0.433382	0.169992	0.437542	0.238644	0.241906	0.118564	0.0001	0.1142	0.001	8.83e-15	FBgn0029629	FBgn0129021	FBgn0104893	FBgn0195937	FBgn0234424	FBgn0150543	FBgn0218328	FBgn0173773	FBgn0081214	FBgn0202898	FBgn0098942	FBgn0138814	0.0044	0.0181	0.0229592	0.0576528
augustus_masked-scaffold1959-size32893-abinit-gene-0.0	NA	NA	0.435901	0.168145	0.443585	1.31156	0.153199	1.28602	NA	NA	NA	NA	NA	NA	NA	NA	NA	NA	NA	NA	NA	NA	NA	NA	NA	NA	NA	NA
augustus_masked-scaffold1959-size32893-abinit-gene-0.1	FBgn0201259	NA	0.43286	0.16837	0.43896	0.245407	0.121679	0.186966	0.0284	0.1343	0.2117	2.64e-07	NA	NA	NA	NA	NA	NA	NA	NA	NA	NA	NA	NA	NA	NA	NA	NA
augustus_masked-scaffold1959-size32893-abinit-gene-0.2	NA	NA	0.433425	0.168932	0.442275	0.539373	0.113837	0.598772	NA	NA	NA	NA	NA	NA	NA	NA	NA	NA	NA	NA	NA	NA	NA	NA	NA	NA	NA	NA
augustus_masked-scaffold1961-size17665-abinit-gene-0.0	FBgn0209790	FBgn0037645	0.429968	0.16736	0.437284	0.344199	0.0701215	0.423118	0.0196	0.1502	0.1306	3.23e-19	NA	NA	NA	NA	NA	NA	NA	NA	NA	NA	NA	NA	NA	NA	NA	NA
augustus_masked-scaffold1964-size44258-abinit-gene-0.0	NA	NA	0.432562	0.166632	0.437581	1.0562	0.0990215	0.34514	NA	NA	NA	NA	NA	NA	NA	NA	NA	NA	NA	NA	NA	NA	NA	NA	NA	NA	NA	NA
augustus_masked-scaffold1965-size11093-abinit-gene-0.0	FBgn0208706	FBgn0034997	0.43225	0.166327	0.438605	0.17949	0.101593	0.264449	0.0099	0.1208	0.0822	3.87e-24	FBgn0034997	FBgn0128443	FBgn0115113	FBgn0183587	FBgn0232001	FBgn0157602	FBgn0224185	FBgn0166790	FBgn0077426	FBgn0208706	FBgn0088427	FBgn0144047	0.0469	0.0637	0.0768138	0.130011
augustus_masked-scaffold197-size74663-abinit-gene-0.0	FBgn0208027	FBgn0033056	0.440173	0.166812	0.445311	1.32615	0.0712867	1.26841	0.0402	0.1595	0.252	1.82e-07	FBgn0033056	FBgn0128414	FBgn0103140	FBgn0182110	FBgn0236773	FBgn0149418	FBgn0223985	FBgn0171400	FBgn0080631	FBgn0208027	FBgn0090848	FBgn0144020	0.2512	0.314	0.125762	0.178273
augustus_masked-scaffold197-size74663-abinit-gene-0.2	FBgn0208032	FBgn0038107	0.433526	0.165847	0.439981	0.0563077	0.0735649	0.0674451	0.0076	0.1079	0.0701	1.4e-06	FBgn0038107	FBgn0128419	FBgn0109312	FBgn0191997	FBgn0068388	FBgn0148688	FBgn0223986	FBgn0180823	FBgn0245993	FBgn0208032	FBgn0090850	FBgn0144024	0.1749	0.109	0.0787893	0.132104
augustus_masked-scaffold197-size74663-abinit-gene-0.3	FBgn0208562	FBgn0033055	0.435002	0.167893	0.441324	0.125089	0.064397	0.125489	0.0182	0.1597	0.114	2.74e-18	FBgn0033055	FBgn0128389	FBgn0115344	FBgn0182164	FBgn0237986	FBgn0154302	FBgn0223317	FBgn0171447	FBgn0080634	FBgn0208562	FBgn0088081	FBgn0141104	0.0873	0.0699	0.177222	0.220192
augustus_masked-scaffold197-size74663-abinit-gene-0.8	NA	NA	0.430447	0.171352	0.439177	0.096579	0.124574	0.145311	NA	NA	NA	NA	NA	NA	NA	NA	NA	NA	NA	NA	NA	NA	NA	NA	NA	NA	NA	NA
augustus_masked-scaffold19717-size620-abinit-gene-0.0	NA	NA	NA	NA	NA	NA	NA	NA	NA	NA	NA	NA	NA	NA	NA	NA	NA	NA	NA	NA	NA	NA	NA	NA	NA	NA	NA	NA
augustus_masked-scaffold19721-size620-abinit-gene-0.0	NA	NA	0.429412	0.167903	0.436128	0.067582	0.0633003	0.287864	NA	NA	NA	NA	NA	NA	NA	NA	NA	NA	NA	NA	NA	NA	NA	NA	NA	NA	NA	NA
augustus_masked-scaffold1973-size33907-abinit-gene-0.1	FBgn0197335	FBgn0031961	0.436974	0.170221	0.44824	1.35093	0.143882	1.3146	0.179	0.4142	0.4322	6.41e-05	FBgn0031961	FBgn0119033	FBgn0115642	FBgn0193861	FBgn0235749	FBgn0157081	FBgn0225928	FBgn0168198	FBgn0080099	FBgn0197335	FBgn0099820	FBgn0139788	0.1688	0.0376	5.37e-18	4.43e-16
augustus_masked-scaffold1974-size11690-abinit-gene-0.1	NA	NA	0.432594	0.168293	0.436917	0.480185	0.107655	0.30388	NA	NA	NA	NA	NA	NA	NA	NA	NA	NA	NA	NA	NA	NA	NA	NA	NA	NA	NA	NA
augustus_masked-scaffold1978-size31250-abinit-gene-0.0	FBgn0206537	FBgn0029659	0.523892	0.167182	0.53731	1.37039	0.0592843	1.35897	0.0093	0.1483	0.0625	7.52e-10	NA	NA	NA	NA	NA	NA	NA	NA	NA	NA	NA	NA	NA	NA	NA	NA
augustus_masked-scaffold1978-size31250-abinit-gene-0.1	FBgn0206536	FBgn0029661	0.486803	0.166394	0.51748	1.41385	0.0814821	1.43526	0.0115	0.0945	0.1218	4.46e-09	NA	NA	NA	NA	NA	NA	NA	NA	NA	NA	NA	NA	NA	NA	NA	NA
augustus_masked-scaffold19780-size619-abinit-gene-0.0	NA	NA	0.435014	0.169345	0.44382	0.0666494	0.0526447	0.0557444	NA	NA	NA	NA	NA	NA	NA	NA	NA	NA	NA	NA	NA	NA	NA	NA	NA	NA	NA	NA
augustus_masked-scaffold1979-size11015-abinit-gene-0.0	FBgn0206661	FBgn0030041	0.433923	0.170211	0.442591	0.0595084	0.0520911	0.0635969	0.0306	0.1598	0.1912	4.35e-08	FBgn0030041	FBgn0119983	FBgn0111251	FBgn0187746	FBgn0234916	FBgn0157840	FBgn0221887	FBgn0176182	FBgn0071464	FBgn0206661	FBgn0099574	FBgn0137608	0.2437	0.2315	0.788952	0.513262
augustus_masked-scaffold1979-size11015-abinit-gene-0.1	NA	NA	0.4403	NA	NA	0.0454198	0	0	NA	NA	NA	NA	NA	NA	NA	NA	NA	NA	NA	NA	NA	NA	NA	NA	NA	NA	NA	NA
augustus_masked-scaffold1979-size11015-abinit-gene-0.2	FBgn0205782	FBgn0023506	0.429813	NA	NA	0.080096	0	0	0.0301	0.1154	0.2612	4.88e-07	NA	NA	NA	NA	NA	NA	NA	NA	NA	NA	NA	NA	NA	NA	NA	NA
augustus_masked-scaffold198-size66291-abinit-gene-0.2	FBgn0206896	FBgn0034180	0.440458	0.169579	0.468838	0.928892	0.0689797	1.40134	0.009	0.1132	0.0796	1.03e-15	FBgn0034180	FBgn0130093	FBgn0114399	FBgn0196793	FBgn0231843	FBgn0149219	FBgn0223901	FBgn0174898	FBgn0073877	FBgn0206896	FBgn0090464	FBgn0141068	0.157	0.1251	0.0393621	0.0833655
augustus_masked-scaffold1984-size16804-abinit-gene-0.0	FBgn0197474	NA	0.432089	0.167399	0.438685	0.200956	0.0746415	0.192303	0.0096	0.1736	0.0553	1.24e-05	NA	NA	NA	NA	NA	NA	NA	NA	NA	NA	NA	NA	NA	NA	NA	NA
augustus_masked-scaffold1987-size32642-abinit-gene-0.0	FBgn0203169	NA	0.433113	0.179687	0.441095	0.266137	1.13845	0.81426	0.1025	0.2591	0.3958	1.49e-07	NA	NA	NA	NA	NA	NA	NA	NA	NA	NA	NA	NA	NA	NA	NA	NA
augustus_masked-scaffold1989-size10946-abinit-gene-0.0	FBgn0207731	FBgn0032010	0.431572	0.169135	0.43817	0.408101	0.356468	0.30388	0.0642	0.4732	0.1356	1.96e-76	FBgn0032010	FBgn0117665	FBgn0115608	FBgn0193829	FBgn0228909	FBgn0156988	FBgn0225819	FBgn0168042	FBgn0080803	FBgn0207731	FBgn0092294	FBgn0136999	0.137	0.1246	0.228446	0.254833
augustus_masked-scaffold19898-size616-abinit-gene-0.0	NA	NA	NA	NA	NA	NA	NA	NA	NA	NA	NA	NA	NA	NA	NA	NA	NA	NA	NA	NA	NA	NA	NA	NA	NA	NA	NA	NA
augustus_masked-scaffold1990-size12252-abinit-gene-0.0	FBgn0202199	FBgn0033770	0.430884	0.166662	0.436711	0.245407	0.100333	0.427605	0.0075	0.2021	0.0373	1.5e-08	NA	NA	NA	NA	NA	NA	NA	NA	NA	NA	NA	NA	NA	NA	NA	NA
augustus_masked-scaffold19918-size615-abinit-gene-0.0	NA	NA	NA	NA	NA	NA	NA	NA	NA	NA	NA	NA	NA	NA	NA	NA	NA	NA	NA	NA	NA	NA	NA	NA	NA	NA	NA	NA
augustus_masked-scaffold1995-size10927-abinit-gene-0.0	NA	NA	0.432226	0.168629	0.436659	0.120176	0.0787142	0.136053	NA	NA	NA	NA	NA	NA	NA	NA	NA	NA	NA	NA	NA	NA	NA	NA	NA	NA	NA	NA
augustus_masked-scaffold1997-size37267-abinit-gene-0.3	NA	NA	0.435853	0.167871	0.442159	0.0761397	0.0602312	0.249376	NA	NA	NA	NA	NA	NA	NA	NA	NA	NA	NA	NA	NA	NA	NA	NA	NA	NA	NA	NA
augustus_masked-scaffold1999-size39892-abinit-gene-0.3	FBgn0197653	FBgn0040551	0.4348	0.168285	0.451999	0.392931	0.0990215	1.33493	0.0001	0.1084	0.001	0.000137775	FBgn0040551	FBgn0125851	FBgn0111713	FBgn0190402	FBgn0243286	FBgn0161987	FBgn0224391	FBgn0178956	FBgn0071197	FBgn0197653	FBgn0094604	FBgn0146101	0.1233	0.1118	0.823008	0.523296
augustus_masked-scaffold2-size192349-abinit-gene-0.4	FBgn0209837	FBgn0039379	0.432259	0.166423	0.444526	0.294162	0.0701215	0.876148	0.0148	0.2123	0.0695	1.21e-23	FBgn0039379	FBgn0129761	FBgn0103728	FBgn0192688	FBgn0240796	FBgn0159131	FBgn0214870	FBgn0165220	FBgn0079200	FBgn0209837	FBgn0093797	FBgn0145700	0.0839	0.109	0.106403	0.160665
augustus_masked-scaffold2-size192349-abinit-gene-0.5	FBgn0209838	FBgn0039380	0.432843	0.167357	0.438191	0.266137	0.0814821	0.336987	0.0001	0.0915	0.001	1.51e-09	FBgn0039380	FBgn0129763	FBgn0103729	FBgn0192689	FBgn0240797	FBgn0159132	FBgn0214871	FBgn0165221	FBgn0079204	FBgn0209838	FBgn0093798	FBgn0145701	0.01	0.0038	0.310761	0.307416
augustus_masked-scaffold2-size192349-abinit-gene-1.14	FBgn0209849	FBgn0037231	0.433171	0.166678	0.440319	0.0790944	0.0559123	0.0684303	0.0041	0.1525	0.0268	6.84e-13	FBgn0037231	FBgn0124885	FBgn0103981	FBgn0191180	FBgn0242440	FBgn0149938	FBgn0214150	FBgn0165658	FBgn0082015	FBgn0209849	FBgn0093839	FBgn0145471	0.0377	0.0378	0.991708	0.571934
augustus_masked-scaffold2-size192349-abinit-gene-1.18	FBgn0211597	FBgn0037742	0.429186	0.16608	0.431437	0.206783	0.0724346	0.177067	0.0025	0.2106	0.0117	1.77e-29	FBgn0037742	FBgn0121725	FBgn0109557	FBgn0192227	FBgn0241839	FBgn0160825	FBgn0213138	FBgn0181071	FBgn0081802	FBgn0211597	FBgn0100187	FBgn0147593	0.0272	0.0462	0.0328333	0.0744352
augustus_masked-scaffold2-size192349-abinit-gene-1.20	FBgn0211595	FBgn0037579	0.430876	0.168077	0.43583	0.067582	0.0494015	0.0867002	0.0216	0.331	0.0652	5.43e-07	FBgn0037579	FBgn0121715	FBgn0102457	FBgn0265132	FBgn0242922	FBgn0161023	FBgn0215194	FBgn0178592	FBgn0074862	FBgn0211595	FBgn0095364	FBgn0147592	0.2215	0.1722	0.432085	0.371126
augustus_masked-scaffold2-size192349-abinit-gene-1.21	FBgn0209853	FBgn0037578	0.430943	0.170849	0.439341	0.113583	0.0575058	0.125489	0.026	0.1499	0.1732	5.35e-14	FBgn0037578	FBgn0124889	FBgn0109678	FBgn0192334	FBgn0241951	FBgn0161706	FBgn0216105	FBgn0181200	FBgn0081890	FBgn0209853	FBgn0093687	FBgn0145474	0.149	0.1088	0.0272157	0.0654809
augustus_masked-scaffold2-size192349-abinit-gene-1.22	FBgn0211594	FBgn0004908	0.431674	0.167085	0.43402	0.072291	0.0655116	0.163828	0.0026	0.1248	0.0206	1.78e-09	FBgn0004908	FBgn0121704	FBgn0102347	FBgn0190059	FBgn0242921	FBgn0161021	FBgn0215192	FBgn0178591	FBgn0080344	FBgn0211594	FBgn0095363	FBgn0147591	0.0342	0.0232	0.36868	0.338717
augustus_masked-scaffold2-size192349-abinit-gene-1.23	FBgn0209854	FBgn0040529	0.431645	0.167641	0.438038	0.238644	0.0666443	0.152187	0.0113	0.103	0.1093	0.00241809	FBgn0040529	FBgn0124890	FBgn0109679	FBgn0192335	FBgn0241953	FBgn0161707	FBgn0216106	FBgn0181201	FBgn0081892	FBgn0209854	FBgn0093688	FBgn0145476	0.2142	0.1066	0.0900446	0.144144
augustus_masked-scaffold2-size192349-abinit-gene-1.25	FBgn0209839	FBgn0039381	0.432198	0.167917	0.437408	0.139219	0.0655116	0.320563	0.0404	0.1914	0.2109	2.42e-08	NA	NA	NA	NA	NA	NA	NA	NA	NA	NA	NA	NA	NA	NA	NA	NA
augustus_masked-scaffold2-size192349-abinit-gene-1.3	FBgn0209843	FBgn0037744	0.432345	0.168571	0.437933	0.111562	0.0502003	0.465263	0.0165	0.1713	0.0965	1.06e-16	FBgn0037744	FBgn0124876	FBgn0109331	FBgn0190165	FBgn0068220	FBgn0161892	FBgn0213973	FBgn0178699	FBgn0081050	FBgn0209843	FBgn0100030	FBgn0145463	0.1198	0.0839	0.0411254	0.085858
augustus_masked-scaffold2-size192349-abinit-gene-1.4	FBgn0211606	FBgn0266720	0.432073	0.166333	0.442979	0.0578728	0.0506344	0.0763053	0.0044	0.1655	0.0263	1.94e-13	NA	NA	NA	NA	NA	NA	NA	NA	NA	NA	NA	NA	NA	NA	NA	NA
augustus_masked-scaffold2-size192349-abinit-gene-1.5	FBgn0209844	FBgn0037746	0.430893	0.167679	0.439536	0.0761397	0.0583743	0.110676	0.0304	0.1683	0.1808	2.21e-14	NA	NA	NA	NA	NA	NA	NA	NA	NA	NA	NA	NA	NA	NA	NA	NA
augustus_masked-scaffold20-size272131-abinit-gene-2.3	FBgn0200924	FBgn0037183	0.437128	0.179239	0.437268	0.578742	1.25746	0.209405	0.0333	0.2075	0.1605	2.36e-08	NA	NA	NA	NA	NA	NA	NA	NA	NA	NA	NA	NA	NA	NA	NA	NA
augustus_masked-scaffold20-size272131-abinit-gene-2.9	NA	NA	0.446927	0.168757	0.462792	1.36689	0.0724346	1.36584	NA	NA	NA	NA	NA	NA	NA	NA	NA	NA	NA	NA	NA	NA	NA	NA	NA	NA	NA	NA
augustus_masked-scaffold200-size60706-abinit-gene-0.0	FBgn0198871	FBgn0261090	0.432746	0.170086	0.437642	0.408101	0.135685	0.427605	0.1302	0.2648	0.4917	0.0840589	NA	NA	NA	NA	NA	NA	NA	NA	NA	NA	NA	NA	NA	NA	NA	NA
augustus_masked-scaffold20012-size613-abinit-gene-0.0	NA	NA	NA	NA	NA	NA	NA	NA	NA	NA	NA	NA	NA	NA	NA	NA	NA	NA	NA	NA	NA	NA	NA	NA	NA	NA	NA	NA
augustus_masked-scaffold2003-size36953-abinit-gene-0.0	NA	NA	0.432805	0.16684	0.44112	0.14936	0.0777574	1.03453	NA	NA	NA	NA	NA	NA	NA	NA	NA	NA	NA	NA	NA	NA	NA	NA	NA	NA	NA	NA
augustus_masked-scaffold20088-size611-abinit-gene-0.0	NA	NA	NA	NA	NA	NA	NA	NA	NA	NA	NA	NA	NA	NA	NA	NA	NA	NA	NA	NA	NA	NA	NA	NA	NA	NA	NA	NA
augustus_masked-scaffold201-size164817-abinit-gene-0.0	FBgn0200238	FBgn0259935	0.432956	0.166889	0.437673	1.29881	0.0724346	0.328957	0.011	0.09	0.1226	0.000751353	NA	NA	NA	NA	NA	NA	NA	NA	NA	NA	NA	NA	NA	NA	NA	NA
augustus_masked-scaffold201-size164817-abinit-gene-0.10	FBgn0200367	FBgn0263108	0.437584	0.167523	0.456863	1.45008	0.0814821	1.37805	0.0126	0.1287	0.0977	2.14e-14	NA	NA	NA	NA	NA	NA	NA	NA	NA	NA	NA	NA	NA	NA	NA	NA
augustus_masked-scaffold201-size164817-abinit-gene-0.11	FBgn0199486	FBgn0266582	0.465446	0.166636	0.486541	1.2787	0.0544822	1.2158	0.0091	0.1119	0.0817	1.17e-09	FBgn0266582	FBgn0123553	FBgn0106737	FBgn0185069	FBgn0238914	FBgn0158345	FBgn0220030	FBgn0169009	FBgn0071434	FBgn0199486	FBgn0087260	FBgn0135102	0.053	0.054	0.952275	0.561842
augustus_masked-scaffold201-size164817-abinit-gene-0.3	FBgn0200361	FBgn0035734	0.432505	0.167357	0.438341	0.153137	0.119507	0.148687	0.0332	0.144	0.2307	1.01e-05	FBgn0035734	FBgn0122858	FBgn0106659	FBgn0185685	FBgn0238844	FBgn0162608	FBgn0218650	FBgn0169735	FBgn0073311	FBgn0200361	FBgn0101997	FBgn0135748	0.2634	0.3274	0.238861	0.26226
augustus_masked-scaffold201-size164817-abinit-gene-0.5	FBgn0199489	FBgn0035735	0.432476	0.167328	0.437142	0.238644	0.0855088	0.320563	0.0567	0.1805	0.314	0.00282999	NA	NA	NA	NA	NA	NA	NA	NA	NA	NA	NA	NA	NA	NA	NA	NA
augustus_masked-scaffold201-size164817-abinit-gene-0.9	FBgn0199487	FBgn0036110	0.43614	0.170681	0.47833	0.130369	0.0996711	1.06037	0.0111	0.2269	0.0489	1.92e-09	NA	NA	NA	NA	NA	NA	NA	NA	NA	NA	NA	NA	NA	NA	NA	NA
augustus_masked-scaffold201-size164817-abinit-gene-1.5	FBgn0199485	FBgn0035407	0.432393	0.167629	0.440603	0.231917	0.0724346	0.0925833	0.0145	0.26	0.0559	1.12e-16	NA	NA	NA	NA	NA	NA	NA	NA	NA	NA	NA	NA	NA	NA	NA	NA
augustus_masked-scaffold201-size164817-abinit-gene-1.6	FBgn0200370	FBgn0052280	0.433537	0.167909	0.440073	0.414088	0.187581	0.34514	0.0001	0.0599	0.001	5.05e-05	FBgn0052280	FBgn0122866	FBgn0107164	FBgn0185438	FBgn0237680	FBgn0159273	FBgn0219762	FBgn0169461	FBgn0076822	FBgn0200370	FBgn0101267	FBgn0135757	0.015	0.0409	0.297026	0.298717
augustus_masked-scaffold2010-size16570-abinit-gene-0.0	FBgn0203818	FBgn0030352	0.439815	0.166514	0.448997	1.25769	0.0746415	1.20733	0.0161	0.1542	0.1046	1.35e-13	FBgn0030352	FBgn0120222	FBgn0110667	FBgn0188573	FBgn0233244	FBgn0157752	FBgn0227459	FBgn0168174	FBgn0073958	FBgn0203818	FBgn0098577	FBgn0138636	0.0963	0.1142	0.382167	0.345488
augustus_masked-scaffold2010-size16570-abinit-gene-0.1	FBgn0203963	FBgn0023510	0.456521	0.168116	0.461045	1.47196	0.0777574	1.3866	0.0055	0.2016	0.0271	1.26e-103	NA	NA	NA	NA	NA	NA	NA	NA	NA	NA	NA	NA	NA	NA	NA	NA
augustus_masked-scaffold2010-size16570-abinit-gene-0.2	FBgn0203964	FBgn0023509	0.434866	0.166909	0.457028	0.219021	0.0622415	1.14726	0.0357	0.2109	0.1694	1.08e-19	FBgn0023509	FBgn0119458	FBgn0105164	FBgn0196050	FBgn0233763	FBgn0155820	FBgn0218332	FBgn0174082	FBgn0249148	FBgn0203964	FBgn0096461	FBgn0137471	0.1862	0.2028	0.412272	0.360903
augustus_masked-scaffold2012-size19190-abinit-gene-0.1	FBgn0199550	FBgn0040828	0.427938	NA	0.44218	0.125089	0	0.0480993	0.0052	0.0977	0.0532	0.000308428	NA	NA	NA	NA	NA	NA	NA	NA	NA	NA	NA	NA	NA	NA	NA	NA
augustus_masked-scaffold2016-size33673-abinit-gene-0.2	FBgn0211671	FBgn0038529	0.429942	0.167891	0.435358	0.364004	0.0963946	0.242096	0.0161	0.138	0.1163	1.36e-07	NA	NA	NA	NA	NA	NA	NA	NA	NA	NA	NA	NA	NA	NA	NA	NA
augustus_masked-scaffold2019-size16997-abinit-gene-0.2	FBgn0204230	FBgn0030631	0.431699	0.168887	0.437813	0.280155	0.178526	0.352744	0.017	0.1259	0.1353	2.29e-30	FBgn0030631	FBgn0125047	FBgn0110097	FBgn0188771	FBgn0234660	FBgn0152180	FBgn0222020	FBgn0175062	FBgn0079453	FBgn0204230	FBgn0098238	FBgn0137925	0.0771	0.1	0.0270001	0.0651082
augustus_masked-scaffold2019-size16997-abinit-gene-0.3	FBgn0203559	FBgn0000028	0.441364	0.169201	0.443246	1.07267	0.0937943	1.05353	0.0001	0.0636	0.001	3.25e-06	FBgn0000028	FBgn0125416	FBgn0111609	FBgn0187465	FBgn0233604	FBgn0152349	FBgn0222013	FBgn0179878	FBgn0247997	FBgn0203559	FBgn0098048	FBgn0138166	0.043	0.0135	0.0623139	0.113955
augustus_masked-scaffold202-size159099-abinit-gene-0.1	FBgn0202375	FBgn0011661	0.449271	0.169619	0.448718	1.34234	0.222146	1.2271	0.0015	0.0571	0.0263	1.04e-14	FBgn0011661	FBgn0119552	FBgn0111227	FBgn0187731	FBgn0234898	FBgn0150639	FBgn0218882	FBgn0168626	FBgn0070564	FBgn0202375	FBgn0096135	FBgn0138316	0.0081	0.0237	0.0391825	0.0833141
augustus_masked-scaffold202-size159099-abinit-gene-0.2	FBgn0202374	FBgn0030066	0.430543	0.167969	0.447283	0.117863	0.0701215	1.33493	0.0477	0.324	0.1472	1.62e-15	NA	NA	NA	NA	NA	NA	NA	NA	NA	NA	NA	NA	NA	NA	NA	NA
augustus_masked-scaffold202-size159099-abinit-gene-0.6	FBgn0204563	FBgn0053002	0.437693	0.170918	0.458286	0.212823	0.103628	1.36249	0.1978	0.6081	0.3253	4.01e-05	FBgn0053002	FBgn0121222	FBgn0116503	FBgn0194102	FBgn0232304	FBgn0153001	FBgn0226313	FBgn0172994	FBgn0077244	FBgn0204563	FBgn0100994	FBgn0140630	0.1843	0.0376	1.33e-08	3.27e-07
augustus_masked-scaffold20229-size607-abinit-gene-0.0	NA	NA	0.430573	0.164983	0.435482	0.0713584	0.0449524	0.0992888	NA	NA	NA	NA	NA	NA	NA	NA	NA	NA	NA	NA	NA	NA	NA	NA	NA	NA	NA	NA
augustus_masked-scaffold2023-size33902-abinit-gene-0.1	FBgn0206482	FBgn0024943	0.43734	0.168151	0.481554	0.48146	0.0666443	1.3263	0.0604	0.1548	0.3899	3.82e-08	NA	NA	NA	NA	NA	NA	NA	NA	NA	NA	NA	NA	NA	NA	NA	NA
augustus_masked-scaffold20231-size607-abinit-gene-0.0	NA	NA	0.43292	0.168132	0.456003	0.170002	0.04625	0.92511	NA	NA	NA	NA	NA	NA	NA	NA	NA	NA	NA	NA	NA	NA	NA	NA	NA	NA	NA	NA
augustus_masked-scaffold2026-size17488-abinit-gene-0.1	FBgn0211450	FBgn0038334	0.436219	0.168615	0.447877	0.0811103	0.0575058	0.0713737	0.0335	0.1364	0.246	5.61e-05	NA	NA	NA	NA	NA	NA	NA	NA	NA	NA	NA	NA	NA	NA	NA	NA
augustus_masked-scaffold2029-size32202-abinit-gene-0.1	FBgn0206776	FBgn0039924	0.433205	0.171512	0.446841	0.082148	0.15921	0.898494	0.0029	0.2309	0.0126	5.38e-27	NA	NA	NA	NA	NA	NA	NA	NA	NA	NA	NA	NA	NA	NA	NA	NA
augustus_masked-scaffold203-size96283-abinit-gene-0.0	NA	NA	0.440444	0.167726	0.442817	0.744679	0.128299	0.167945	NA	NA	NA	NA	NA	NA	NA	NA	NA	NA	NA	NA	NA	NA	NA	NA	NA	NA	NA	NA
augustus_masked-scaffold203-size96283-abinit-gene-0.1	FBgn0204984	FBgn0031718	0.435376	0.17235	0.441475	0.452459	1.3484	0.125489	0.0107	0.1446	0.0743	5.54e-14	FBgn0031718	FBgn0118927	FBgn0116428	FBgn0194045	FBgn0236361	FBgn0163482	FBgn0223048	FBgn0172920	FBgn0072744	FBgn0204984	FBgn0091773	FBgn0144627	0.1295	0.1333	0.881339	0.542907
augustus_masked-scaffold203-size96283-abinit-gene-0.13	FBgn0204990	FBgn0031708	0.43292	0.167755	0.440392	0.368455	0.113837	0.0803154	0.0002	0.1716	0.001	0.000104629	FBgn0031708	FBgn0118933	FBgn0116435	FBgn0194048	FBgn0236366	FBgn0163489	FBgn0217060	FBgn0172927	FBgn0080306	FBgn0204990	FBgn0092537	FBgn0144644	0.0672	0.1072	0.106296	0.160653
augustus_masked-scaffold203-size96283-abinit-gene-0.14	FBgn0206713	FBgn0031707	0.436801	0.169619	0.438982	0.545277	0.0996711	0.574971	0.0144	0.1583	0.0912	1.37e-13	FBgn0031707	FBgn0117773	FBgn0117204	FBgn0194730	FBgn0242498	FBgn0163431	FBgn0217093	FBgn0173457	FBgn0072749	FBgn0206713	FBgn0091422	FBgn0140728	0.0939	0.0975	0.859924	0.536698
augustus_masked-scaffold203-size96283-abinit-gene-0.4	FBgn0204985	FBgn0014189	0.434534	0.16814	0.441713	0.439615	0.107655	0.532436	0.0001	0.1314	0.001	5.07e-21	FBgn0014189	FBgn0118928	FBgn0116429	FBgn0183720	FBgn0068148	FBgn0163484	FBgn0216907	FBgn0172921	FBgn0080220	FBgn0204985	FBgn0091774	FBgn0144630	0.0001	0.011	0.00203285	0.00962857
augustus_masked-scaffold203-size96283-abinit-gene-0.8	FBgn0204988	FBgn0031713	0.435627	0.168277	0.441779	0.67615	0.106305	0.0772953	0.0146	0.1573	0.0931	6e-19	FBgn0031713	FBgn0118931	FBgn0116433	FBgn0194046	FBgn0236364	FBgn0163487	FBgn0216911	FBgn0172925	FBgn0080226	FBgn0204988	FBgn0091777	FBgn0144637	0.1078	0.0936	0.363546	0.33604
augustus_masked-scaffold2030-size16522-abinit-gene-0.0	FBgn0202942	FBgn0040309	0.438306	0.167223	0.444692	1.4359	0.0805819	1.37805	0.0047	0.1524	0.0308	7.37e-11	NA	NA	NA	NA	NA	NA	NA	NA	NA	NA	NA	NA	NA	NA	NA	NA
augustus_masked-scaffold2030-size16522-abinit-gene-0.1	FBgn0203015	FBgn0010198;FBgn0033555	0.428936	0.167247	0.437398	0.0842942	0.0592843	0.22853	0	0.0416	0.001	0.00153874	NA	NA	NA	NA	NA	NA	NA	NA	NA	NA	NA	NA	NA	NA	NA	NA
augustus_masked-scaffold20317-size605-abinit-gene-0.0	NA	NA	NA	NA	NA	NA	NA	NA	NA	NA	NA	NA	NA	NA	NA	NA	NA	NA	NA	NA	NA	NA	NA	NA	NA	NA	NA	NA
augustus_masked-scaffold2035-size23519-abinit-gene-0.1	FBgn0201896	FBgn0005590	0.432829	0.170251	0.437738	0.300961	0.102279	0.295772	0.0279	0.1213	0.2297	5.26e-08	FBgn0005590	FBgn0120529	FBgn0113792	FBgn0193163	FBgn0230364	FBgn0163117	FBgn0221049	FBgn0171907	FBgn0076417	FBgn0201896	FBgn0096721	FBgn0140935	0.1955	0.1062	0.000307458	0.00223426
augustus_masked-scaffold2035-size23519-abinit-gene-0.2	NA	NA	0.431706	0.170383	0.438503	0.307903	0.182871	0.36808	NA	NA	NA	NA	NA	NA	NA	NA	NA	NA	NA	NA	NA	NA	NA	NA	NA	NA	NA	NA
augustus_masked-scaffold2036-size33165-abinit-gene-0.2	FBgn0203944	FBgn0030411	0.433555	0.174431	0.438737	0.104296	0.801315	0.0901659	0.0253	0.234	0.1083	1.62e-14	FBgn0030411	FBgn0131588	FBgn0109954	FBgn0188655	FBgn0234507	FBgn0150744	FBgn0227474	FBgn0166518	FBgn0075409	FBgn0203944	FBgn0098383	FBgn0139136	0.1	0.1686	0.00517099	0.019379
augustus_masked-scaffold2037-size24608-abinit-gene-0.2	FBgn0204357	FBgn0035078	0.429843	0.166688	0.437565	0.294162	0.0796523	0.312123	0.0688	0.2834	0.2428	1.02e-11	NA	NA	NA	NA	NA	NA	NA	NA	NA	NA	NA	NA	NA	NA	NA	NA
augustus_masked-scaffold20374-size604-abinit-gene-0.0	NA	NA	NA	NA	NA	NA	NA	NA	NA	NA	NA	NA	NA	NA	NA	NA	NA	NA	NA	NA	NA	NA	NA	NA	NA	NA	NA	NA
augustus_masked-scaffold2038-size14031-abinit-gene-0.0	FBgn0202933	FBgn0001330	0.431567	0.167869	0.440705	0.294162	0.0735649	0.992295	0.0277	0.2297	0.1204	1.35e-53	FBgn0001330	FBgn0125159	FBgn0104923	FBgn0188002	FBgn0234451	FBgn0150999	FBgn0227550	FBgn0173805	FBgn0076821	FBgn0202933	FBgn0098970	FBgn0138846	0.1548	0.1059	2.43e-05	0.000267316
augustus_masked-scaffold2039-size19510-abinit-gene-0.2	FBgn0203213	FBgn0029687	0.431858	0.168711	0.436966	0.174619	0.234808	0.468023	0.0052	0.0768	0.0671	0.00215102	FBgn0029687	FBgn0131923	FBgn0110893	FBgn0188256	FBgn0233854	FBgn0152370	FBgn0212274	FBgn0167254	FBgn0078597	FBgn0203213	FBgn0099258	FBgn0139232	0.2428	0.2436	0.988112	0.570985
augustus_masked-scaffold204-size87631-abinit-gene-0.0	NA	NA	0.433712	0.167497	0.440104	0.184522	0.0757104	0.192303	NA	NA	NA	NA	NA	NA	NA	NA	NA	NA	NA	NA	NA	NA	NA	NA	NA	NA	NA	NA
augustus_masked-scaffold204-size87631-abinit-gene-0.2	FBgn0207792	FBgn0085246	0.431066	0.168452	0.437526	0.189767	0.0583743	0.320563	0.0314	0.0887	0.3545	0.0379704	NA	NA	NA	NA	NA	NA	NA	NA	NA	NA	NA	NA	NA	NA	NA	NA
augustus_masked-scaffold204-size87631-abinit-gene-0.3	FBgn0207791	FBgn0010109	0.43083	0.167729	0.438181	0.252433	0.0746415	0.181893	0.0632	0.2601	0.2429	2.03e-10	FBgn0010109	FBgn0128287	FBgn0102969	FBgn0186956	FBgn0240397	FBgn0148488	FBgn0217773	FBgn0175588	FBgn0081256	FBgn0207791	FBgn0089638	FBgn0143659	0.108	0.0885	0.288464	0.294057
augustus_masked-scaffold2042-size28187-abinit-gene-0.0	FBgn0201317	FBgn0036805	0.432739	0.171349	0.441262	0.067582	0.0486916	0.0635969	0.0001	0.1485	0.001	1.17e-13	FBgn0036805	FBgn0124666	FBgn0107973	FBgn0184064	FBgn0068178	FBgn0160282	FBgn0212786	FBgn0169847	FBgn0077972	FBgn0201317	FBgn0087849	FBgn0134068	0.02	0.0149	0.523585	0.413832
augustus_masked-scaffold2042-size28187-abinit-gene-0.1	FBgn0201319	FBgn0036804	0.434399	0.169565	0.442901	0.0685218	0.0814821	0.427605	0.0048	0.1068	0.0453	1.02e-07	NA	NA	NA	NA	NA	NA	NA	NA	NA	NA	NA	NA	NA	NA	NA	NA
augustus_masked-scaffold20439-size603-abinit-gene-0.0	NA	NA	NA	NA	NA	NA	NA	NA	NA	NA	NA	NA	NA	NA	NA	NA	NA	NA	NA	NA	NA	NA	NA	NA	NA	NA	NA	NA
augustus_masked-scaffold20460-size602-abinit-gene-0.0	NA	NA	NA	NA	NA	NA	NA	NA	NA	NA	NA	NA	NA	NA	NA	NA	NA	NA	NA	NA	NA	NA	NA	NA	NA	NA	NA	NA
augustus_masked-scaffold205-size172042-abinit-gene-0.2	FBgn0211404	FBgn0039844	0.431362	0.167191	0.438427	0.354961	0.0689797	0.320563	0.0027	0.1066	0.0251	6.43e-21	FBgn0039844	FBgn0123957	FBgn0104100	FBgn0193000	FBgn0228770	FBgn0164829	FBgn0224735	FBgn0167872	FBgn0248388	FBgn0211404	FBgn0094801	FBgn0144933	0.0337	0.0361	0.804078	0.518013
augustus_masked-scaffold205-size172042-abinit-gene-1.3	FBgn0211408	FBgn0039850	0.434693	0.168995	0.459342	0.0951925	0.064397	1.41068	0.0449	0.1295	0.3468	0.00240892	NA	NA	NA	NA	NA	NA	NA	NA	NA	NA	NA	NA	NA	NA	NA	NA
augustus_masked-scaffold2052-size14829-abinit-gene-0.0	NA	NA	0.431666	0.170371	0.436806	0.380354	0.179267	0.287864	NA	NA	NA	NA	NA	NA	NA	NA	NA	NA	NA	NA	NA	NA	NA	NA	NA	NA	NA	NA
augustus_masked-scaffold2054-size26356-abinit-gene-0.2	FBgn0211782	NA	0.431271	0.168155	0.43769	0.314178	0.122352	0.34514	0.0119	0.2349	0.0506	3.27e-22	NA	NA	NA	NA	NA	NA	NA	NA	NA	NA	NA	NA	NA	NA	NA	NA
augustus_masked-scaffold2056-size10568-abinit-gene-0.2	FBgn0205786	FBgn0014466	0.432442	0.171505	0.442393	0.072291	0.0441247	0.0703972	0.0285	0.1398	0.2039	6.01e-05	FBgn0014466	FBgn0119718	FBgn0110470	FBgn0188484	FBgn0233350	FBgn0157911	FBgn0221988	FBgn0176496	FBgn0073699	FBgn0205786	FBgn0099365	FBgn0138522	0.1693	0.2813	0.00359426	0.0146837
augustus_masked-scaffold206-size97178-abinit-gene-0.2	FBgn0202477	FBgn0040352	0.436773	0.166297	0.451831	0.943896	0.0983456	1.01871	0.0797	0.1837	0.4339	0.0265517	FBgn0040352	FBgn0119749	FBgn0110814	FBgn0187974	FBgn0234406	FBgn0157390	FBgn0227357	FBgn0173755	FBgn0073004	FBgn0202477	FBgn0099472	FBgn0133728	0.3588	0.2302	0.0126352	0.0378027
augustus_masked-scaffold20610-size599-abinit-gene-0.0	NA	NA	NA	NA	NA	NA	NA	NA	NA	NA	NA	NA	NA	NA	NA	NA	NA	NA	NA	NA	NA	NA	NA	NA	NA	NA	NA	NA
augustus_masked-scaffold2063-size10524-abinit-gene-0.0	FBgn0203601	NA	0.449743	0.167373	0.459862	1.29881	0.0746415	1.30388	0.0041	0.1165	0.035	2.93e-06	NA	NA	NA	NA	NA	NA	NA	NA	NA	NA	NA	NA	NA	NA	NA	NA
augustus_masked-scaffold2065-size21557-abinit-gene-0.1	FBgn0198334	FBgn0037456	0.432858	0.170616	0.441019	0.294162	0.209757	0.279981	0.0863	0.2258	0.3824	3.54e-05	NA	NA	NA	NA	NA	NA	NA	NA	NA	NA	NA	NA	NA	NA	NA	NA
augustus_masked-scaffold2066-size25835-abinit-gene-0.0	NA	NA	0.436551	0.169453	0.439726	0.467947	0.111035	0.110676	NA	NA	NA	NA	NA	NA	NA	NA	NA	NA	NA	NA	NA	NA	NA	NA	NA	NA	NA	NA
augustus_masked-scaffold20678-size597-abinit-gene-0.0	NA	NA	NA	NA	NA	NA	NA	NA	NA	NA	NA	NA	NA	NA	NA	NA	NA	NA	NA	NA	NA	NA	NA	NA	NA	NA	NA	NA
augustus_masked-scaffold2069-size24656-abinit-gene-0.1	FBgn0203979	FBgn0030593	0.431961	0.167529	0.438195	0.338528	0.0655116	0.511294	0.007	0.1175	0.0598	1.05e-22	FBgn0030593	FBgn0119435	FBgn0111638	FBgn0187487	FBgn0233635	FBgn0164667	FBgn0221739	FBgn0166962	FBgn0081831	FBgn0203979	FBgn0096436	FBgn0138126	0.0559	0.0794	0.0435574	0.0889164
augustus_masked-scaffold207-size63218-abinit-gene-0.2	FBgn0204832	FBgn0032020	0.433849	0.170557	0.441464	0.326979	0.152427	0.528078	0.0191	0.1204	0.1589	0.00265711	NA	NA	NA	NA	NA	NA	NA	NA	NA	NA	NA	NA	NA	NA	NA	NA
augustus_masked-scaffold207-size63218-abinit-gene-0.5	FBgn0207687	FBgn0032017	0.434232	0.168109	0.441844	0.354961	0.0757104	0.181893	0.0234	0.1485	0.1575	4.31e-10	FBgn0032017	FBgn0117658	FBgn0115603	FBgn0193825	FBgn0228882	FBgn0156982	FBgn0225781	FBgn0167998	FBgn0080596	FBgn0207687	FBgn0092290	FBgn0136990	0.1358	0.0996	0.0803875	0.133463
augustus_masked-scaffold207-size63218-abinit-gene-0.8	FBgn0204829	FBgn0032014	0.431962	0.166105	0.43878	0.0842942	0.0746415	0.130539	0.0195	0.1504	0.1299	1.86e-11	FBgn0032014	FBgn0119067	FBgn0102838	FBgn0194898	FBgn0236142	FBgn0156335	FBgn0221079	FBgn0171789	FBgn0080617	FBgn0204829	FBgn0091658	FBgn0139900	0.0915	0.1242	0.126294	0.178425
augustus_masked-scaffold2070-size14558-abinit-gene-0.0	FBgn0208293	FBgn0022382	0.432268	0.167653	0.437733	0.500395	0.107655	0.401483	0.0421	0.1636	0.2573	1.48e-07	NA	NA	NA	NA	NA	NA	NA	NA	NA	NA	NA	NA	NA	NA	NA	NA
augustus_masked-scaffold2073-size13995-abinit-gene-0.0	NA	NA	0.432475	0.169215	0.441271	0.113583	0.120222	0.0938428	NA	NA	NA	NA	NA	NA	NA	NA	NA	NA	NA	NA	NA	NA	NA	NA	NA	NA	NA	NA
augustus_masked-scaffold2076-size22382-abinit-gene-0.0	FBgn0206110	FBgn0029946	0.443268	0.169148	0.448947	1.36333	0.0904814	1.33216	0.0257	0.2214	0.1161	0.000116854	NA	NA	NA	NA	NA	NA	NA	NA	NA	NA	NA	NA	NA	NA	NA	NA
augustus_masked-scaffold2077-size21779-abinit-gene-0.0	FBgn0210541	FBgn0038774	0.447404	0.169307	0.439346	1.28272	0.123072	0.320563	0.0056	0.148	0.0376	1.8e-09	FBgn0038774	FBgn0130659	FBgn0115896	FBgn0190841	FBgn0242715	FBgn0149698	FBgn0224354	FBgn0177967	FBgn0078603	FBgn0210541	FBgn0094657	FBgn0145444	0.0796	0.0337	0.0380705	0.0821607
augustus_masked-scaffold2081-size30820-abinit-gene-0.0	NA	NA	0.447815	0.169485	0.461883	1.26483	0.0689797	1.3866	NA	NA	NA	NA	NA	NA	NA	NA	NA	NA	NA	NA	NA	NA	NA	NA	NA	NA	NA	NA
augustus_masked-scaffold2082-size16917-abinit-gene-0.0	NA	NA	0.43033	0.167458	0.436293	0.307903	0.128299	0.108886	NA	NA	NA	NA	NA	NA	NA	NA	NA	NA	NA	NA	NA	NA	NA	NA	NA	NA	NA	NA
augustus_masked-scaffold20826-size594-abinit-gene-0.0	NA	NA	NA	NA	NA	NA	NA	NA	NA	NA	NA	NA	NA	NA	NA	NA	NA	NA	NA	NA	NA	NA	NA	NA	NA	NA	NA	NA
augustus_masked-scaffold2085-size18323-abinit-gene-0.2	FBgn0201517	FBgn0038876	0.433905	0.168341	0.441597	0.13619	0.113837	0.0824105	0.0255	0.1225	0.2085	1.72e-05	FBgn0038876	FBgn0129416	FBgn0116652	FBgn0190913	FBgn0242780	FBgn0164910	FBgn0216503	FBgn0170003	FBgn0079225	FBgn0201517	FBgn0094720	FBgn0144672	0.0667	0.0673	0.969168	0.565827
augustus_masked-scaffold2085-size18323-abinit-gene-0.4	FBgn0201516	NA	0.430959	0.168782	0.438126	0.238644	0.127558	0.123095	0.0275	0.2299	0.1195	2.85e-16	NA	NA	NA	NA	NA	NA	NA	NA	NA	NA	NA	NA	NA	NA	NA	NA
augustus_masked-scaffold209-size117310-abinit-gene-0.1	FBgn0206202	FBgn0030759	0.436003	0.167795	0.445241	0.441195	0.0442449	0.177067	0.0222	0.2025	0.1097	2.2e-11	FBgn0030759	FBgn0125139	FBgn0111261	FBgn0188848	FBgn0234753	FBgn0157567	FBgn0227062	FBgn0168376	FBgn0072025	FBgn0206202	FBgn0097799	FBgn0133893	0.2016	0.2005	0.979786	0.568931
augustus_masked-scaffold209-size117310-abinit-gene-0.11	FBgn0015681	FBgn0024234	0.431174	0.172048	0.435778	0.219021	1.03599	0.22853	0.0089	0.2838	0.0315	1.77e-34	FBgn0024234	FBgn0129146	FBgn0115050	FBgn0183541	FBgn0231946	FBgn0148779	FBgn0217712	FBgn0170968	FBgn0078972	FBgn0015681	FBgn0089548	FBgn0141578	0.1287	0.0736	0.00538431	0.020085
augustus_masked-scaffold209-size117310-abinit-gene-0.12	FBgn0207600	FBgn0025335	0.43048	0.173014	0.43648	0.294162	1.12321	0.34514	0.0964	0.3891	0.2479	1.74e-07	NA	NA	NA	NA	NA	NA	NA	NA	NA	NA	NA	NA	NA	NA	NA	NA
augustus_masked-scaffold209-size117310-abinit-gene-0.5	FBgn0207609	FBgn0002716	0.433007	0.173674	0.4373	0.661803	0.625343	0.440464	0.0276	0.2291	0.1204	1.27e-14	NA	NA	NA	NA	NA	NA	NA	NA	NA	NA	NA	NA	NA	NA	NA	NA
augustus_masked-scaffold209-size117310-abinit-gene-0.6	FBgn0208983	FBgn0013325	0.43308	0.18273	0.436412	0.238644	1.17333	0.242096	0.0002	0.1682	0.001	4.63e-14	FBgn0013325	FBgn0129144	FBgn0114149	FBgn0183204	FBgn0229823	FBgn0155347	FBgn0217873	FBgn0176837	FBgn0249049	FBgn0208983	FBgn0089379	FBgn0141576	0.0223	0.0296	0.61639	0.450465
augustus_masked-scaffold209-size117310-abinit-gene-1.0	FBgn0208987	FBgn0011236	0.431952	0.1709	0.437567	0.573066	0.363352	0.203474	0.0103	0.2429	0.0425	5.5e-32	FBgn0011236	FBgn0129148	FBgn0115052	FBgn0185471	FBgn0067962	FBgn0148781	FBgn0217865	FBgn0170970	FBgn0078979	FBgn0208987	FBgn0089902	FBgn0141580	0.0607	0.059	0.876342	0.541422
augustus_masked-scaffold2096-size13633-abinit-gene-0.0	NA	NA	0.434185	NA	NA	0.0563077	0	0	NA	NA	NA	NA	NA	NA	NA	NA	NA	NA	NA	NA	NA	NA	NA	NA	NA	NA	NA	NA
augustus_masked-scaffold2098-size46521-abinit-gene-0.4	FBgn0206591	FBgn0031001	0.456393	0.164632	0.474383	1.36689	0.0712867	1.29887	0.0273	0.1805	0.1514	2.3e-22	FBgn0031001	FBgn0119765	FBgn0111423	FBgn0188990	FBgn0233399	FBgn0150591	FBgn0222060	FBgn0177821	FBgn0244498	FBgn0206591	FBgn0092968	FBgn0133746	0.1608	0.1438	0.341072	0.323984
augustus_masked-scaffold21-size102234-abinit-gene-0.0	FBgn0198608	FBgn0029730	0.432278	0.168286	0.43866	0.392931	0.0746415	0.320563	0.04	0.1613	0.2481	3.9e-08	NA	NA	NA	NA	NA	NA	NA	NA	NA	NA	NA	NA	NA	NA	NA	NA
augustus_masked-scaffold21-size102234-abinit-gene-0.2	FBgn0201193	NA	0.433912	0.168639	0.438182	0.472048	0.0787142	0.181893	0.0347	0.1314	0.2638	1.16e-06	NA	NA	NA	NA	NA	NA	NA	NA	NA	NA	NA	NA	NA	NA	NA	NA
augustus_masked-scaffold21013-size590-abinit-gene-0.0	NA	NA	NA	NA	NA	NA	NA	NA	NA	NA	NA	NA	NA	NA	NA	NA	NA	NA	NA	NA	NA	NA	NA	NA	NA	NA	NA	NA
augustus_masked-scaffold2103-size43056-abinit-gene-0.4	FBgn0198128	FBgn0038345	0.437194	0.166316	0.43893	1.00257	0.0777574	0.389265	0.0824	0.1997	0.4128	9.6e-06	NA	NA	NA	NA	NA	NA	NA	NA	NA	NA	NA	NA	NA	NA	NA	NA
augustus_masked-scaffold2103-size43056-abinit-gene-0.5	FBgn0198129	FBgn0264775;FBgn0264776	0.433897	0.167524	0.439356	0.195322	0.0862868	0.209405	0.0995	0.2236	0.445	4.07e-05	NA	NA	NA	NA	NA	NA	NA	NA	NA	NA	NA	NA	NA	NA	NA	NA
augustus_masked-scaffold21045-size589-abinit-gene-0.0	NA	NA	NA	NA	NA	NA	NA	NA	NA	NA	NA	NA	NA	NA	NA	NA	NA	NA	NA	NA	NA	NA	NA	NA	NA	NA	NA	NA
augustus_masked-scaffold2106-size22162-abinit-gene-0.0	FBgn0211623	FBgn0000463	0.430096	0.166728	0.435743	0.287064	0.111714	0.382276	0.0578	0.2784	0.2075	2.57e-16	FBgn0000463	FBgn0129850	FBgn0108298	FBgn0067500	FBgn0242221	FBgn0149579	FBgn0215488	FBgn0181765	FBgn0077574	FBgn0211623	FBgn0095485	FBgn0147199	0.1651	0.0775	1.14e-07	2.33e-06
augustus_masked-scaffold2109-size75241-abinit-gene-0.1	FBgn0043390	FBgn0004652	0.433749	0.167639	0.439731	0.770165	0.134115	0.427605	0.0377	0.134	0.281	1.23e-07	NA	NA	NA	NA	NA	NA	NA	NA	NA	NA	NA	NA	NA	NA	NA	NA
augustus_masked-scaffold211-size266153-abinit-gene-1.8	FBgn0210429	FBgn0037374	0.435622	0.166212	0.445289	0.294162	0.0701215	0.778925	0.0137	0.1012	0.1358	2.98e-05	FBgn0037374	FBgn0125622	FBgn0105296	FBgn0191307	FBgn0068493	FBgn0162110	FBgn0215437	FBgn0165784	FBgn0070739	FBgn0210429	FBgn0093369	FBgn0132873	0.0863	0.0488	0.0949706	0.149502
augustus_masked-scaffold211-size266153-abinit-gene-1.9	FBgn0210430	FBgn0037375	0.454296	0.168321	0.462667	1.44535	0.0655116	1.47011	0.0061	0.0989	0.0619	2.76e-19	FBgn0037375	FBgn0125623	FBgn0105310	FBgn0191309	FBgn0228042	FBgn0162112	FBgn0215439	FBgn0165785	FBgn0263062	FBgn0210430	FBgn0093372	FBgn0132874	0.0916	0.056	0.00241311	0.0109413
augustus_masked-scaffold211-size266153-abinit-gene-2.2	FBgn0210973	FBgn0037855	0.447729	0.168372	0.460941	1.44535	0.0622415	1.29887	0.0137	0.1398	0.0983	1.39e-31	FBgn0037855	FBgn0126892	FBgn0109478	FBgn0192155	FBgn0241760	FBgn0149663	FBgn0215289	FBgn0180990	FBgn0079727	FBgn0210973	FBgn0095284	FBgn0145360	0.1011	0.1629	4.03e-05	0.000402745
augustus_masked-scaffold211-size266153-abinit-gene-2.3	FBgn0210436	FBgn0037856	0.477048	0.169137	0.488119	1.50475	0.109702	1.4538	0.01	0.1166	0.0855	6.09e-15	FBgn0037856	FBgn0125629	FBgn0110046	FBgn0190245	FBgn0243104	FBgn0150156	FBgn0215998	FBgn0178777	FBgn0078351	FBgn0210436	FBgn0093747	FBgn0132879	0.0595	0.0823	0.105382	0.159347
augustus_masked-scaffold211-size266153-abinit-gene-2.4	FBgn0210431	FBgn0028690	0.435315	0.16586	0.483984	0.060356	0.0566885	1.33216	0.0057	0.1193	0.0479	2.97e-16	FBgn0028690	FBgn0125624	FBgn0105314	FBgn0191310	FBgn0228043	FBgn0162113	FBgn0215440	FBgn0165786	FBgn0070756	FBgn0210431	FBgn0093373	FBgn0132875	0.0333	0.0338	0.954988	0.562342
augustus_masked-scaffold211-size266153-abinit-gene-2.5	FBgn0210432	FBgn0037377	0.434566	0.171477	0.441969	0.082148	0.0544822	0.088981	0.0224	0.1284	0.1742	1.59e-10	FBgn0037377	FBgn0125625	FBgn0105321	FBgn0191311	FBgn0228044	FBgn0162114	FBgn0215441	FBgn0165787	FBgn0071510	FBgn0210432	FBgn0093374	FBgn0132876	0.1289	0.1074	0.273778	0.284885
augustus_masked-scaffold211-size266153-abinit-gene-2.7	FBgn0210434	FBgn0038453	0.439425	0.16978	0.542898	0.0456899	0.0538328	1.23337	0.0097	0.0929	0.104	1.28e-05	NA	NA	NA	NA	NA	NA	NA	NA	NA	NA	NA	NA	NA	NA	NA	NA
augustus_masked-scaffold2112-size33075-abinit-gene-0.0	FBgn0206063	FBgn0083981	0.466259	0.169089	0.482492	1.418	0.0937943	1.32326	0.0066	0.138	0.048	9.29e-17	NA	NA	NA	NA	NA	NA	NA	NA	NA	NA	NA	NA	NA	NA	NA	NA
augustus_masked-scaffold2114-size10857-abinit-gene-0.0	NA	NA	0.432359	0.169636	0.441218	0.0980189	0.0633003	0.128001	NA	NA	NA	NA	NA	NA	NA	NA	NA	NA	NA	NA	NA	NA	NA	NA	NA	NA	NA	NA
augustus_masked-scaffold212-size112983-abinit-gene-1.0	FBgn0207998	FBgn0034914	0.43098	0.170037	0.439912	0.133228	0.0655116	0.336987	0.0223	0.1832	0.1219	1.03e-12	FBgn0034914	FBgn0130336	FBgn0115049	FBgn0183540	FBgn0231945	FBgn0148647	FBgn0217818	FBgn0170967	FBgn0078964	FBgn0207998	FBgn0089547	FBgn0143990	0.1233	0.1079	0.512101	0.408192
augustus_masked-scaffold212-size112983-abinit-gene-1.1	FBgn0208607	NA	0.440692	0.167801	0.44835	1.31634	0.0633003	1.30896	0.0476	0.2603	0.1828	2.46e-05	NA	NA	NA	NA	NA	NA	NA	NA	NA	NA	NA	NA	NA	NA	NA	NA
augustus_masked-scaffold212-size112983-abinit-gene-1.3	FBgn0207999	FBgn0053138	0.432331	0.168467	0.439601	0.189767	0.0746415	0.203474	0.0072	0.1218	0.0589	7.63e-25	FBgn0053138	FBgn0132442	FBgn0112551	FBgn0182708	FBgn0230257	FBgn0154402	FBgn0223894	FBgn0176328	FBgn0077325	FBgn0207999	FBgn0088983	FBgn0143991	0.0387	0.0459	0.425631	0.368037
augustus_masked-scaffold212-size112983-abinit-gene-1.6	FBgn0207997	NA	0.43211	0.169919	0.438848	0.127681	0.0757104	0.11254	0.0489	0.1479	0.3304	0.00453865	NA	NA	NA	NA	NA	NA	NA	NA	NA	NA	NA	NA	NA	NA	NA	NA
augustus_masked-scaffold212-size112983-abinit-gene-1.8	FBgn0208608	FBgn0034913	0.431078	0.168733	0.441044	0.0586774	0.0746415	0.0878311	0.0149	0.1513	0.0983	4e-11	FBgn0034913	FBgn0130369	FBgn0112191	FBgn0196320	FBgn0229327	FBgn0148676	FBgn0217809	FBgn0170424	FBgn0070872	FBgn0208608	FBgn0089492	FBgn0141141	0.0692	0.0856	0.365849	0.336597
augustus_masked-scaffold2120-size12052-abinit-gene-0.0	FBgn0210252	FBgn0038934	0.43215	0.168823	0.442114	0.307903	0.266113	0.937869	0.0462	0.222	0.2079	2.05e-15	FBgn0038934	FBgn0128526	FBgn0103415	FBgn0192385	FBgn0228149	FBgn0160800	FBgn0216252	FBgn0181261	FBgn0248559	FBgn0210252	FBgn0095090	FBgn0133232	0.1218	0.1939	4.1e-06	5.95e-05
augustus_masked-scaffold2122-size24132-abinit-gene-0.0	FBgn0204118	FBgn0260459	0.433147	0.170827	0.439977	0.200956	0.109702	0.15975	0.0528	0.182	0.2903	5.98e-08	FBgn0260459	FBgn0131954	FBgn0106033	FBgn0184390	FBgn0237389	FBgn0152728	FBgn0227700	FBgn0179457	FBgn0244174	FBgn0204118	FBgn0096520	FBgn0138034	0.2395	0.3032	0.148736	0.195674
augustus_masked-scaffold2123-size16570-abinit-gene-0.1	FBgn0206319	FBgn0031008	0.430672	0.168958	0.438917	0.096579	0.0712867	0.0913595	0.0238	0.133	0.1787	8.97e-10	NA	NA	NA	NA	NA	NA	NA	NA	NA	NA	NA	NA	NA	NA	NA	NA
augustus_masked-scaffold2123-size16570-abinit-gene-0.2	FBgn0206143	FBgn0040068	0.43164	0.168858	0.440815	0.113583	0.0767456	0.0992888	0.0001	0.1113	0.001	2.75e-20	FBgn0040068	FBgn0125267	FBgn0111426	FBgn0188994	FBgn0233403	FBgn0150614	FBgn0219654	FBgn0177824	FBgn0080660	FBgn0206143	FBgn0093017	FBgn0137887	0.0413	0.0679	0.00966696	0.0313711
augustus_masked-scaffold2125-size21442-abinit-gene-0.0	FBgn0204536	NA	0.431642	0.166492	0.436431	0.395677	0.0976979	0.192303	0.0349	0.1925	0.1812	2.13e-08	NA	NA	NA	NA	NA	NA	NA	NA	NA	NA	NA	NA	NA	NA	NA	NA
augustus_masked-scaffold2128-size30817-abinit-gene-0.3	NA	NA	0.433449	0.171144	0.439238	0.0657289	0.0592843	0.0813564	NA	NA	NA	NA	NA	NA	NA	NA	NA	NA	NA	NA	NA	NA	NA	NA	NA	NA	NA	NA
augustus_masked-scaffold2129-size29232-abinit-gene-0.1	FBgn0210395	FBgn0040466	0.430508	0.166556	0.436091	0.13619	0.0612152	0.148687	0.024	0.221	0.1086	8.53e-12	NA	NA	NA	NA	NA	NA	NA	NA	NA	NA	NA	NA	NA	NA	NA	NA
augustus_masked-scaffold213-size77900-abinit-gene-0.3	FBgn0211266	NA	0.433531	0.16633	0.438736	0.117863	0.0612152	0.114492	0.1233	0.2733	0.4512	0.00666042	NA	NA	NA	NA	NA	NA	NA	NA	NA	NA	NA	NA	NA	NA	NA	NA
augustus_masked-scaffold213-size77900-abinit-gene-0.4	FBgn0211264	FBgn0039598	0.438751	0.167352	0.444997	1.19919	0.0746415	1.33216	0.1174	0.3077	0.3816	1.58e-05	NA	NA	NA	NA	NA	NA	NA	NA	NA	NA	NA	NA	NA	NA	NA	NA
augustus_masked-scaffold2130-size62754-abinit-gene-0.0	FBgn0204925	FBgn0000636	0.438332	0.169133	0.441922	1.26483	0.699622	1.20597	0.0082	0.1325	0.0619	4.88e-14	FBgn0000636	FBgn0118690	FBgn0113298	FBgn0195494	FBgn0230883	FBgn0156302	FBgn0217550	FBgn0172185	FBgn0079138	FBgn0204925	FBgn0092079	FBgn0140872	0.3409	0.1249	1.6e-14	9.18e-13
augustus_masked-scaffold21315-size583-abinit-gene-0.0	NA	NA	NA	NA	NA	NA	NA	NA	NA	NA	NA	NA	NA	NA	NA	NA	NA	NA	NA	NA	NA	NA	NA	NA	NA	NA	NA	NA
augustus_masked-scaffold2133-size29360-abinit-gene-0.0	FBgn0210699	FBgn0039286	0.431659	0.169622	0.440705	0.0912952	0.0701215	0.0703972	0.0142	0.1308	0.1083	4.66e-22	FBgn0039286	FBgn0125521	FBgn0103670	FBgn0192634	FBgn0240744	FBgn0159502	FBgn0215899	FBgn0172721	FBgn0071288	FBgn0210699	FBgn0094914	FBgn0146456	0.0999	0.1057	0.683816	0.476159
augustus_masked-scaffold2138-size10127-abinit-gene-0.1	FBgn0199574	FBgn0036708	0.43549	0.167262	0.440871	0.153137	0.0689797	0.13327	0.0319	0.147	0.2171	2.44e-05	FBgn0036708	FBgn0124055	FBgn0108064	FBgn0184151	FBgn0239393	FBgn0157169	FBgn0222345	FBgn0179209	FBgn0247392	FBgn0199574	FBgn0101317	FBgn0135190	0.194	0.304	0.0273284	0.0655562
augustus_masked-scaffold214-size107269-abinit-gene-0.1	FBgn0198856	FBgn0026320	0.434131	0.171492	0.438089	0.13619	0.5463	0.30388	0.0084	0.0622	0.1357	0.00309038	NA	NA	NA	NA	NA	NA	NA	NA	NA	NA	NA	NA	NA	NA	NA	NA
augustus_masked-scaffold214-size107269-abinit-gene-0.2	FBgn0198858	FBgn0040296	0.435456	0.169273	0.441272	1.07267	0.100333	1.04847	0.0057	0.1941	0.0293	2.7e-11	FBgn0040296	FBgn0122110	FBgn0107949	FBgn0186195	FBgn0239269	FBgn0162252	FBgn0221002	FBgn0180350	FBgn0077436	FBgn0198858	FBgn0101619	FBgn0134108	0.0753	0.0721	0.88616	0.544297
augustus_masked-scaffold214-size107269-abinit-gene-0.7	FBgn0198863	FBgn0023174	0.436063	0.170891	0.441012	0.0900644	0.0870291	0.0617205	0.0088	0.1458	0.0602	4.55e-13	FBgn0023174	FBgn0124137	FBgn0107955	FBgn0186200	FBgn0239274	FBgn0162299	FBgn0212565	FBgn0180355	FBgn0077395	FBgn0198863	FBgn0100792	FBgn0134113	0.0477	0.0729	0.141839	0.190905
augustus_masked-scaffold214-size107269-abinit-gene-0.9	FBgn0202529	FBgn0029667	0.444846	0.168695	0.44917	1.34506	0.0622415	1.34847	0.0032	0.1756	0.0183	3.02e-27	FBgn0029667	FBgn0131498	FBgn0110789	FBgn0187950	FBgn0234379	FBgn0153393	FBgn0218729	FBgn0167657	FBgn0072917	FBgn0202529	FBgn0099309	FBgn0137654	0.1367	0.0654	4.38e-08	9.8e-07
augustus_masked-scaffold2140-size28261-abinit-gene-0.1	NA	NA	0.432198	0.166809	0.43933	0.115664	0.0689797	0.125489	NA	NA	NA	NA	NA	NA	NA	NA	NA	NA	NA	NA	NA	NA	NA	NA	NA	NA	NA	NA
augustus_masked-scaffold21408-size581-abinit-gene-0.0	NA	NA	NA	NA	NA	NA	NA	NA	NA	NA	NA	NA	NA	NA	NA	NA	NA	NA	NA	NA	NA	NA	NA	NA	NA	NA	NA	NA
augustus_masked-scaffold2143-size52814-abinit-gene-0.2	FBgn0202714	FBgn0035582	0.433336	0.169028	0.441243	1.17675	0.165993	1.18062	0.0309	0.2105	0.1468	2.96e-13	NA	NA	NA	NA	NA	NA	NA	NA	NA	NA	NA	NA	NA	NA	NA	NA
augustus_masked-scaffold2143-size52814-abinit-gene-0.3	FBgn0202715	FBgn0035583	0.430252	0.16801	0.437039	0.368455	0.0924812	0.594688	0.0037	0.1125	0.0325	1.39e-06	FBgn0035583	FBgn0123172	FBgn0107504	FBgn0185565	FBgn0238729	FBgn0156259	FBgn0218606	FBgn0169606	FBgn0072517	FBgn0202715	FBgn0102088	FBgn0135511	0.0693	0.145	0.0480032	0.0949805
augustus_masked-scaffold2143-size52814-abinit-gene-0.4	FBgn0202716	FBgn0028699	0.431699	0.168447	0.437202	1.20265	0.577312	0.352744	0.0122	0.1693	0.0723	1.26e-20	NA	NA	NA	NA	NA	NA	NA	NA	NA	NA	NA	NA	NA	NA	NA	NA
augustus_masked-scaffold2144-size10105-abinit-gene-0.0	FBgn0204369	NA	0.432125	0.168694	0.440302	0.16549	0.163746	0.514605	0.0941	0.2	0.4704	0.00233302	NA	NA	NA	NA	NA	NA	NA	NA	NA	NA	NA	NA	NA	NA	NA	NA
augustus_masked-scaffold2149-size39859-abinit-gene-0.3	FBgn0202805	FBgn0031060	0.433572	0.173809	0.439833	0.259172	0.275986	0.479792	0.0394	0.1558	0.2528	4.19e-09	FBgn0031060	FBgn0119735	FBgn0110247	FBgn0187234	FBgn0234828	FBgn0155907	FBgn0217912	FBgn0177583	FBgn0072889	FBgn0202805	FBgn0097476	FBgn0133779	0.152	0.1001	0.00791072	0.0270461
augustus_masked-scaffold2149-size39859-abinit-gene-0.4	FBgn0203148	FBgn0010341	0.431212	0.169549	0.438062	0.107794	0.479962	0.105435	0.0001	0.0649	0.001	6.2e-07	NA	NA	NA	NA	NA	NA	NA	NA	NA	NA	NA	NA	NA	NA	NA	NA
augustus_masked-scaffold2149-size39859-abinit-gene-0.6	FBgn0203147	FBgn0031057	0.433442	0.175472	0.439587	0.502752	0.687167	0.15975	0.0074	0.1761	0.0421	9.21e-30	FBgn0031057	FBgn0119969	FBgn0111451	FBgn0187425	FBgn0233427	FBgn0155866	FBgn0227030	FBgn0177850	FBgn0072883	FBgn0203147	FBgn0097429	FBgn0133869	0.0379	0.0699	0.00304237	0.012921
augustus_masked-scaffold215-size92894-abinit-gene-0.11	FBgn0211644	FBgn0037328	0.431687	0.163177	0.43982	0.0854083	0.0506344	0.0674451	0.0001	0.074	0.001	8.32e-07	FBgn0037328	FBgn0126465	FBgn0103314	FBgn0191108	FBgn0068355	FBgn0159757	FBgn0224799	FBgn0165579	FBgn0075263	FBgn0211644	FBgn0094727	FBgn0147222	0.0623	0.0417	0.411508	0.360767
augustus_masked-scaffold215-size92894-abinit-gene-0.12	FBgn0211645	FBgn0037468	0.432445	0.169416	0.440739	0.0811103	0.0622415	0.105435	0.0182	0.1342	0.1357	0.000431542	NA	NA	NA	NA	NA	NA	NA	NA	NA	NA	NA	NA	NA	NA	NA	NA
augustus_masked-scaffold215-size92894-abinit-gene-0.16	FBgn0211647	FBgn0003884;FBgn0003885	0.433024	0.166738	0.44019	0.0854083	0.0602312	0.0878311	0.0001	0.113	0.001	7.51e-24	NA	NA	NA	NA	NA	NA	NA	NA	NA	NA	NA	NA	NA	NA	NA	NA
augustus_masked-scaffold215-size92894-abinit-gene-0.18	NA	NA	0.428892	0.166807	0.43497	0.364004	0.0712867	0.287864	NA	NA	NA	NA	NA	NA	NA	NA	NA	NA	NA	NA	NA	NA	NA	NA	NA	NA	NA	NA
augustus_masked-scaffold215-size92894-abinit-gene-0.3	FBgn0209805	FBgn0051550	0.427628	0.167582	0.436295	0.117863	0.0575058	0.163828	0.0123	0.1694	0.0729	3.13e-14	NA	NA	NA	NA	NA	NA	NA	NA	NA	NA	NA	NA	NA	NA	NA	NA
augustus_masked-scaffold215-size92894-abinit-gene-0.4	NA	NA	0.428919	0.167985	0.437091	0.238644	0.0689797	0.0938428	NA	NA	NA	NA	NA	NA	NA	NA	NA	NA	NA	NA	NA	NA	NA	NA	NA	NA	NA	NA
augustus_masked-scaffold215-size92894-abinit-gene-0.8	FBgn0209803	FBgn0011715	0.435668	0.167544	0.440513	0.0761397	0.0483663	0.0733386	0.0001	0.0906	0.001	6.16e-16	FBgn0011715	FBgn0126064	FBgn0105113	FBgn0191277	FBgn0242538	FBgn0159258	FBgn0213236	FBgn0165756	FBgn0247738	FBgn0209803	FBgn0094272	FBgn0145806	0.0001	0.0021	0.18757	0.228028
augustus_masked-scaffold2150-size52170-abinit-gene-0.1	FBgn0208409	NA	0.431791	0.167223	0.439087	0.174619	0.0831725	0.172411	0.1156	0.2864	0.4038	0.0215487	NA	NA	NA	NA	NA	NA	NA	NA	NA	NA	NA	NA	NA	NA	NA	NA
augustus_masked-scaffold2150-size52170-abinit-gene-0.2	FBgn0208408	FBgn0035069	0.432002	0.170792	0.439713	0.225352	0.494864	1.2885	0.0498	0.2808	0.1772	4.41e-05	NA	NA	NA	NA	NA	NA	NA	NA	NA	NA	NA	NA	NA	NA	NA	NA
augustus_masked-scaffold2151-size35671-abinit-gene-0.0	NA	NA	0.444335	0.167944	0.450995	1.51596	0.0746415	1.31749	NA	NA	NA	NA	NA	NA	NA	NA	NA	NA	NA	NA	NA	NA	NA	NA	NA	NA	NA	NA
augustus_masked-scaffold2151-size35671-abinit-gene-0.3	FBgn0206168	FBgn0015558	0.463223	0.166205	0.50295	1.39524	0.0767456	1.35897	0.0016	0.1418	0.0114	1.01e-48	NA	NA	NA	NA	NA	NA	NA	NA	NA	NA	NA	NA	NA	NA	NA	NA
augustus_masked-scaffold2152-size37708-abinit-gene-0.0	FBgn0201527	FBgn0004863	0.433111	0.167604	0.438109	0.530104	0.137284	0.249376	0.0057	0.2238	0.0256	1.65e-17	NA	NA	NA	NA	NA	NA	NA	NA	NA	NA	NA	NA	NA	NA	NA	NA
augustus_masked-scaffold21522-size579-abinit-gene-0.0	NA	NA	0.42548	NA	NA	0.0499469	0	0	NA	NA	NA	NA	NA	NA	NA	NA	NA	NA	NA	NA	NA	NA	NA	NA	NA	NA	NA	NA
augustus_masked-scaffold2155-size12889-abinit-gene-0.0	NA	NA	0.433864	0.169681	0.439073	0.139219	0.0612152	0.36808	NA	NA	NA	NA	NA	NA	NA	NA	NA	NA	NA	NA	NA	NA	NA	NA	NA	NA	NA	NA
augustus_masked-scaffold2159-size10008-abinit-gene-0.1	FBgn0209351	FBgn0033241	0.436559	0.169013	0.439902	1.26117	0.0602312	0.167945	0.0093	0.166	0.0561	1.54e-20	NA	NA	NA	NA	NA	NA	NA	NA	NA	NA	NA	NA	NA	NA	NA	NA
augustus_masked-scaffold216-size79152-abinit-gene-0.0	FBgn0210130	NA	0.433362	0.167987	0.438917	0.082148	0.0724346	0.203474	0.0129	0.0847	0.1517	0.000198275	NA	NA	NA	NA	NA	NA	NA	NA	NA	NA	NA	NA	NA	NA	NA	NA
augustus_masked-scaffold216-size79152-abinit-gene-0.1	FBgn0210129	FBgn0040536	0.435245	0.16762	0.44054	0.174619	0.0566885	0.116486	0.0147	0.112	0.1312	0.00873636	NA	NA	NA	NA	NA	NA	NA	NA	NA	NA	NA	NA	NA	NA	NA	NA
augustus_masked-scaffold2163-size25235-abinit-gene-0.1	FBgn0203784	FBgn0037283	0.435068	0.170205	0.44345	0.096579	0.0612152	0.0635969	0.0799	0.2035	0.3926	0.0167852	NA	NA	NA	NA	NA	NA	NA	NA	NA	NA	NA	NA	NA	NA	NA	NA
augustus_masked-scaffold2164-size14319-abinit-gene-0.0	FBgn0202467	NA	0.44817	0.169358	0.449263	1.29086	0.0724346	1.35208	0.0318	0.0668	0.4763	0.225802	NA	NA	NA	NA	NA	NA	NA	NA	NA	NA	NA	NA	NA	NA	NA	NA
augustus_masked-scaffold2168-size10662-abinit-gene-0.1	FBgn0204021	NA	0.444206	0.169258	0.447592	1.27315	0.0944362	1.17748	0.0403	0.1691	0.2382	0.00167467	NA	NA	NA	NA	NA	NA	NA	NA	NA	NA	NA	NA	NA	NA	NA	NA
augustus_masked-scaffold217-size75190-abinit-gene-0.1	FBgn0206622	FBgn0053517	0.452385	0.168848	0.46007	1.37692	0.0592843	1.32919	0.0023	0.057	0.0404	1.86e-05	NA	NA	NA	NA	NA	NA	NA	NA	NA	NA	NA	NA	NA	NA	NA	NA
augustus_masked-scaffold217-size75190-abinit-gene-0.4	FBgn0197940	FBgn0031356	0.436426	0.167558	0.442185	0.929593	0.0884216	0.772216	0.0184	0.1357	0.1359	6.81e-16	FBgn0031356	FBgn0117798	FBgn0116714	FBgn0194291	FBgn0233076	FBgn0156944	FBgn0216943	FBgn0171514	FBgn0074628	FBgn0197940	FBgn0101400	FBgn0139823	0.0984	0.1075	0.566763	0.432729
augustus_masked-scaffold217-size75190-abinit-gene-0.6	FBgn0204296	FBgn0031668	0.434297	0.170028	0.440968	0.238644	0.0622415	0.0772953	0.0032	0.1716	0.0184	9.39e-11	FBgn0031668	FBgn0118902	FBgn0116459	FBgn0194064	FBgn0236103	FBgn0164064	FBgn0223069	FBgn0172953	FBgn0076578	FBgn0204296	FBgn0092739	FBgn0137362	0.0301	0.0359	0.674032	0.472511
augustus_masked-scaffold217-size75190-abinit-gene-0.7	NA	NA	0.432583	0.168253	0.438509	0.080096	0.09181	0.382276	NA	NA	NA	NA	NA	NA	NA	NA	NA	NA	NA	NA	NA	NA	NA	NA	NA	NA	NA	NA
augustus_masked-scaffold2172-size24837-abinit-gene-0.1	FBgn0202180	FBgn0034718	0.431529	0.166353	0.437635	0.344199	0.137284	0.360643	0.028	0.3145	0.0892	5.17e-48	NA	NA	NA	NA	NA	NA	NA	NA	NA	NA	NA	NA	NA	NA	NA	NA
augustus_masked-scaffold2180-size60954-abinit-gene-0.1	FBgn0197358	FBgn0261714	0.432694	0.171516	0.438925	0.16549	0.339011	0.142065	0.2787	0.4479	0.6222	5.17e-07	NA	NA	NA	NA	NA	NA	NA	NA	NA	NA	NA	NA	NA	NA	NA	NA
augustus_masked-scaffold2181-size35477-abinit-gene-0.2	FBgn0199838	FBgn0035960	0.432707	0.167168	0.438641	0.659397	0.0944362	0.272239	0.0205	0.1228	0.1669	2.99e-09	NA	NA	NA	NA	NA	NA	NA	NA	NA	NA	NA	NA	NA	NA	NA	NA
augustus_masked-scaffold21826-size572-abinit-gene-0.0	NA	NA	NA	NA	NA	NA	NA	NA	NA	NA	NA	NA	NA	NA	NA	NA	NA	NA	NA	NA	NA	NA	NA	NA	NA	NA	NA	NA
augustus_masked-scaffold2186-size38941-abinit-gene-0.0	FBgn0201454	FBgn0037402	0.431467	0.168649	0.438951	0.245407	0.0666443	0.242096	0.0112	0.1733	0.0649	9.16e-07	NA	NA	NA	NA	NA	NA	NA	NA	NA	NA	NA	NA	NA	NA	NA	NA
augustus_masked-scaffold2187-size51000-abinit-gene-0.0	FBgn0204974	FBgn0046113	0.436625	0.169978	0.456129	0.428524	0.383493	1.00988	0.0099	0.2122	0.0464	1.66e-55	FBgn0046113	FBgn0118734	FBgn0116889	FBgn0194451	FBgn0234710	FBgn0154021	FBgn0226405	FBgn0171693	FBgn0078054	FBgn0204974	FBgn0092098	FBgn0144602	0.0853	0.0978	0.263328	0.278853
augustus_masked-scaffold2188-size27707-abinit-gene-0.2	NA	NA	0.436999	0.171648	0.444152	0.472048	0.585879	0.491618	NA	NA	NA	NA	NA	NA	NA	NA	NA	NA	NA	NA	NA	NA	NA	NA	NA	NA	NA	NA
augustus_masked-scaffold2189-size17455-abinit-gene-0.0	FBgn0203166	FBgn0010019	0.430791	0.169617	0.43921	0.189767	0.123828	0.0772953	0.0124	0.3348	0.0369	2.57e-52	NA	NA	NA	NA	NA	NA	NA	NA	NA	NA	NA	NA	NA	NA	NA	NA
augustus_masked-scaffold2189-size17455-abinit-gene-0.1	FBgn0203165	FBgn0266572	0.433479	0.171169	0.439441	0.973181	0.709965	0.41838	0.01	0.1746	0.057	1.18e-52	NA	NA	NA	NA	NA	NA	NA	NA	NA	NA	NA	NA	NA	NA	NA	NA
augustus_masked-scaffold219-size92860-abinit-gene-0.1	FBgn0208825	FBgn0261588	0.435427	0.168224	0.442225	1.33677	0.0823422	1.27035	0.0101	0.0819	0.1237	2.31e-14	NA	NA	NA	NA	NA	NA	NA	NA	NA	NA	NA	NA	NA	NA	NA	NA
augustus_masked-scaffold219-size92860-abinit-gene-0.6	FBgn0208824	NA	0.475018	0.169938	0.534645	1.4818	0.0950844	1.34475	0.1296	0.1358	0.9539	0.814972	NA	NA	NA	NA	NA	NA	NA	NA	NA	NA	NA	NA	NA	NA	NA	NA
augustus_masked-scaffold2190-size20712-abinit-gene-0.0	NA	NA	0.436335	0.16805	0.442315	0.0548319	0.0502003	0.0581756	NA	NA	NA	NA	NA	NA	NA	NA	NA	NA	NA	NA	NA	NA	NA	NA	NA	NA	NA	NA
augustus_masked-scaffold2190-size20712-abinit-gene-0.2	FBgn0206012	FBgn0038123	0.502381	0.17226	0.617558	1.28889	0.0566885	1.35897	0.0244	0.158	0.1544	2.38e-07	NA	NA	NA	NA	NA	NA	NA	NA	NA	NA	NA	NA	NA	NA	NA	NA
augustus_masked-scaffold2194-size40991-abinit-gene-0.3	FBgn0208023	FBgn0000546	0.434703	0.168599	0.441146	0.477295	0.175003	0.427605	0.0069	0.0585	0.1187	1.17e-07	NA	NA	NA	NA	NA	NA	NA	NA	NA	NA	NA	NA	NA	NA	NA	NA
augustus_masked-scaffold2196-size47828-abinit-gene-0.1	FBgn0197873	FBgn0266917	0.431171	0.167482	0.435054	0.142487	0.0544822	0.209405	0.0073	0.1548	0.0471	1.55e-27	NA	NA	NA	NA	NA	NA	NA	NA	NA	NA	NA	NA	NA	NA	NA	NA
augustus_masked-scaffold2196-size47828-abinit-gene-0.3	FBgn0197874	FBgn0038461;FBgn0038462	0.435327	0.166784	0.439098	0.133228	0.0701215	0.197726	0.0016	0.1703	0.0092	9.74e-20	NA	NA	NA	NA	NA	NA	NA	NA	NA	NA	NA	NA	NA	NA	NA	NA
augustus_masked-scaffold2196-size47828-abinit-gene-0.4	FBgn0197841	FBgn0043069;FBgn0051274	0.436897	0.167798	0.437941	0.827485	0.0592843	0.13327	0.0131	0.0844	0.1552	0.000157819	NA	NA	NA	NA	NA	NA	NA	NA	NA	NA	NA	NA	NA	NA	NA	NA
augustus_masked-scaffold2197-size32082-abinit-gene-0.0	FBgn0202384	FBgn0030933	0.438638	0.167288	0.445517	1.34234	0.0724346	1.23179	0.0109	0.2379	0.046	7.58e-23	NA	NA	NA	NA	NA	NA	NA	NA	NA	NA	NA	NA	NA	NA	NA	NA
augustus_masked-scaffold22-size130626-abinit-gene-0.2	FBgn0211483	FBgn0027578;FBgn0039613	0.445196	0.166934	0.450508	1.41008	0.0612152	1.27677	0.0315	0.1417	0.2221	1.11e-14	NA	NA	NA	NA	NA	NA	NA	NA	NA	NA	NA	NA	NA	NA	NA	NA
augustus_masked-scaffold22-size130626-abinit-gene-0.3	NA	NA	0.452793	0.166399	0.462853	1.37369	0.0712867	1.35546	NA	NA	NA	NA	NA	NA	NA	NA	NA	NA	NA	NA	NA	NA	NA	NA	NA	NA	NA	NA
augustus_masked-scaffold22-size130626-abinit-gene-0.4	FBgn0211482	FBgn0039611	0.434518	0.168203	0.439442	0.16549	0.0735649	0.130539	0.0454	0.1954	0.2324	1.54e-16	NA	NA	NA	NA	NA	NA	NA	NA	NA	NA	NA	NA	NA	NA	NA	NA
augustus_masked-scaffold22-size130626-abinit-gene-0.6	FBgn0211481	FBgn0039609	0.443407	0.167	0.467693	1.24538	0.0633003	1.39383	0.0235	0.1495	0.1572	4.86e-19	NA	NA	NA	NA	NA	NA	NA	NA	NA	NA	NA	NA	NA	NA	NA	NA
augustus_masked-scaffold22-size130626-abinit-gene-1.1	FBgn0211474	FBgn0027109	0.432267	0.165344	0.437921	0.231917	0.0701215	0.242096	0.0474	0.0888	0.5343	0.251663	FBgn0027109	FBgn0127717	FBgn0113887	FBgn0190620	FBgn0241691	FBgn0164770	FBgn0224312	FBgn0170091	FBgn0070316	FBgn0211474	FBgn0094077	FBgn0145089	0.2312	0.1471	0.116271	0.169215
augustus_masked-scaffold22-size130626-abinit-gene-1.3	FBgn0211473	FBgn0038447	0.43322	0.1668	0.43921	0.891029	0.0805819	0.545384	0.0123	0.1533	0.0802	7.26e-18	NA	NA	NA	NA	NA	NA	NA	NA	NA	NA	NA	NA	NA	NA	NA	NA
augustus_masked-scaffold220-size55351-abinit-gene-0.0	FBgn0210220	FBgn0051145	0.444496	0.168781	0.460456	1.35699	0.0847479	1.33802	0.0472	0.099	0.4767	0.000537469	FBgn0051145	FBgn0126533	FBgn0104707	FBgn0189894	FBgn0241081	FBgn0151443	FBgn0215420	FBgn0178418	FBgn0248188	FBgn0210220	FBgn0095768	FBgn0133466	0.2887	0.2353	0.0736496	0.126249
augustus_masked-scaffold220-size55351-abinit-gene-0.1	FBgn0211193	FBgn0039098	0.433332	0.167225	0.440406	0.225352	0.0796523	0.249376	0.0256	0.1442	0.1774	1.06e-06	NA	NA	NA	NA	NA	NA	NA	NA	NA	NA	NA	NA	NA	NA	NA	NA
augustus_masked-scaffold2200-size20925-abinit-gene-0.2	FBgn0206155	FBgn0031184	0.449667	0.168925	0.441079	1.38746	0.0847479	0.40749	0.0257	0.147	0.1751	9.06e-09	FBgn0031184	FBgn0125277	FBgn0109742	FBgn0195764	FBgn0232859	FBgn0151036	FBgn0218282	FBgn0166669	FBgn0073152	FBgn0206155	FBgn0098276	FBgn0137900	0.1656	0.1204	0.0762839	0.129354
augustus_masked-scaffold2200-size20925-abinit-gene-0.3	FBgn0206309	FBgn0031183	0.432352	0.167685	0.442032	0.0771189	0.0474739	0.0743219	0.0119	0.1089	0.1091	4.17e-11	FBgn0031183	FBgn0125176	FBgn0111942	FBgn0189091	FBgn0235372	FBgn0150898	FBgn0218324	FBgn0166670	FBgn0073159	FBgn0206309	FBgn0097939	FBgn0138197	0.0909	0.0517	0.0113209	0.0350588
augustus_masked-scaffold2200-size20925-abinit-gene-0.8	FBgn0206158	FBgn0260858	0.451053	0.16861	0.460968	1.05205	0.0551769	0.966898	0.0119	0.0901	0.1321	5.69e-05	FBgn0260858	FBgn0119804	FBgn0111872	FBgn0188454	FBgn0233314	FBgn0155943	FBgn0227342	FBgn0166925	FBgn0073567	FBgn0206158	FBgn0098195	FBgn0137355	0.0515	0.0551	0.852825	0.534652
augustus_masked-scaffold22007-size569-abinit-gene-0.0	NA	NA	NA	NA	NA	NA	NA	NA	NA	NA	NA	NA	NA	NA	NA	NA	NA	NA	NA	NA	NA	NA	NA	NA	NA	NA	NA	NA
augustus_masked-scaffold2201-size46647-abinit-gene-0.1	FBgn0210351	NA	0.431328	0.169387	0.438117	0.359757	0.100968	0.221921	0.0288	0.123	0.2342	0.0089388	NA	NA	NA	NA	NA	NA	NA	NA	NA	NA	NA	NA	NA	NA	NA	NA
augustus_masked-scaffold22017-size569-abinit-gene-0.0	NA	NA	NA	NA	NA	NA	NA	NA	NA	NA	NA	NA	NA	NA	NA	NA	NA	NA	NA	NA	NA	NA	NA	NA	NA	NA	NA	NA
augustus_masked-scaffold2203-size19784-abinit-gene-0.0	FBgn0199989	FBgn0264000	0.433329	0.166911	0.437823	1.08381	0.266113	0.606583	0.0032	0.0932	0.0343	3.17e-22	NA	NA	NA	NA	NA	NA	NA	NA	NA	NA	NA	NA	NA	NA	NA	NA
augustus_masked-scaffold2205-size25022-abinit-gene-0.0	NA	NA	0.434992	0.16759	0.438081	1.08457	0.15921	0.521001	NA	NA	NA	NA	NA	NA	NA	NA	NA	NA	NA	NA	NA	NA	NA	NA	NA	NA	NA	NA
augustus_masked-scaffold2205-size25022-abinit-gene-0.1	FBgn0202304	FBgn0265194	0.431675	0.167679	0.436425	1.27315	1.55014	1.1006	0.005	0.1888	0.0265	4.14e-51	FBgn0265194	FBgn0128924	FBgn0114536	FBgn0196913	FBgn0230011	FBgn0148625	FBgn0222750	FBgn0175031	FBgn0075645	FBgn0202304	FBgn0088917	FBgn0142676	0.0492	0.0493	0.9879	0.570965
augustus_masked-scaffold2209-size10921-abinit-gene-0.0	NA	NA	0.434962	0.169824	0.442997	0.515985	0.122352	0.889916	NA	NA	NA	NA	NA	NA	NA	NA	NA	NA	NA	NA	NA	NA	NA	NA	NA	NA	NA	NA
augustus_masked-scaffold221-size59798-abinit-gene-0.0	FBgn0197907	FBgn0039684	0.435559	0.172744	0.440316	0.238644	0.0950844	0.295772	0.0781	0.1527	0.5117	0.0722899	FBgn0039684	FBgn0121793	FBgn0103977	FBgn0192886	FBgn0241019	FBgn0151508	FBgn0221207	FBgn0167742	FBgn0073808	FBgn0197907	FBgn0100356	FBgn0133178	0.3332	0.2557	0.284924	0.291834
augustus_masked-scaffold221-size59798-abinit-gene-0.10	FBgn0197915	FBgn0039691	0.431447	0.172607	0.441702	0.0521841	0.0520911	0.0549896	0.0008	0.1149	0.0066	5.74e-29	FBgn0039691	FBgn0121801	FBgn0103986	FBgn0192894	FBgn0241028	FBgn0161307	FBgn0213931	FBgn0167752	FBgn0075189	FBgn0197915	FBgn0100364	FBgn0133186	0.0152	0.0156	0.942979	0.559054
augustus_masked-scaffold221-size59798-abinit-gene-0.11	FBgn0197798	FBgn0020235	0.432586	0.171221	0.442149	0.0713584	0.0767456	0.0645431	0.0077	0.0875	0.0885	4.03e-08	FBgn0020235	FBgn0121461	FBgn0104296	FBgn0189222	FBgn0068542	FBgn0161402	FBgn0213177	FBgn0167161	FBgn0080474	FBgn0197798	FBgn0099860	FBgn0145058	0.0769	0.102	0.375971	0.342483
augustus_masked-scaffold221-size59798-abinit-gene-0.5	FBgn0197802	FBgn0039687	0.431218	0.169491	0.441193	0.0771189	0.0544822	0.0878311	0.0222	0.1567	0.1417	4.37e-07	FBgn0039687	FBgn0121466	FBgn0104299	FBgn0189232	FBgn0228295	FBgn0151184	FBgn0213180	FBgn0167164	FBgn0080459	FBgn0197802	FBgn0099863	FBgn0145061	0.0897	0.0787	0.644153	0.460612
augustus_masked-scaffold221-size59798-abinit-gene-0.8	FBgn0197913	FBgn0039689	0.432005	0.169582	0.437923	0.0811103	0.0957498	0.116486	0.014	0.1787	0.0782	5.95e-14	FBgn0039689	FBgn0121799	FBgn0103984	FBgn0192892	FBgn0241026	FBgn0151517	FBgn0213929	FBgn0167750	FBgn0080464	FBgn0197913	FBgn0100362	FBgn0133183	0.0405	0.0413	0.946114	0.560088
augustus_masked-scaffold2216-size28342-abinit-gene-0.1	NA	NA	0.436638	0.172816	0.442925	1.21678	0.894149	1.21004	NA	NA	NA	NA	NA	NA	NA	NA	NA	NA	NA	NA	NA	NA	NA	NA	NA	NA	NA	NA
augustus_masked-scaffold2216-size28342-abinit-gene-0.3	NA	NA	0.440165	0.177384	0.444308	0.992252	0.940929	1.10879	NA	NA	NA	NA	NA	NA	NA	NA	NA	NA	NA	NA	NA	NA	NA	NA	NA	NA	NA	NA
augustus_masked-scaffold2219-size21876-abinit-gene-0.0	NA	NA	0.431984	0.163651	0.437722	0.125089	0.0724346	0.22853	NA	NA	NA	NA	NA	NA	NA	NA	NA	NA	NA	NA	NA	NA	NA	NA	NA	NA	NA	NA
augustus_masked-scaffold22196-size565-abinit-gene-0.0	NA	NA	NA	NA	NA	NA	NA	NA	NA	NA	NA	NA	NA	NA	NA	NA	NA	NA	NA	NA	NA	NA	NA	NA	NA	NA	NA	NA
augustus_masked-scaffold222-size40158-abinit-gene-0.2	FBgn0200672	NA	0.434325	0.167713	0.440016	0.408101	0.0746415	0.192303	0.0313	0.133	0.235	0.00864268	NA	NA	NA	NA	NA	NA	NA	NA	NA	NA	NA	NA	NA	NA	NA	NA
augustus_masked-scaffold2225-size37063-abinit-gene-0.0	FBgn0204916	NA	0.443472	0.170629	0.446425	1.09491	0.367361	0.988345	0.0734	0.2008	0.3657	0.000684731	NA	NA	NA	NA	NA	NA	NA	NA	NA	NA	NA	NA	NA	NA	NA	NA
augustus_masked-scaffold2225-size37063-abinit-gene-0.1	FBgn0206996	FBgn0032709	0.456375	0.173673	0.460254	1.20265	0.709965	0.999306	0.019	0.1497	0.1271	0.000159211	NA	NA	NA	NA	NA	NA	NA	NA	NA	NA	NA	NA	NA	NA	NA	NA
augustus_masked-scaffold2226-size31768-abinit-gene-0.1	FBgn0198110	FBgn0031323	0.434591	0.171095	0.437318	0.968228	0.142414	0.130539	0.0338	0.1117	0.3024	0.00342717	NA	NA	NA	NA	NA	NA	NA	NA	NA	NA	NA	NA	NA	NA	NA	NA
augustus_masked-scaffold22272-size564-abinit-gene-0.0	NA	NA	0.433007	0.165238	0.432864	0.0704176	0.0506344	0.13327	NA	NA	NA	NA	NA	NA	NA	NA	NA	NA	NA	NA	NA	NA	NA	NA	NA	NA	NA	NA
augustus_masked-scaffold223-size114676-abinit-gene-0.3	FBgn0211445	FBgn0038343	0.435067	0.165838	0.443902	0.0595084	0.0544822	0.0590256	0.0274	0.0831	0.3302	0.0718339	FBgn0038343	FBgn0125978	FBgn0112687	FBgn0191819	FBgn0243400	FBgn0161375	FBgn0213642	FBgn0180623	FBgn0073348	FBgn0211445	FBgn0093719	FBgn0147076	0.1232	0.1288	0.916667	0.553657
augustus_masked-scaffold223-size114676-abinit-gene-0.8	FBgn0211446	FBgn0038341	0.433733	0.167199	0.441141	0.895172	0.0746415	1.29619	0.0114	0.121	0.0946	1.22e-43	FBgn0038341	FBgn0125979	FBgn0112698	FBgn0191822	FBgn0243401	FBgn0161376	FBgn0213643	FBgn0180625	FBgn0073345	FBgn0211446	FBgn0093720	FBgn0147079	0.1538	0.1961	0.00321857	0.0134562
augustus_masked-scaffold223-size114676-abinit-gene-0.9	FBgn0016404	FBgn0000044;FBgn0000046;FBgn0000047	0.432831	0.166262	0.43988	0.273167	0.0633003	0.242096	0.0001	0.0509	0.001	5.35e-10	NA	NA	NA	NA	NA	NA	NA	NA	NA	NA	NA	NA	NA	NA	NA	NA
augustus_masked-scaffold223-size114676-abinit-gene-1.1	NA	NA	0.432083	0.166881	0.443222	0.195322	0.0712867	1.36249	NA	NA	NA	NA	NA	NA	NA	NA	NA	NA	NA	NA	NA	NA	NA	NA	NA	NA	NA	NA
augustus_masked-scaffold2232-size13314-abinit-gene-0.0	FBgn0199633	NA	0.433449	0.169037	0.439455	0.383503	0.188418	0.395634	0.0902	0.1455	0.6196	0.0825033	NA	NA	NA	NA	NA	NA	NA	NA	NA	NA	NA	NA	NA	NA	NA	NA
augustus_masked-scaffold22380-size562-abinit-gene-0.0	FBgn0206992	NA	0.420602	0.16326	0.42756	0.125089	0.0515821	0.120766	0.0055	0.0001	99	0.356153	NA	NA	NA	NA	NA	NA	NA	NA	NA	NA	NA	NA	NA	NA	NA	NA
augustus_masked-scaffold2239-size17742-abinit-gene-0.0	FBgn0206405	FBgn0030522	0.45732	0.173421	0.487659	1.1603	0.0490367	1.05504	0.0125	0.1704	0.0733	4.62e-11	FBgn0030522	FBgn0125217	FBgn0110034	FBgn0188713	FBgn0234590	FBgn0157443	FBgn0227032	FBgn0172549	FBgn0070817	FBgn0206405	FBgn0092983	FBgn0138251	0.0679	0.0994	0.162777	0.208274
augustus_masked-scaffold2239-size17742-abinit-gene-0.1	FBgn0206049	FBgn0040467	0.43497	0.17257	0.469338	0.073241	0.0746415	1.33216	0.0301	0.1418	0.2125	3.26e-05	NA	NA	NA	NA	NA	NA	NA	NA	NA	NA	NA	NA	NA	NA	NA	NA
augustus_masked-scaffold2239-size17742-abinit-gene-0.3	FBgn0206050	FBgn0031143	0.446027	0.172835	0.509115	1.41008	0.0787142	1.37374	0.0145	0.1589	0.0914	2.19e-12	NA	NA	NA	NA	NA	NA	NA	NA	NA	NA	NA	NA	NA	NA	NA	NA
augustus_masked-scaffold2239-size17742-abinit-gene-0.4	FBgn0206054	FBgn0031142	0.445645	0.169402	0.452103	1.32615	0.100968	1.34119	0.0481	0.13	0.3703	0.00219437	FBgn0031142	FBgn0125235	FBgn0109788	FBgn0190852	FBgn0232906	FBgn0153518	FBgn0222037	FBgn0177517	FBgn0070754	FBgn0206054	FBgn0098861	FBgn0137848	0.2786	0.2123	0.0310685	0.0717171
augustus_masked-scaffold224-size68174-abinit-gene-0.0	FBgn0205406	FBgn0086446	0.434502	0.172239	0.436731	0.142487	0.113103	0.116486	0.0126	0.1719	0.0731	5.76e-10	FBgn0086446	FBgn0120914	FBgn0113344	FBgn0195539	FBgn0068385	FBgn0158783	FBgn0225812	FBgn0172239	FBgn0074500	FBgn0205406	FBgn0091732	FBgn0136743	0.0644	0.0631	0.946623	0.560225
augustus_masked-scaffold224-size68174-abinit-gene-0.2	NA	NA	0.433646	0.170955	0.436996	0.266137	0.140111	0.192303	NA	NA	NA	NA	NA	NA	NA	NA	NA	NA	NA	NA	NA	NA	NA	NA	NA	NA	NA	NA
augustus_masked-scaffold224-size68174-abinit-gene-0.3	FBgn0205404	FBgn0086445	0.431139	0.170598	0.436722	0.326979	0.216332	0.235189	0.0113	0.117	0.0962	4.04e-14	FBgn0086445	FBgn0120913	FBgn0113343	FBgn0195538	FBgn0230927	FBgn0158782	FBgn0226753	FBgn0172238	FBgn0070454	FBgn0205404	FBgn0091731	FBgn0136739	0.0761	0.0674	0.513976	0.409252
augustus_masked-scaffold2244-size18066-abinit-gene-0.0	FBgn0204089	FBgn0030440	0.432656	0.16925	0.438798	0.259172	0.129748	0.534974	0.0679	0.2988	0.2273	4e-06	FBgn0030440	FBgn0132006	FBgn0111729	FBgn0187560	FBgn0233727	FBgn0160545	FBgn0227689	FBgn0166463	FBgn0073943	FBgn0204089	FBgn0097884	FBgn0139016	0.2191	0.1929	0.592631	0.442396
augustus_masked-scaffold2249-size12762-abinit-gene-0.0	FBgn0202986	FBgn0029928	0.432639	0.168633	0.439477	0.354961	0.0526447	0.181893	0.0299	0.2198	0.1361	1.22e-18	FBgn0029928	FBgn0120084	FBgn0109864	FBgn0187798	FBgn0235007	FBgn0164389	FBgn0227251	FBgn0172392	FBgn0075776	FBgn0202986	FBgn0097334	FBgn0144308	0.1555	0.1809	0.290444	0.295048
augustus_masked-scaffold225-size216229-abinit-gene-0.1	FBgn0210912	FBgn0039200	0.433661	0.172059	0.452337	0.287064	0.100333	1.197	0.1408	0.4323	0.3258	3.07e-07	NA	NA	NA	NA	NA	NA	NA	NA	NA	NA	NA	NA	NA	NA	NA	NA
augustus_masked-scaffold225-size216229-abinit-gene-0.12	FBgn0210515	FBgn0039187	0.433315	0.171064	0.446024	0.973385	0.115301	1.12479	0.0126	0.1424	0.0884	1.95e-52	FBgn0039187	FBgn0126264	FBgn0103584	FBgn0192547	FBgn0240655	FBgn0159449	FBgn0224319	FBgn0181444	FBgn0079603	FBgn0210515	FBgn0097749	FBgn0145415	0.0887	0.0766	0.15154	0.198164
augustus_masked-scaffold225-size216229-abinit-gene-0.13	FBgn0210904	FBgn0039188	0.433807	0.172305	0.441424	0.117863	0.0855088	0.0713737	0.0132	0.1673	0.0788	7.63e-23	FBgn0039188	FBgn0126281	FBgn0104643	FBgn0189830	FBgn0228646	FBgn0159581	FBgn0224790	FBgn0178359	FBgn0074693	FBgn0210904	FBgn0097727	FBgn0132839	0.0762	0.0906	0.274321	0.28524
augustus_masked-scaffold225-size216229-abinit-gene-0.15	NA	NA	0.437871	0.170474	0.503594	0.625032	0.0963946	1.44309	NA	NA	NA	NA	NA	NA	NA	NA	NA	NA	NA	NA	NA	NA	NA	NA	NA	NA	NA	NA
augustus_masked-scaffold225-size216229-abinit-gene-0.16	FBgn0210902	FBgn0039184	0.44876	0.168746	0.49534	1.31634	0.0575058	1.20224	0.0114	0.1497	0.0764	1.48e-18	FBgn0039184	FBgn0126279	FBgn0103582	FBgn0192545	FBgn0240653	FBgn0159446	FBgn0224317	FBgn0181442	FBgn0079584	FBgn0210902	FBgn0097747	FBgn0132836	0.0493	0.0567	0.434502	0.372804
augustus_masked-scaffold225-size216229-abinit-gene-0.7	FBgn0210907	FBgn0039193	0.431563	0.174542	0.463845	0.0638986	0.0862868	1.27455	0.0346	0.1437	0.2408	0.00295656	FBgn0039193	FBgn0126283	FBgn0103587	FBgn0192550	FBgn0240659	FBgn0159452	FBgn0224321	FBgn0181447	FBgn0072452	FBgn0210907	FBgn0097753	FBgn0132842	0.2301	0.1572	0.114127	0.167456
augustus_masked-scaffold225-size216229-abinit-gene-0.8	FBgn0210512	FBgn0039192	0.430506	0.170461	0.456139	0.133228	0.0870291	1.18062	0.0111	0.1558	0.0715	5.84e-11	FBgn0039192	FBgn0126260	FBgn0104639	FBgn0189828	FBgn0228643	FBgn0159578	FBgn0224789	FBgn0178356	FBgn0074692	FBgn0210512	FBgn0097724	FBgn0145412	0.0979	0.1442	0.108135	0.162294
augustus_masked-scaffold225-size216229-abinit-gene-0.9	FBgn0210906	FBgn0053340	0.438272	0.180314	0.516672	0.405829	0.0757104	1.26647	0.025	0.2909	0.0858	5.88e-13	FBgn0053340	FBgn0126282	FBgn0103586	FBgn0192549	FBgn0240658	FBgn0159451	FBgn0221108	FBgn0181446	FBgn0247803	FBgn0210906	FBgn0097752	FBgn0132841	0.1177	0.1598	0.170112	0.213918
augustus_masked-scaffold225-size216229-abinit-gene-1.1	FBgn0210518	FBgn0028471	0.448102	0.169922	0.481813	1.36333	0.15921	1.36584	0.0213	0.1266	0.1684	4.14e-23	FBgn0028471	FBgn0126267	FBgn0104646	FBgn0189834	FBgn0228651	FBgn0159584	FBgn0215977	FBgn0178362	FBgn0079081	FBgn0210518	FBgn0097731	FBgn0145418	0.1421	0.1233	0.176411	0.219693
augustus_masked-scaffold225-size216229-abinit-gene-1.3	NA	NA	0.491545	0.169109	0.49671	1.4359	0.0538328	1.26428	NA	NA	NA	NA	NA	NA	NA	NA	NA	NA	NA	NA	NA	NA	NA	NA	NA	NA	NA	NA
augustus_masked-scaffold225-size216229-abinit-gene-1.4	FBgn0210896	FBgn0263398	0.437017	0.172528	0.475301	1.33956	0.246279	1.35208	0.0374	0.3357	0.1113	5.99e-15	FBgn0263398	FBgn0126274	FBgn0103576	FBgn0192540	FBgn0068278	FBgn0159441	FBgn0224792	FBgn0181437	FBgn0079538	FBgn0210896	FBgn0097742	FBgn0132831	0.0603	0.0714	0.472436	0.389969
augustus_masked-scaffold225-size216229-abinit-gene-1.9	FBgn0210517	FBgn0039182	0.460658	0.169922	0.494779	1.35699	0.0855088	1.43526	0.021	0.1697	0.124	8.93e-46	FBgn0039182	FBgn0126266	FBgn0104645	FBgn0189832	FBgn0228650	FBgn0159583	FBgn0215976	FBgn0178361	FBgn0079086	FBgn0210517	FBgn0097730	FBgn0145417	0.1161	0.1311	0.188465	0.228734
augustus_masked-scaffold2257-size13150-abinit-gene-0.0	FBgn0209423	NA	0.437054	0.169161	0.438472	1.26998	0.215618	0.312123	0.0384	0.1649	0.2328	1.28e-12	NA	NA	NA	NA	NA	NA	NA	NA	NA	NA	NA	NA	NA	NA	NA	NA
augustus_masked-scaffold2258-size22899-abinit-gene-0.0	NA	NA	0.461668	0.170814	0.450962	1.41008	0.200039	1.35208	NA	NA	NA	NA	NA	NA	NA	NA	NA	NA	NA	NA	NA	NA	NA	NA	NA	NA	NA	NA
augustus_masked-scaffold22636-size557-abinit-gene-0.0	NA	NA	NA	NA	NA	NA	NA	NA	NA	NA	NA	NA	NA	NA	NA	NA	NA	NA	NA	NA	NA	NA	NA	NA	NA	NA	NA	NA
augustus_masked-scaffold2264-size13542-abinit-gene-0.0	NA	NA	0.469427	0.170301	0.47857	1.19043	0.0592843	1.28602	NA	NA	NA	NA	NA	NA	NA	NA	NA	NA	NA	NA	NA	NA	NA	NA	NA	NA	NA	NA
augustus_masked-scaffold2268-size26917-abinit-gene-0.0	FBgn0203702	FBgn0086675	0.437465	0.172201	0.441781	1.07267	0.38425	0.94127	0.0001	0.0922	0.001	1.55e-12	FBgn0086675	FBgn0131879	FBgn0109965	FBgn0188661	FBgn0067971	FBgn0160565	FBgn0227606	FBgn0166534	FBgn0243690	FBgn0203702	FBgn0098394	FBgn0139031	0.0161	0.0034	0.0383281	0.0823677
augustus_masked-scaffold2268-size26917-abinit-gene-0.2	FBgn0203703	NA	0.436249	0.167702	0.440793	0.153137	0.103628	0.0855934	0.1931	0.4701	0.4107	5.59e-06	NA	NA	NA	NA	NA	NA	NA	NA	NA	NA	NA	NA	NA	NA	NA	NA
augustus_masked-scaffold2269-size49623-abinit-gene-0.1	FBgn0197768	NA	0.43277	0.17049	0.439053	0.332986	0.136522	0.401483	0.0301	0.199	0.1511	2.04e-06	NA	NA	NA	NA	NA	NA	NA	NA	NA	NA	NA	NA	NA	NA	NA	NA
augustus_masked-scaffold227-size60494-abinit-gene-0.0	FBgn0205091	FBgn0011272	0.434145	0.169337	0.438977	0.372532	0.118792	0.41838	0.0025	0.0846	0.0296	8.26e-07	FBgn0011272	FBgn0118544	FBgn0102386	FBgn0195022	FBgn0068081	FBgn0156552	FBgn0217585	FBgn0172755	FBgn0078335	FBgn0205091	FBgn0092757	FBgn0140324	0.0463	0.1025	0.0552435	0.10449
augustus_masked-scaffold227-size60494-abinit-gene-0.3	FBgn0210897	FBgn0032916	0.429273	0.168438	0.436603	0.259172	0.0911613	0.423118	0.01	0.1269	0.0787	2.28e-09	FBgn0032916	FBgn0117890	FBgn0113457	FBgn0195647	FBgn0230610	FBgn0163471	FBgn0226277	FBgn0178258	FBgn0081634	FBgn0210897	FBgn0098079	FBgn0146020	0.1201	0.1304	0.659299	0.466264
augustus_masked-scaffold227-size60494-abinit-gene-0.6	FBgn0204507	FBgn0053508	0.432033	0.168745	0.437252	0.897909	0.159994	0.395634	0.0049	0.1697	0.0289	8.94e-27	FBgn0053508	FBgn0118814	FBgn0113705	FBgn0193079	FBgn0230713	FBgn0163453	FBgn0223984	FBgn0178147	FBgn0246852	FBgn0204507	FBgn0101158	FBgn0140582	0.0698	0.0448	0.0272985	0.0655562
augustus_masked-scaffold22723-size556-abinit-gene-0.0	NA	NA	0.428353	0.163	0.4343	0.259172	0.0486916	0.0901659	NA	NA	NA	NA	NA	NA	NA	NA	NA	NA	NA	NA	NA	NA	NA	NA	NA	NA	NA	NA
augustus_masked-scaffold2274-size29776-abinit-gene-0.0	NA	NA	0.436092	0.174686	0.441111	0.0704176	0.0814821	0.0655066	NA	NA	NA	NA	NA	NA	NA	NA	NA	NA	NA	NA	NA	NA	NA	NA	NA	NA	NA	NA
augustus_masked-scaffold2278-size27972-abinit-gene-0.0	FBgn0205908	FBgn0022943	0.519383	0.166844	0.515476	1.29263	0.0506344	1.32022	0.0089	0.2792	0.0319	2.39e-14	NA	NA	NA	NA	NA	NA	NA	NA	NA	NA	NA	NA	NA	NA	NA	NA
augustus_masked-scaffold228-size67878-abinit-gene-0.1	FBgn0207868	FBgn0035004	0.432413	0.166185	0.437858	0.332986	0.0689797	0.36808	0.0086	0.1925	0.0447	9.04e-18	NA	NA	NA	NA	NA	NA	NA	NA	NA	NA	NA	NA	NA	NA	NA	NA
augustus_masked-scaffold228-size67878-abinit-gene-0.4	NA	NA	0.435209	0.167895	0.444674	0.184522	0.234279	0.912503	NA	NA	NA	NA	NA	NA	NA	NA	NA	NA	NA	NA	NA	NA	NA	NA	NA	NA	NA	NA
augustus_masked-scaffold2286-size9413-abinit-gene-0.1	FBgn0209334	NA	0.429244	0.16836	0.435904	0.376616	0.0724346	0.264449	0.0522	0.2335	0.2236	0.000138627	NA	NA	NA	NA	NA	NA	NA	NA	NA	NA	NA	NA	NA	NA	NA	NA
augustus_masked-scaffold22864-size553-abinit-gene-0.0	NA	NA	NA	NA	NA	NA	NA	NA	NA	NA	NA	NA	NA	NA	NA	NA	NA	NA	NA	NA	NA	NA	NA	NA	NA	NA	NA	NA
augustus_masked-scaffold229-size122502-abinit-gene-1.2	FBgn0211330	FBgn0015032	0.431657	0.166701	0.437775	0.428524	0.0805819	0.382276	0.0017	0.123	0.0139	1.38e-26	FBgn0015032	FBgn0121697	FBgn0104078	FBgn0192977	FBgn0228742	FBgn0151129	FBgn0216167	FBgn0167844	FBgn0072983	FBgn0211330	FBgn0099924	FBgn0144856	0.0185	0.0313	0.109875	0.163713
augustus_masked-scaffold2290-size17738-abinit-gene-0.0	FBgn0211017	FBgn0063261	0.433987	0.16636	0.440366	0.161126	0.0891089	0.102263	0.0136	0.099	0.1376	0.00211722	FBgn0063261	FBgn0126935	FBgn0109041	FBgn0191745	FBgn0243167	FBgn0160593	FBgn0215862	FBgn0170324	FBgn0076159	FBgn0211017	FBgn0094941	FBgn0147429	0.1009	0.1237	0.547811	0.423815
augustus_masked-scaffold2292-size15287-abinit-gene-0.1	FBgn0203514	FBgn0040363	0.454582	0.170867	0.466643	1.38018	0.0970512	1.35897	0.0383	0.1441	0.2661	3.99e-11	NA	NA	NA	NA	NA	NA	NA	NA	NA	NA	NA	NA	NA	NA	NA	NA
augustus_masked-scaffold2294-size27562-abinit-gene-0.0	FBgn0201116	FBgn0011817	0.433188	0.168293	0.440482	0.954012	0.207237	1.23337	0.0001	0.1428	0.001	3.23e-23	NA	NA	NA	NA	NA	NA	NA	NA	NA	NA	NA	NA	NA	NA	NA	NA
augustus_masked-scaffold22986-size550-abinit-gene-0.0	NA	NA	NA	NA	NA	NA	NA	NA	NA	NA	NA	NA	NA	NA	NA	NA	NA	NA	NA	NA	NA	NA	NA	NA	NA	NA	NA	NA
augustus_masked-scaffold23-size99325-abinit-gene-0.3	FBgn0200668	FBgn0086906	0.433408	0.167842	0.440648	1.34234	0.0944362	1.35546	0.0056	0.1292	0.0431	6.61e-192	NA	NA	NA	NA	NA	NA	NA	NA	NA	NA	NA	NA	NA	NA	NA	NA
augustus_masked-scaffold2301-size40903-abinit-gene-0.1	FBgn0203920	FBgn0029840	0.45391	0.16793	0.47647	1.418	0.0678003	1.3146	0.0161	0.1997	0.0805	2.49e-76	NA	NA	NA	NA	NA	NA	NA	NA	NA	NA	NA	NA	NA	NA	NA	NA
augustus_masked-scaffold2301-size40903-abinit-gene-0.2	FBgn0203921	FBgn0026060	0.466489	0.166374	0.473324	1.40667	0.0757104	1.37805	0.0101	0.0885	0.1138	1.03e-05	NA	NA	NA	NA	NA	NA	NA	NA	NA	NA	NA	NA	NA	NA	NA	NA
augustus_masked-scaffold2302-size25220-abinit-gene-0.4	FBgn0209075	FBgn0021818	0.429899	0.166319	0.436328	0.157048	0.0735649	0.295772	0.01	0.186	0.0537	8.49e-61	NA	NA	NA	NA	NA	NA	NA	NA	NA	NA	NA	NA	NA	NA	NA	NA
augustus_masked-scaffold23050-size549-abinit-gene-0.0	NA	NA	NA	NA	NA	NA	NA	NA	NA	NA	NA	NA	NA	NA	NA	NA	NA	NA	NA	NA	NA	NA	NA	NA	NA	NA	NA	NA
[truncated: 12,085 more rows]
